# Supplementary material for: Crystal structure of cis-(1,4,8,11-tetra­aza­cyclo­tetra­decane-κ4 N)bis­(thio­cyanato-κN)chromium(III) bromide from synchrotron X-ray diffraction data
Source: Acta Crystallogr E Crystallogr Commun. 2021 Feb 2;77(Pt 3):222–5. doi: 10.1107/S2056989021001055 (PMC8061105; doi:10.1107/S2056989021001055)
Supplement: Supplementary file 1 [file e-77-00222-sup1.cif]

##############################################################################
#                                                                            #
# This CIF contains the data in a paper accepted for publication in          #
# Acta Crystallographica Section E. It conforms to the requirements of       #
# Notes for Authors for Acta Crystallographica Section E, and has been       #
# peer reviewed under the auspices of the IUCr Commission on Journals.       #
#                                                                            #
# Full details of the Crystallographic Information File format               #
# are given in the paper "The Crystallographic Information File (CIF):       #
# a New Standard Archive File for Crystallography" by S. R. Hall, F. H.      #
# Allen and I. D. Brown [Acta Cryst. (1991), A47, 655-685].                  #
#                                                                            #
# The current version of the core CIF dictionary is obtainable from          #
# ftp://ftp.iucr.org/pub/cif_core.dic.                                       #
#                                                                            #
# Software is freely available for graphical display of the structure(s)     #
# in this CIF. For information consult the CIF software page                 #
# http://www.iucr.org/resources/cif/software.                                #
#                                                                            #
# This file may be used for bona fide research purposes within the           #
# scientific community so long as proper attribution is given to the journal # 
# article from which it was obtained.                                        #
#                                                                            #
##############################################################################
data_I
_audit_creation_method     'SHELXL-2016/6'
_journal_date_recd_electronic     2021-01-25
_journal_date_accepted     2021-01-28
_journal_name_full     'Acta Crystallographica, Section E'
_journal_year     2021
_journal_volume     77
_journal_issue      3
_journal_page_first     222
_journal_page_last     225
_journal_paper_category     GM
_journal_paper_doi     10.1107/S2056989021001055
_journal_coeditor_code     WM5598
_publ_contact_author_name     'Jong-Ha Choi'
_publ_contact_author_address
;
Department of Chemistry, Andong National University,
Andong 36729, Republic of Korea.
;
_publ_contact_author_email     jhchoi@anu.ac.kr
_publ_contact_author_fax     '82 54 820 5452'
_publ_contact_author_phone     '+82-54-820-5458'
_publ_section_title
;\
Crystal structure of
<i>cis</i>-(1,4,8,11-tetraazacyclotetradecane-\k^4^<i>N</i>)bis(thiocyanato-\
\k<i>N</i>)chromium(III) bromide from synchrotron X-ray diffraction data
;
loop_
    _publ_author_name
    _publ_author_footnote
    _publ_author_address
    'Moon, Dohyun' .
;
Beamline Department, Pohang Accelerator Laboratory, POSTECH, Pohang 37673,
 Republic of Korea
;
    'Choi, Jong-Ha' .
;
Department of Chemistry, Andong National University, Andong 36729,
Republic of Korea
;
_publ_section_synopsis
;
The Cr^III^ ion in the [Cr(NCS)~2~(cyclam)]^+^ cation has a distorted
octahedral coordination environment with four N atoms of cyclam and two
N-bonded NCS groups in a <i>cis</i> arrangement. The cyclam ligand adopts the
<i>cis</i>-V conformation.
;
_chemical_name_systematic
;
<i>cis</i>-(1,4,8,11-Tetraazacyclotetradecane-\k^4^<i>N</i>)bis(thiocyanato-\
\k<i>N</i>)chromium(III) bromide
;
_chemical_name_common     ?
_chemical_formula_moiety     'C12 H24 Cr N6 S2 +, Br -'
_chemical_formula_sum     'C12 H24 Br Cr N6 S2'
_chemical_formula_iupac     '[Cr (N C S)2 (C10 H24 N4)] Br'
_chemical_formula_weight     448.40
_chemical_melting_point     ?
_space_group_crystal_system     monoclinic
_space_group_name_H-M_alt     'P 21/c'
_space_group_name_Hall     '-P 2ybc'
loop_
    _space_group_symop_operation_xyz
    'x, y, z'
    '-x, y+1/2, -z+1/2'
    '-x, -y, -z'
    'x, -y-1/2, z-1/2'
_cell_length_a     10.880(2)
_cell_length_b     7.7310(15)
_cell_length_c     22.161(4)
_cell_angle_alpha     90
_cell_angle_beta     91.65(3)
_cell_angle_gamma     90
_cell_volume     1863.3(6)
_cell_formula_units_Z     4
_cell_measurement_reflns_used     49610
_cell_measurement_theta_min     0.350
_cell_measurement_theta_max     33.679
_cell_measurement_temperature     173(2)
_exptl_crystal_description     'needle'
_exptl_crystal_colour     'orange'
_exptl_crystal_size_max     0.032
_exptl_crystal_size_mid     0.010
_exptl_crystal_size_min     0.009
_exptl_crystal_density_diffrn     1.598
_exptl_crystal_density_meas     ?
_exptl_crystal_density_method     ?
_exptl_crystal_F_000     916
_exptl_absorpt_coefficient_mu     1.983
_exptl_absorpt_correction_type     empirical
_exptl_absorpt_process_details
;
(<i>HKL3000sm Scalepack</i>; Otwinowski <i>et al.</i>, 2003)
;
_exptl_absorpt_correction_T_min     0.904
_exptl_absorpt_correction_T_max     1.000
_diffrn_ambient_temperature     173(2)
_diffrn_source     'PLSII 2D bending magnet'
_diffrn_radiation_type     synchrotron
_diffrn_radiation_wavelength     0.610
_diffrn_measurement_device_type     'ADSC Q210 CCD area detector'
_diffrn_measurement_method     'omega scan'
_diffrn_detector_area_resol_mean     ?
_diffrn_reflns_number     18069
_diffrn_reflns_av_R_equivalents     0.0918
_diffrn_reflns_av_unetI/netI     0.0991
_diffrn_reflns_theta_min     2.285
_diffrn_reflns_theta_max     24.999
_diffrn_reflns_theta_full     21.469
_diffrn_measured_fraction_theta_max     0.998
_diffrn_measured_fraction_theta_full     0.997
_diffrn_reflns_limit_h_min     -15
_diffrn_reflns_limit_h_max     15
_diffrn_reflns_limit_k_min     -10
_diffrn_reflns_limit_k_max     10
_diffrn_reflns_limit_l_min     -30
_diffrn_reflns_limit_l_max     30
_refine_special_details     ?
_reflns_number_total     5185
_reflns_number_gt     2901
_reflns_threshold_expression     'I > 2\s(I)'
_refine_ls_structure_factor_coef     Fsqd
_refine_ls_matrix_type     full
_refine_ls_R_factor_all     0.0988
_refine_ls_R_factor_gt     0.0434
_refine_ls_wR_factor_gt     0.0873
_refine_ls_wR_factor_ref     0.0996
_refine_ls_goodness_of_fit_ref     0.874
_refine_ls_restrained_S_all     0.874
_refine_ls_number_reflns     5185
_refine_ls_number_parameters     200
_refine_ls_number_restraints     0
_refine_ls_hydrogen_treatment     constr
_refine_ls_weighting_scheme     calc
_refine_ls_weighting_details
                      'w=1/[\s^2^(Fo^2^)+(0.0455P)^2^] where P=(Fo^2^+2Fc^2^)/3'
_atom_sites_solution_hydrogens     geom
_atom_sites_solution_primary     ?
_atom_sites_solution_secondary     ?
_refine_ls_shift/su_max     0.001
_refine_ls_shift/su_mean     0.000
_refine_diff_density_max     0.847
_refine_diff_density_min     -0.791
_refine_ls_extinction_method
;
SHELXL2016/6 (Sheldrick 2015b)
;
_refine_ls_extinction_coef     0.0180(9)
_refine_ls_extinction_expression
                                  'Fc^*^=kFc[1+0.001xFc^2^\l^3^/sin(2\q)]^-1/4^'
loop_
    _atom_type_symbol
    _atom_type_description
    _atom_type_scat_dispersion_real
    _atom_type_scat_dispersion_imag
    _atom_type_scat_source
    'C' 'C' 0.0019 0.0011
                         'International Tables Vol C Tables 4.2.6.8 and 6.1.1.4'
    'H' 'H' 0.0000 0.0000
                         'International Tables Vol C Tables 4.2.6.8 and 6.1.1.4'
    'N' 'N' 0.0040 0.0024
                         'International Tables Vol C Tables 4.2.6.8 and 6.1.1.4'
    'S' 'S' 0.0966 0.0914
                         'International Tables Vol C Tables 4.2.6.8 and 6.1.1.4'
    'Br' 'Br' 0.0842 1.9122
                         'International Tables Vol C Tables 4.2.6.8 and 6.1.1.4'
    'Cr' 'Cr' 0.2796 0.4720
                         'International Tables Vol C Tables 4.2.6.8 and 6.1.1.4'
_computing_data_collection
;
<i>PAL BL2D-SMDC</i> (Shin <i>et al.</i>,  2016)
;
_computing_cell_refinement
;
<i>HKL3000sm</i> (Otwinowski <i>et al.</i>, 2003)
;
_computing_data_reduction
;
<i>HKL3000sm</i> (Otwinowski <i>et al.</i>, 2003)
;
_computing_structure_solution
;
<i>SHELXT2018</i> (Sheldrick, 2015a)
;
_computing_structure_refinement
;
<i>SHELXL2018</i> (Sheldrick, 2015b)
;
_computing_molecular_graphics
;
<i>DIAMOND 4</i> (Putz & Brandenburg, 2014)
;
_computing_publication_material
;
<i>publCIF</i> (Westrip, 2010)
;
loop_
    _atom_site_type_symbol
    _atom_site_label
    _atom_site_fract_x
    _atom_site_fract_y
    _atom_site_fract_z
    _atom_site_U_iso_or_equiv
    _atom_site_adp_type
    _atom_site_calc_flag
    _atom_site_occupancy
    _atom_site_disorder_assembly
    _atom_site_disorder_group
    Cr Cr1 0.27993(5) 0.35081(6) 0.63702(2) 0.02286(14) Uani d 1 . .
    S S1 0.31333(9) 0.00278(12) 0.81190(4) 0.0375(2) Uani d 1 . .
    S S2 0.64505(11) 0.06790(15) 0.58036(5) 0.0566(3) Uani d 1 . .
    N N1 0.1153(3) 0.4392(3) 0.67081(12) 0.0279(6) Uani d 1 . .
    H H1 0.097582 0.553841 0.651585 0.033 Uiso calc 1 . .
    N N2 0.1644(3) 0.2145(3) 0.57803(12) 0.0282(6) Uani d 1 . .
    H H2 0.163030 0.093399 0.593809 0.034 Uiso calc 1 . .
    N N3 0.2950(3) 0.5456(3) 0.57286(12) 0.0319(7) Uani d 1 . .
    H H3 0.216688 0.613469 0.572416 0.038 Uiso calc 1 . .
    N N4 0.3741(3) 0.5269(3) 0.69205(12) 0.0312(6) Uani d 1 . .
    H H4 0.460852 0.484332 0.694735 0.037 Uiso calc 1 . .
    N N5 0.2805(3) 0.1671(3) 0.70104(13) 0.0351(7) Uani d 1 . .
    N N6 0.4346(3) 0.2501(4) 0.60735(12) 0.0332(7) Uani d 1 . .
    C C1 0.0176(3) 0.3171(4) 0.64907(15) 0.0333(8) Uani d 1 . .
    H H1A -0.064580 0.369151 0.654333 0.040 Uiso calc 1 . .
    H H1AB 0.022153 0.208318 0.672605 0.040 Uiso calc 1 . .
    C C2 0.0369(3) 0.2801(4) 0.58327(16) 0.0317(8) Uani d 1 . .
    H H2A -0.022924 0.192519 0.568261 0.038 Uiso calc 1 . .
    H H2AB 0.025377 0.386957 0.559114 0.038 Uiso calc 1 . .
    C C3 0.2012(4) 0.2002(4) 0.51429(15) 0.0379(9) Uani d 1 . .
    H H3A 0.138689 0.131585 0.491471 0.045 Uiso calc 1 . .
    H H3AB 0.280293 0.137056 0.512905 0.045 Uiso calc 1 . .
    C C4 0.2153(4) 0.3746(5) 0.48384(15) 0.0413(9) Uani d 1 . .
    H H4A 0.136301 0.437517 0.486127 0.050 Uiso calc 1 . .
    H H4AB 0.230961 0.354800 0.440602 0.050 Uiso calc 1 . .
    C C5 0.3170(4) 0.4903(5) 0.50993(15) 0.0405(9) Uani d 1 . .
    H H5A 0.396127 0.427129 0.509024 0.049 Uiso calc 1 . .
    H H5AB 0.324199 0.594165 0.484161 0.049 Uiso calc 1 . .
    C C6 0.3960(4) 0.6632(4) 0.59462(17) 0.0393(9) Uani d 1 . .
    H H6A 0.392736 0.773210 0.571775 0.047 Uiso calc 1 . .
    H H6AB 0.476836 0.608305 0.588356 0.047 Uiso calc 1 . .
    C C7 0.3797(4) 0.6977(4) 0.66092(17) 0.0402(9) Uani d 1 . .
    H H7A 0.449580 0.766556 0.677480 0.048 Uiso calc 1 . .
    H H7AB 0.302857 0.763365 0.666944 0.048 Uiso calc 1 . .
    C C8 0.3351(4) 0.5454(5) 0.75602(15) 0.0391(9) Uani d 1 . .
    H H8A 0.386361 0.635299 0.776192 0.047 Uiso calc 1 . .
    H H8AB 0.350532 0.434806 0.777454 0.047 Uiso calc 1 . .
    C C9 0.2007(4) 0.5935(5) 0.76167(16) 0.0414(9) Uani d 1 . .
    H H9A 0.184689 0.612776 0.804899 0.050 Uiso calc 1 . .
    H H9AB 0.186265 0.704638 0.740453 0.050 Uiso calc 1 . .
    C C10 0.1081(3) 0.4631(5) 0.73720(15) 0.0371(9) Uani d 1 . .
    H H10A 0.122623 0.350514 0.757466 0.044 Uiso calc 1 . .
    H H10B 0.024273 0.502178 0.746855 0.044 Uiso calc 1 . .
    C C11 0.2947(3) 0.0968(4) 0.74715(15) 0.0291(8) Uani d 1 . .
    C C12 0.5225(3) 0.1731(4) 0.59660(14) 0.0322(8) Uani d 1 . .
    Br Br1 0.05786(4) 0.81437(4) 0.60207(2) 0.04372(14) Uani d 1 . .
loop_
    _atom_site_aniso_label
    _atom_site_aniso_U_11
    _atom_site_aniso_U_22
    _atom_site_aniso_U_33
    _atom_site_aniso_U_12
    _atom_site_aniso_U_13
    _atom_site_aniso_U_23
    Cr1 0.0254(3) 0.0205(3) 0.0227(3) 0.0034(2) 0.0017(2) -0.0016(2)
    S1 0.0398(6) 0.0410(5) 0.0315(5) -0.0035(4) -0.0011(4) 0.0085(4)
    S2 0.0529(7) 0.0679(7) 0.0496(6) 0.0331(6) 0.0104(5) -0.0055(6)
    N1 0.0307(16) 0.0231(13) 0.0300(15) 0.0028(12) 0.0052(12) 0.0012(12)
    N2 0.0310(16) 0.0214(13) 0.0321(15) 0.0021(11) -0.0007(12) 0.0011(12)
    N3 0.0316(17) 0.0328(15) 0.0315(15) -0.0027(12) 0.0045(13) 0.0049(13)
    N4 0.0310(17) 0.0294(14) 0.0329(15) 0.0048(12) -0.0017(12) -0.0063(13)
    N5 0.0406(18) 0.0292(15) 0.0355(16) 0.0079(13) 0.0023(13) 0.0050(14)
    N6 0.0339(18) 0.0359(15) 0.0298(16) 0.0057(14) 0.0038(13) -0.0070(13)
    C1 0.0265(19) 0.0294(17) 0.044(2) -0.0025(15) 0.0071(15) 0.0013(16)
    C2 0.0279(19) 0.0262(17) 0.041(2) -0.0006(14) -0.0041(15) 0.0010(15)
    C3 0.043(2) 0.0379(19) 0.0327(19) 0.0042(17) -0.0026(16) -0.0077(17)
    C4 0.051(3) 0.048(2) 0.0249(18) 0.0020(19) 0.0015(17) 0.0036(17)
    C5 0.046(2) 0.046(2) 0.0294(19) -0.0014(19) 0.0067(17) 0.0103(17)
    C6 0.036(2) 0.0305(18) 0.052(2) -0.0091(16) 0.0008(17) 0.0050(17)
    C7 0.035(2) 0.0299(18) 0.056(2) -0.0026(16) -0.0036(17) -0.0073(18)
    C8 0.042(2) 0.041(2) 0.034(2) 0.0043(17) -0.0012(17) -0.0133(17)
    C9 0.044(2) 0.044(2) 0.036(2) 0.0107(18) 0.0011(17) -0.0163(18)
    C10 0.033(2) 0.045(2) 0.0335(19) 0.0047(17) 0.0093(15) -0.0053(17)
    C11 0.031(2) 0.0224(16) 0.0340(19) 0.0013(14) 0.0028(15) 0.0008(15)
    C12 0.041(2) 0.0298(17) 0.0259(17) 0.0044(16) 0.0040(15) -0.0017(15)
    Br1 0.0452(2) 0.02097(17) 0.0642(3) 0.00171(15) -0.01224(18) 0.00375(17)
_geom_special_details
;
 All esds (except the esd in the dihedral angle between two l.s. planes)
 are estimated using the full covariance matrix.  The cell esds are taken
 into account individually in the estimation of esds in distances, angles
 and torsion angles; correlations between esds in cell parameters are only
 used when they are defined by crystal symmetry.  An approximate (isotropic)
 treatment of cell esds is used for estimating esds involving l.s. planes.
;
loop_
    _geom_bond_atom_site_label_1
    _geom_bond_atom_site_label_2
    _geom_bond_site_symmetry_2
    _geom_bond_distance
    _geom_bond_publ_flag
    Cr1 N6 . 1.984(3) ?
    Cr1 N5 . 2.007(3) ?
    Cr1 N2 . 2.075(3) ?
    Cr1 N1 . 2.076(3) ?
    Cr1 N4 . 2.078(3) ?
    Cr1 N3 . 2.081(3) ?
    S1 C11 . 1.616(3) ?
    S2 C12 . 1.611(4) ?
    N1 C10 . 1.487(4) ?
    N1 C1 . 1.492(4) ?
    N1 H1 . 1.0000 ?
    N2 C3 . 1.484(4) ?
    N2 C2 . 1.485(4) ?
    N2 H2 . 1.0000 ?
    N3 C5 . 1.485(4) ?
    N3 C6 . 1.495(4) ?
    N3 H3 . 1.0000 ?
    N4 C7 . 1.492(4) ?
    N4 C8 . 1.498(4) ?
    N4 H4 . 1.0000 ?
    N5 C11 . 1.164(4) ?
    N6 C12 . 1.157(4) ?
    C1 C2 . 1.507(5) ?
    C1 H1A . 0.9900 ?
    C1 H1AB . 0.9900 ?
    C2 H2A . 0.9900 ?
    C2 H2AB . 0.9900 ?
    C3 C4 . 1.518(5) ?
    C3 H3A . 0.9900 ?
    C3 H3AB . 0.9900 ?
    C4 C5 . 1.524(5) ?
    C4 H4A . 0.9900 ?
    C4 H4AB . 0.9900 ?
    C5 H5A . 0.9900 ?
    C5 H5AB . 0.9900 ?
    C6 C7 . 1.509(5) ?
    C6 H6A . 0.9900 ?
    C6 H6AB . 0.9900 ?
    C7 H7A . 0.9900 ?
    C7 H7AB . 0.9900 ?
    C8 C9 . 1.517(5) ?
    C8 H8A . 0.9900 ?
    C8 H8AB . 0.9900 ?
    C9 C10 . 1.514(5) ?
    C9 H9A . 0.9900 ?
    C9 H9AB . 0.9900 ?
    C10 H10A . 0.9900 ?
    C10 H10B . 0.9900 ?
loop_
    _geom_angle_atom_site_label_1
    _geom_angle_atom_site_label_2
    _geom_angle_atom_site_label_3
    _geom_angle_site_symmetry_1
    _geom_angle_site_symmetry_3
    _geom_angle
    _geom_angle_publ_flag
    N6 Cr1 N5 . . 88.35(12) ?
    N6 Cr1 N2 . . 95.53(11) ?
    N5 Cr1 N2 . . 94.33(11) ?
    N6 Cr1 N1 . . 175.90(11) ?
    N5 Cr1 N1 . . 87.88(11) ?
    N2 Cr1 N1 . . 83.16(11) ?
    N6 Cr1 N4 . . 92.48(12) ?
    N5 Cr1 N4 . . 93.29(12) ?
    N2 Cr1 N4 . . 169.10(11) ?
    N1 Cr1 N4 . . 89.34(11) ?
    N6 Cr1 N3 . . 88.49(12) ?
    N5 Cr1 N3 . . 175.08(12) ?
    N2 Cr1 N3 . . 89.72(11) ?
    N1 Cr1 N3 . . 95.39(11) ?
    N4 Cr1 N3 . . 83.08(11) ?
    C10 N1 C1 . . 109.9(3) ?
    C10 N1 Cr1 . . 117.9(2) ?
    C1 N1 Cr1 . . 106.85(19) ?
    C10 N1 H1 . . 107.2 ?
    C1 N1 H1 . . 107.2 ?
    Cr1 N1 H1 . . 107.2 ?
    C3 N2 C2 . . 112.3(3) ?
    C3 N2 Cr1 . . 117.5(2) ?
    C2 N2 Cr1 . . 109.14(19) ?
    C3 N2 H2 . . 105.6 ?
    C2 N2 H2 . . 105.6 ?
    Cr1 N2 H2 . . 105.6 ?
    C5 N3 C6 . . 109.9(3) ?
    C5 N3 Cr1 . . 116.8(2) ?
    C6 N3 Cr1 . . 106.9(2) ?
    C5 N3 H3 . . 107.6 ?
    C6 N3 H3 . . 107.6 ?
    Cr1 N3 H3 . . 107.6 ?
    C7 N4 C8 . . 111.7(3) ?
    C7 N4 Cr1 . . 109.5(2) ?
    C8 N4 Cr1 . . 118.0(2) ?
    C7 N4 H4 . . 105.5 ?
    C8 N4 H4 . . 105.5 ?
    Cr1 N4 H4 . . 105.5 ?
    C11 N5 Cr1 . . 161.6(3) ?
    C12 N6 Cr1 . . 169.9(3) ?
    N1 C1 C2 . . 108.3(3) ?
    N1 C1 H1A . . 110.0 ?
    C2 C1 H1A . . 110.0 ?
    N1 C1 H1AB . . 110.0 ?
    C2 C1 H1AB . . 110.0 ?
    H1A C1 H1AB . . 108.4 ?
    N2 C2 C1 . . 107.3(3) ?
    N2 C2 H2A . . 110.3 ?
    C1 C2 H2A . . 110.3 ?
    N2 C2 H2AB . . 110.3 ?
    C1 C2 H2AB . . 110.3 ?
    H2A C2 H2AB . . 108.5 ?
    N2 C3 C4 . . 113.0(3) ?
    N2 C3 H3A . . 109.0 ?
    C4 C3 H3A . . 109.0 ?
    N2 C3 H3AB . . 109.0 ?
    C4 C3 H3AB . . 109.0 ?
    H3A C3 H3AB . . 107.8 ?
    C3 C4 C5 . . 115.7(3) ?
    C3 C4 H4A . . 108.4 ?
    C5 C4 H4A . . 108.4 ?
    C3 C4 H4AB . . 108.4 ?
    C5 C4 H4AB . . 108.4 ?
    H4A C4 H4AB . . 107.4 ?
    N3 C5 C4 . . 113.0(3) ?
    N3 C5 H5A . . 109.0 ?
    C4 C5 H5A . . 109.0 ?
    N3 C5 H5AB . . 109.0 ?
    C4 C5 H5AB . . 109.0 ?
    H5A C5 H5AB . . 107.8 ?
    N3 C6 C7 . . 108.4(3) ?
    N3 C6 H6A . . 110.0 ?
    C7 C6 H6A . . 110.0 ?
    N3 C6 H6AB . . 110.0 ?
    C7 C6 H6AB . . 110.0 ?
    H6A C6 H6AB . . 108.4 ?
    N4 C7 C6 . . 107.5(3) ?
    N4 C7 H7A . . 110.2 ?
    C6 C7 H7A . . 110.2 ?
    N4 C7 H7AB . . 110.2 ?
    C6 C7 H7AB . . 110.2 ?
    H7A C7 H7AB . . 108.5 ?
    N4 C8 C9 . . 113.7(3) ?
    N4 C8 H8A . . 108.8 ?
    C9 C8 H8A . . 108.8 ?
    N4 C8 H8AB . . 108.8 ?
    C9 C8 H8AB . . 108.8 ?
    H8A C8 H8AB . . 107.7 ?
    C10 C9 C8 . . 116.1(3) ?
    C10 C9 H9A . . 108.3 ?
    C8 C9 H9A . . 108.3 ?
    C10 C9 H9AB . . 108.3 ?
    C8 C9 H9AB . . 108.3 ?
    H9A C9 H9AB . . 107.4 ?
    N1 C10 C9 . . 112.5(3) ?
    N1 C10 H10A . . 109.1 ?
    C9 C10 H10A . . 109.1 ?
    N1 C10 H10B . . 109.1 ?
    C9 C10 H10B . . 109.1 ?
    H10A C10 H10B . . 107.8 ?
    N5 C11 S1 . . 178.8(3) ?
    N6 C12 S2 . . 178.9(3) ?
loop_
    _geom_torsion_atom_site_label_1
    _geom_torsion_atom_site_label_2
    _geom_torsion_atom_site_label_3
    _geom_torsion_atom_site_label_4
    _geom_torsion_site_symmetry_1
    _geom_torsion_site_symmetry_2
    _geom_torsion_site_symmetry_3
    _geom_torsion_site_symmetry_4
    _geom_torsion
    _geom_torsion_publ_flag
    C10 N1 C1 C2 . . . . -173.5(3) ?
    Cr1 N1 C1 C2 . . . . -44.5(3) ?
    C3 N2 C2 C1 . . . . -170.8(3) ?
    Cr1 N2 C2 C1 . . . . -38.6(3) ?
    N1 C1 C2 N2 . . . . 55.7(3) ?
    C2 N2 C3 C4 . . . . 68.6(4) ?
    Cr1 N2 C3 C4 . . . . -59.2(4) ?
    N2 C3 C4 C5 . . . . 64.2(4) ?
    C6 N3 C5 C4 . . . . -178.1(3) ?
    Cr1 N3 C5 C4 . . . . 59.9(4) ?
    C3 C4 C5 N3 . . . . -64.9(4) ?
    C5 N3 C6 C7 . . . . -172.6(3) ?
    Cr1 N3 C6 C7 . . . . -44.9(3) ?
    C8 N4 C7 C6 . . . . -169.6(3) ?
    Cr1 N4 C7 C6 . . . . -36.9(3) ?
    N3 C6 C7 N4 . . . . 54.7(4) ?
    C7 N4 C8 C9 . . . . 71.2(4) ?
    Cr1 N4 C8 C9 . . . . -57.1(4) ?
    N4 C8 C9 C10 . . . . 62.9(4) ?
    C1 N1 C10 C9 . . . . -176.9(3) ?
    Cr1 N1 C10 C9 . . . . 60.4(3) ?
    C8 C9 C10 N1 . . . . -64.3(4) ?
loop_
    _geom_hbond_atom_site_label_D
    _geom_hbond_atom_site_label_H
    _geom_hbond_atom_site_label_A
    _geom_hbond_site_symmetry_A
    _geom_hbond_distance_DH
    _geom_hbond_distance_HA
    _geom_hbond_distance_DA
    _geom_hbond_angle_DHA
    N1 H1 Br1 . 1.00 2.33 3.327(3) 177.1
    N2 H2 Br1 1_545 1.00 2.45 3.352(3) 149.5
    N3 H3 Br1 . 1.00 2.43 3.389(3) 161.0
    N4 H4 S1 2_656 1.00 2.47 3.410(3) 156.4
_shelx_space_group_comment
;
The symmetry employed for this shelxl refinement is uniquely defined
by the following loop, which should always be used as a source of
symmetry information in preference to the above space-group names.
They are only intended as comments.
;
_shelx_estimated_absorpt_T_min     0.939
_shelx_estimated_absorpt_T_max     0.982
_shelx_hkl_file
;
   0   0   2   35.76    2.10
   0   0  -2   37.44    2.94
   0   0   3    0.21    2.31
   0   0  -3   -2.52    2.31
   0   0   4 3840.07   94.45
   0   0  -4 3880.67   94.87
   0   0   5   -0.63    3.58
   0   0  -5   -1.05    4.84
   0   0   6 2156.47   80.35
   0   0  -6 2196.01   60.58
   0   0   7    1.05    4.00
   0   0  -7   -6.94    8.20
   0   0   8  387.25   14.72
   0   0  -8  347.70   17.46
   0   0   9    5.26    7.99
   0   0  -9   -3.58    6.10
   0   0  10 2086.42   59.53
   0   0 -10 2077.59   84.35
   0   0  11   -3.79    6.94
   0   0 -11    1.68    7.78
   0   0  12 1834.01   54.90
   0   0 -12 2018.06   86.87
   0   0  13    8.41    8.41
   0   0 -13   16.20   11.57
   0   0  14   58.48    9.47
   0   0 -14   70.47   10.52
   0   0  15   -3.16    6.94
   0   0 -15   10.31   14.09
   0   0  16   39.33   10.73
   0   0 -16   45.43   17.25
   0   0  17   -1.05   11.15
   0   0 -17    4.21   13.04
   0   0  18  906.38   33.23
   0   0  19    4.63   12.62
   0   0 -19    7.99   15.14
   0   0  20  133.15   14.09
   0   0 -20  118.21   17.04
   0   0  21   14.09   15.57
   0   0 -21    9.04   23.77
   0   0  22  113.59   17.88
   0   0 -22  116.74   21.88
   0   0  23   -5.05   14.30
   0   0 -23   -3.58   29.87
   0   0  24  133.36   21.03
   0   0 -24  145.14   38.28
   0   0  25    0.42   17.25
   0   0 -25  -17.46   26.29
   0   0  26   38.49   34.08
   0   0 -26   -1.47   46.49
   0   0  27   -1.05   38.49
   0   0 -27    4.42   35.34
   0   0  28   28.19   23.56
   0   0  29   -7.15   26.71
   0   0 -29    6.31   37.44
   0   0  30    2.94   21.88
   0   0 -30   14.09   55.74
   0   0  31   -7.36   34.71
   0   0 -31  109.38   59.74
   0   0  32   74.67   32.39
   0   0 -32   40.39   46.70
   0   0  33  -17.88   49.01
   0   0 -33  -32.60   69.62
   0   0  34  -13.46   40.39
   0   0 -34    4.42   35.76
   0   0  35  -15.78   36.39
   0   0 -35   11.36   59.74
   0   0 -36   10.31   33.02
   0   0  37   20.40   38.28
   0   0 -37   -2.31   40.18
   0   0  38   10.52   38.70
   0   0 -38  -10.52   42.91
   1   0  38   -5.26   42.28
  -1   0 -37    2.73   56.37
   1   0  37  -34.71   35.34
  -1   0 -36   -2.73   37.65
   1   0  36   -5.05   31.97
  -1   0 -35   -2.73   29.66
   1   0  35   -7.36   13.25
  -1   0 -34   -2.10   44.80
   1   0  34  -21.46   42.49
  -1   0 -33  -11.78   38.91
   1   0  33    5.89   25.66
  -1   0 -32  131.05   58.48
   1   0  32   26.50   38.07
  -1   0 -31   19.35   49.85
   1   0  31   -4.84   36.81
  -1   0 -30   62.89   78.04
   1   0  30   94.23   31.13
  -1   0 -29   21.24   42.28
   1   0  29   21.24   34.08
   1   0  28  174.38   30.29
  -1   0 -27   17.67   34.50
   1   0  27  -15.99   25.87
  -1   0 -26  -54.48   50.69
   1   0  26  -13.46   23.35
  -1   0 -25  -15.99   30.29
   1   0  25    0.63   17.46
  -1   0 -24  188.26   48.38
   1   0  24  193.94   22.93
  -1   0 -23   16.41   22.30
   1   0  23   -7.78   16.83
   1   0  22   39.33   17.04
  -1   0 -21    3.79   18.09
   1   0  21    1.26   12.83
  -1   0 -20   44.80   26.50
   1   0  20   37.86   18.09
  -1   0 -19    0.84   15.36
   1   0  19   22.51   17.67
   1   0  18  593.60   23.35
  -1   0 -17   11.99   13.04
   1   0  17   -3.79    9.68
  -1   0 -16 1000.83   37.02
   1   0  16 1011.55   35.34
  -1   0 -15    7.99   11.36
   1   0  15    2.10   10.52
  -1   0 -14  265.46   17.25
   1   0  14  260.20   15.36
  -1   0 -13   -5.05   14.09
   1   0  13    4.21    8.83
  -1   0 -12  366.21   18.30
   1   0  12  396.08   19.14
  -1   0 -11   15.14    8.41
   1   0  11   11.15    7.78
  -1   0 -10  195.62   12.41
   1   0  10  213.50   19.56
  -1   0  -9    9.47    5.47
   1   0   9    2.73    6.94
  -1   0  -8  264.19   13.25
   1   0   8  286.49   12.62
  -1   0  -7   -7.15    6.10
  -1   0  -6  473.28   26.08
   1   0   6  489.90   18.72
  -1   0  -5   10.94    7.78
   1   0   5    7.36    4.21
  -1   0  -4  526.92   27.77
   1   0   4  555.73   20.19
  -1   0  -3    2.94    4.42
   1   0   3   -0.42    3.16
  -1   0  -2 3324.31  122.84
   1   0   2 3245.85   86.87
  -1   0  -1    4.00    2.31
   1   0   1    6.10    2.52
  -1   0   0   68.57    6.52
  -1   0   1    3.37    2.73
   1   0  -1   -1.68    4.00
  -1   0   2 6735.69  172.48
   1   0  -2 6811.21  168.07
  -1   0   3    7.15    3.16
   1   0  -3   -0.63    3.16
  -1   0   4  187.00    8.41
   1   0  -4  184.68    9.68
  -1   0   5   -0.63    3.58
   1   0  -5   -0.21    4.63
  -1   0   6 3675.16   96.97
   1   0  -6 3511.09  132.52
  -1   0   7   18.51    7.57
   1   0  -7   15.78    8.83
  -1   0   8  790.69   37.86
   1   0  -8  790.90   27.77
  -1   0   9    0.42    6.31
   1   0  -9   -0.21    5.05
  -1   0  10  526.29   21.24
   1   0 -10  530.70   25.87
  -1   0  11    1.26    9.47
   1   0 -11    6.31   11.36
  -1   0  12   25.45    8.62
   1   0 -12   30.71   12.41
  -1   0  13    7.99    8.83
   1   0 -13   -0.63   12.62
  -1   0  14  305.84   15.99
   1   0 -14  331.08   23.14
  -1   0  15   -9.68   10.52
   1   0 -15    1.26   10.73
  -1   0  16   -8.83   10.94
   1   0 -16   -2.73   18.72
  -1   0  17   -8.41   11.36
   1   0 -17   13.46   12.83
  -1   0  18   79.93   11.57
   1   0 -18   84.98   15.36
  -1   0  19   20.82   13.88
   1   0 -19  -11.78   22.09
  -1   0  20   46.70   15.14
   1   0 -20   39.76   16.83
  -1   0  21    5.47   21.46
   1   0 -21   14.09   19.14
  -1   0  22    6.31   13.88
   1   0 -22   19.77   19.98
  -1   0  23   14.72   18.09
   1   0 -23   39.97   30.71
  -1   0  24   28.40   20.82
   1   0 -24   56.37   22.72
  -1   0  25   18.51   31.76
   1   0 -25   -7.78   25.87
  -1   0  26    6.94   26.29
   1   0 -26   -7.57   43.33
  -1   0  27   31.97   42.49
   1   0 -27   16.20   35.13
  -1   0  28   83.09   26.71
   1   0 -28   84.56   38.28
  -1   0  29  -43.12   34.29
   1   0 -29   34.29   61.42
  -1   0  30   90.24   53.01
   1   0 -30  101.60   40.18
  -1   0  31    7.78   33.66
   1   0 -31  -49.22   55.53
  -1   0  32   11.99   26.92
   1   0 -32   39.97   38.49
  -1   0  33   14.93   44.80
   1   0 -33   -0.21   30.71
  -1   0  34  -11.57   26.08
  -1   0  35  -13.04   27.98
   1   0 -35  -29.03   55.95
  -1   0  36   -2.94   20.61
   1   0 -36   -5.68   29.03
  -1   0  37    6.73   17.67
   1   0 -37  -20.61   34.71
  -1   0  38  183.00   38.91
   2   0  38  201.72   43.75
   2   0  37   39.55   45.01
  -2   0 -36    9.89   20.40
   2   0  36    7.99   39.97
  -2   0 -35   35.55   33.87
   2   0  35  -11.78   17.88
  -2   0 -34    0.00   33.23
   2   0  34    0.00   21.24
  -2   0 -33   13.25   65.84
   2   0  33   -0.42   29.87
  -2   0 -32   64.79   60.37
   2   0  32   58.69   30.50
  -2   0 -31  -15.14   35.55
   2   0  31   -4.63   22.93
  -2   0 -30   27.77   37.65
   2   0  30   37.44   35.55
  -2   0 -29  -19.56   53.85
   2   0  29   -6.10   34.08
  -2   0 -28   31.76   40.39
   2   0  28   22.93   25.87
  -2   0 -27  -15.36   37.65
   2   0  27   -7.57   30.08
  -2   0 -26    8.41   55.95
   2   0  26    3.37   26.29
  -2   0 -25  -30.08   38.70
   2   0  25   -4.00   23.14
  -2   0 -24  -17.46   42.91
   2   0  24   12.20   17.88
  -2   0 -23    2.52   23.77
   2   0  23   -3.58   18.93
  -2   0 -22   52.17   22.30
   2   0  22   73.83   16.41
  -2   0 -21    8.20   31.13
   2   0  21    0.42   16.20
  -2   0 -20  335.29   31.55
   2   0  20  332.14   22.30
   2   0  19    1.47   11.15
  -2   0 -18 1143.44   40.39
   2   0  18 1154.17   39.76
  -2   0 -17    4.00   14.09
   2   0  17   -6.31   10.52
  -2   0 -16  527.97   23.56
   2   0  16  550.90   22.72
  -2   0 -15    5.26   18.51
   2   0  15   -4.84    9.04
  -2   0 -14 3049.17   91.08
   2   0  14 3012.15   88.77
  -2   0 -13    0.63   13.88
   2   0  13   -5.26    8.20
  -2   0 -12  100.33   17.04
   2   0  12   99.91   11.15
  -2   0 -11    8.41    9.26
   2   0  11    0.21    9.26
  -2   0 -10 3588.08  107.28
   2   0  10 3576.93  101.81
  -2   0  -9   -4.00    8.20
   2   0   9    3.16    8.20
  -2   0  -8 1713.27   79.09
   2   0   8 1651.43   51.75
  -2   0  -7   -1.47   11.15
   2   0   7   -4.21    6.52
  -2   0  -6 2246.49   75.30
   2   0   6 2278.05   96.13
  -2   0  -5   -1.26    7.36
   2   0   5   -8.41   10.10
  -2   0  -4 6745.79  184.05
   2   0   4 6964.97  186.58
  -2   0  -3   13.67    7.78
   2   0   3   12.62    6.52
  -2   0  -2  167.44   11.15
   2   0   2  202.14   14.51
  -2   0  -1    6.73    8.20
   2   0   1    1.26    4.42
  -2   0   0 1133.34   55.74
  -2   0   1    1.68    6.31
   2   0  -1   -2.94   11.57
  -2   0   2 3362.59   95.92
   2   0  -2 3382.99   95.71
  -2   0   3    3.58    4.42
   2   0  -3    0.00    5.89
  -2   0   4  624.52   35.34
   2   0  -4  650.81   24.82
  -2   0   5    5.68    6.52
   2   0  -5   -7.78    7.15
  -2   0   6 1964.21   58.06
   2   0  -6 1950.96   87.08
  -2   0   7    1.47    5.89
   2   0  -7   -1.05    5.89
  -2   0   8 1917.51   86.45
   2   0  -8 1955.80   87.92
  -2   0   9   -1.47    7.99
   2   0  -9   13.88    8.83
  -2   0  10   24.40    6.52
   2   0 -10   14.30    9.04
  -2   0  11   -1.89    8.41
   2   0 -11   -3.37   10.10
  -2   0  12  681.94   24.19
   2   0 -12  733.48   42.70
  -2   0  13    0.63    7.36
   2   0 -13    0.84   10.94
  -2   0  14  265.04   15.14
   2   0 -14  303.53   18.51
  -2   0  15   -7.57   11.57
   2   0 -15   -6.52   12.41
  -2   0  16 2245.44   62.89
   2   0 -16 2170.77   69.41
  -2   0  17   11.57   12.62
   2   0 -17    4.21   14.30
  -2   0  18 1216.64   43.12
   2   0 -18 1147.65   45.65
  -2   0  19  -10.10   11.99
   2   0 -19   13.67   24.19
  -2   0  20   61.21   14.30
   2   0 -20   67.31   19.98
  -2   0  21   12.20   14.51
   2   0 -21   -7.57   29.87
  -2   0  22  106.43   17.88
   2   0 -22  128.73   35.97
  -2   0  23    1.05   20.19
   2   0 -23   -1.47   23.56
  -2   0  24   26.71   22.30
   2   0 -24   57.63   39.33
  -2   0  25    4.21   20.40
   2   0 -25  -18.09   30.08
  -2   0  26   25.24   28.40
   2   0 -26   43.75   44.59
  -2   0  27   -6.10   40.60
   2   0 -27  -30.50   37.44
  -2   0  28   26.29   34.50
   2   0 -28   34.29   39.55
  -2   0  29   -3.79   23.77
  -2   0  30   -9.68   38.70
   2   0 -30   -6.10   55.95
  -2   0  31   17.25   28.82
   2   0 -31  -17.88   61.00
  -2   0  32    1.05   23.98
   2   0 -32    2.73   40.81
  -2   0  33   12.83   15.14
  -2   0  34    8.41   34.08
  -2   0  35  -21.03   31.13
   2   0 -35   -1.89   45.22
  -2   0  36    5.89   27.98
   2   0 -36    8.20   35.76
  -2   0  37    0.84   20.82
   3   0  38  155.02   59.32
   3   0  37  -16.41   55.74
  -3   0 -36   13.25   32.60
   3   0  36   -2.10   37.44
  -3   0 -35    1.89   30.50
   3   0  35   -1.89   29.45
   3   0  34    1.89   30.71
  -3   0 -33   44.59   53.43
   3   0  33  -65.21   55.53
  -3   0 -32  -22.30   76.15
   3   0  32    1.47   17.67
  -3   0 -31    1.68   34.29
   3   0  31   -4.84   26.71
  -3   0 -30   23.14   47.12
   3   0  30    5.68   33.66
  -3   0 -29  -39.33   61.84
   3   0  29   -2.73   26.71
  -3   0 -28   28.82   44.38
   3   0  28    7.99   33.87
  -3   0 -27   37.65   65.21
   3   0  27  -29.24   30.29
  -3   0 -26   21.46   35.34
   3   0  26   50.06   26.92
  -3   0 -25   -2.73   40.18
   3   0  25   -8.62   25.45
  -3   0 -24   24.82   45.86
   3   0  24  -24.19   19.35
  -3   0 -23    5.68   26.08
   3   0  23  -22.51   17.88
  -3   0 -22   47.75   25.24
   3   0  22   40.60   21.03
  -3   0 -21   -1.68   37.86
   3   0  21  -23.14   18.93
  -3   0 -20    6.10   19.35
   3   0  20   12.83   17.25
  -3   0 -19    0.42   19.35
   3   0  19   -8.20   17.04
  -3   0 -18   45.01   14.09
   3   0  18   33.87   13.25
  -3   0 -17   17.04   27.56
   3   0  17    7.15   14.30
  -3   0 -16 2410.56   88.35
   3   0  16 2440.85   81.40
  -3   0 -15   -1.26   15.14
   3   0  15    3.37   12.20
  -3   0 -14  375.89   29.87
   3   0  14  351.70   18.51
  -3   0 -13   13.88   15.57
   3   0  13    6.73   11.99
  -3   0 -12 2308.34   85.40
   3   0  12 2152.89   73.83
  -3   0 -11  -18.51    9.04
   3   0  11   -6.94    9.26
  -3   0 -10  731.37   31.13
   3   0  10  698.77   30.92
  -3   0  -9   -4.00    7.15
   3   0   9    4.63    9.47
  -3   0  -8 1015.34   41.44
   3   0   8 1025.65   39.33
  -3   0  -7    2.31    6.52
   3   0   7   13.04    6.94
  -3   0  -6   14.72    8.41
   3   0   6    9.26    9.04
  -3   0  -5    2.31   10.73
   3   0   5   -0.21    9.47
  -3   0  -4 2120.08   70.68
   3   0   4 2201.27   72.99
  -3   0  -3    1.68    8.62
   3   0   3   -1.05    9.04
  -3   0  -2 2876.90   98.02
   3   0   2 2992.59   93.39
  -3   0  -1   -5.47    6.73
   3   0   1    7.78    8.41
  -3   0   0 9999.00  373.15
  -3   0   1   18.93    6.94
   3   0  -1   20.82   13.04
  -3   0   2  511.98   23.35
   3   0  -2  486.74   23.35
  -3   0   3   10.52    6.73
   3   0  -3   10.73    7.57
  -3   0   4  899.86   46.07
   3   0  -4  891.24   51.53
  -3   0   5    9.47    8.62
   3   0  -5   -5.26    7.57
  -3   0   6   96.55   13.25
   3   0  -6   91.08   10.73
  -3   0   7    7.57    7.36
   3   0  -7  -11.99   13.46
  -3   0   8 2074.01   91.50
   3   0  -8 2100.30  101.60
  -3   0   9    1.05    9.26
   3   0  -9   14.09   14.30
  -3   0  10   26.50   14.30
   3   0 -10   25.87    9.47
  -3   0  11   -0.63    9.26
   3   0 -11   -9.89    9.04
  -3   0  12 2631.64   77.20
   3   0 -12 2678.54   86.66
  -3   0  13    7.36   11.99
   3   0 -13    9.89   17.88
  -3   0  14  697.30   26.71
   3   0 -14  671.63   39.97
  -3   0  15    9.04   13.04
   3   0 -15    5.05   14.51
  -3   0  16  782.70   32.60
   3   0 -16  772.18   35.97
  -3   0  17   23.56   14.30
   3   0 -17    1.05   13.88
  -3   0  18  963.17   65.63
   3   0 -18 1034.48   43.12
  -3   0  19   -3.16   15.78
   3   0 -19    2.52   18.30
  -3   0  20  240.64   24.82
   3   0 -20  248.00   24.19
  -3   0  21    8.83   18.51
   3   0 -21   -5.47   17.04
  -3   0  22  314.26   42.07
   3   0 -22  338.03   30.08
  -3   0  23   12.62   22.51
   3   0 -23   21.67   27.98
  -3   0  24  131.89   25.66
   3   0 -24  105.59   39.55
  -3   0  25   10.10   21.88
   3   0 -25   13.46   32.18
  -3   0  26    1.47   23.35
   3   0 -26   10.10   53.01
  -3   0  27   40.81   26.92
  -3   0  28   87.92   35.55
   3   0 -28   59.32   40.60
  -3   0  29   15.14   37.44
   3   0 -29   -9.47   62.26
  -3   0  30    0.42   30.92
   3   0 -30   -0.21   54.06
  -3   0  31   -3.16   38.07
   3   0 -31  -23.56   69.83
  -3   0  32   -6.94   25.87
   3   0 -32  -25.45   45.65
  -3   0  33  -12.83   17.25
   3   0 -33   13.25   29.03
  -3   0  34   12.20   37.02
  -3   0  35    3.58   37.02
   3   0 -35   11.78   41.44
   3   0 -36   71.73   37.44
   3   0 -38  -24.61   55.11
  -4   0 -37    0.00   38.91
   4   0  37   -2.52   33.87
   4   0  36    1.68   33.66
   4   0  33    9.47   28.82
  -4   0 -32   10.31   29.03
   4   0  32    5.47   26.71
  -4   0 -31    4.63   38.91
   4   0  31   -4.63   26.29
  -4   0 -30   14.30   45.01
   4   0  30  -14.72   28.82
  -4   0 -29  -30.08   47.33
   4   0  29  -21.03   36.81
  -4   0 -28  225.07   79.51
   4   0  28  134.41   37.23
  -4   0 -27   20.61   42.91
   4   0  27    5.05   32.39
  -4   0 -26  121.37   49.01
   4   0  26   23.98   29.03
  -4   0 -25   -5.68   43.12
   4   0  25   22.72   20.82
  -4   0 -24  263.56   36.60
   4   0  24  163.65   23.14
  -4   0 -23    4.63   29.24
   4   0  23   -3.16   18.30
  -4   0 -22    2.94   28.19
   4   0  22   14.72   14.93
  -4   0 -21  -32.60   45.01
   4   0  21   -1.68   19.56
  -4   0 -20   23.98   22.30
   4   0  20   37.44   18.72
  -4   0 -19    6.10   20.19
   4   0  19   -7.78   13.46
  -4   0 -18   59.95   19.77
   4   0  18   40.81   17.04
  -4   0 -17    3.79   12.62
   4   0  17   -0.21   14.09
  -4   0 -16   32.81   13.04
   4   0  16   23.98   11.99
  -4   0 -15    4.84   12.83
   4   0  15   11.15   14.72
  -4   0 -14   -8.83   11.57
   4   0  14    4.21   14.51
  -4   0 -13   -4.42   11.36
   4   0  13    0.63   11.15
  -4   0 -12  516.82   25.03
   4   0  12  496.42   25.87
  -4   0 -11    5.26    9.89
   4   0  11   -5.89   11.78
  -4   0 -10 1297.62   49.22
   4   0  10 1436.24   83.51
  -4   0  -9    2.10   11.36
   4   0   9    1.68   10.10
  -4   0  -8 1847.89   64.79
   4   0   8 1885.75   66.89
  -4   0  -7   -9.04   11.99
   4   0   7   -1.68   10.10
  -4   0  -6 2623.85   86.66
   4   0   6 2617.75   82.67
  -4   0  -5   -3.79    9.47
   4   0   5   -3.79    8.20
  -4   0  -4 1352.73   50.48
   4   0   4 1337.80   50.90
  -4   0  -3   -5.05    8.41
   4   0   3    3.58   11.15
  -4   0  -2 1464.64   55.74
   4   0   2 1427.41   54.69
  -4   0  -1   -4.84    7.99
   4   0   1    4.42    9.68
  -4   0   0   36.60   10.94
   4   0   0   18.51   25.66
  -4   0   1    6.73    9.04
  -4   0   2 2333.37  100.55
   4   0  -2 2528.99   90.24
  -4   0   3    5.05    8.62
   4   0  -3    4.00   10.52
  -4   0   4    6.94    8.83
   4   0  -4   -3.37    8.20
  -4   0   5    1.89    8.62
   4   0  -5    0.21    9.47
  -4   0   6  648.29   29.45
   4   0  -6  683.62   32.81
  -4   0   7   -1.68    7.78
   4   0  -7    1.89    8.20
  -4   0   8  347.91   20.19
   4   0  -8  363.69   31.13
  -4   0   9    1.26    9.47
   4   0  -9   -2.31   10.52
  -4   0  10  358.01   20.19
   4   0 -10  365.16   21.03
  -4   0  11    0.63    9.26
   4   0 -11    1.89   11.15
  -4   0  12  933.94   37.86
   4   0 -12  860.74   37.23
  -4   0  13    5.68   13.46
   4   0 -13    1.89   13.04
  -4   0  14  453.72   32.81
   4   0 -14  466.55   29.03
  -4   0  15    6.94   20.19
   4   0 -15   25.03   16.41
  -4   0  16    1.47   17.46
   4   0 -16  -12.41   25.03
  -4   0  17   12.83   14.30
   4   0 -17    0.21   25.03
  -4   0  18  295.12   20.61
   4   0 -18  330.66   26.50
  -4   0  19    2.52   17.88
   4   0 -19    9.89   22.30
  -4   0  20   85.61   20.61
   4   0 -20   82.88   22.51
  -4   0  21   -6.73   17.04
   4   0 -21   12.41   18.93
  -4   0  22  221.49   37.65
   4   0 -22  140.93   28.40
  -4   0  23   -7.15   24.61
   4   0 -23  -12.83   30.50
  -4   0  24  -11.99   26.92
   4   0 -24   16.83   31.34
  -4   0  25    5.68   21.03
   4   0 -25  -41.44   34.29
  -4   0  26   99.28   28.19
   4   0 -26  122.21   60.79
  -4   0  27    3.37   28.19
   4   0 -27    1.05   58.06
  -4   0  28   29.45   28.19
   4   0 -28   18.51   56.58
  -4   0  29   14.72   37.02
   4   0 -29   -7.99   42.07
  -4   0  30   58.06   36.81
   4   0 -30   79.93   34.50
  -4   0  31   15.36   27.56
   4   0 -31  -23.56   33.66
  -4   0  32    4.42   17.46
   4   0 -32   38.91   55.32
  -4   0  33    3.16   18.30
   4   0 -33   13.67   30.50
  -4   0  34    6.31   25.87
   4   0 -34  135.67   28.19
  -4   0  35    3.79   17.88
   4   0 -37  -17.88   51.96
   5   0  37  195.41   42.07
  -5   0 -36   -9.26   44.38
  -5   0 -35    9.89   60.16
  -5   0 -34    4.63   50.69
   5   0  33   -0.42   14.93
   5   0  32   -6.94   19.56
  -5   0 -31    1.47   54.48
   5   0  31  -17.04   29.87
  -5   0 -30   48.59   30.71
   5   0  30  107.70   26.08
   5   0  29   37.44   34.29
  -5   0 -28    6.73   36.81
   5   0  28   10.10   38.49
  -5   0 -27   13.25   37.86
   5   0  27   12.41   24.40
  -5   0 -26  107.28   73.41
   5   0  26  122.63   28.40
  -5   0 -25  -14.72   35.34
   5   0  25   -1.47   25.03
  -5   0 -24  -16.83   32.81
   5   0  24   41.65   39.33
  -5   0 -23   15.36   24.19
   5   0  23   31.55   25.45
  -5   0 -22  401.76   64.37
   5   0  22  397.55   32.81
  -5   0 -21   29.45   27.56
   5   0  21  -18.72   22.30
  -5   0 -20   20.82   24.19
   5   0  20    9.47   31.76
  -5   0 -19    2.52   22.51
   5   0  19  -10.10   19.14
  -5   0 -18  468.23   29.24
   5   0  18  480.85   26.50
  -5   0 -17    7.57   14.51
   5   0  17   -6.31   14.72
  -5   0 -16  167.65   25.87
   5   0  16  197.30   20.82
  -5   0 -15  -12.62   19.14
   5   0  15    0.42   17.04
  -5   0 -14    5.05   17.25
   5   0  14    5.05   12.62
   5   0  13   -0.63   15.99
  -5   0 -12   96.34   18.30
   5   0  12   84.35   16.41
  -5   0 -11    3.16   12.62
   5   0  11   -2.52   11.78
  -5   0 -10   23.14   11.78
   5   0  10   13.04   11.57
  -5   0  -9   -7.57   12.41
   5   0   9   -5.05   17.88
  -5   0  -8  895.65   39.33
   5   0   8  872.09   35.55
  -5   0  -7  -12.41   12.41
   5   0   7    0.21   10.52
  -5   0  -6  771.97   33.66
   5   0   6  694.35   30.50
  -5   0  -5   -5.68   11.78
   5   0   5   -3.37   10.10
  -5   0  -4   23.14   10.10
   5   0   4   31.34   11.36
  -5   0  -3    1.05    8.62
   5   0   3   -1.47    9.26
  -5   0  -2 1877.76   70.68
   5   0   2 1867.24   67.94
  -5   0  -1   13.25    9.47
   5   0   1   10.10   11.78
   5   0   0 1692.23   94.66
  -5   0   1    2.52    9.68
   5   0  -1   13.25   16.62
  -5   0   2 7456.34  212.45
   5   0  -2 7386.29  216.03
  -5   0   3    0.63   10.52
   5   0  -3    7.15   11.36
  -5   0   4 1485.04   54.90
   5   0  -4 1413.52   55.53
  -5   0   5   -4.42   10.73
   5   0  -5    2.10   11.78
  -5   0   6 1401.96   73.41
   5   0  -6 1534.68   89.40
  -5   0   7   -0.42   12.62
   5   0  -7   10.52   15.57
  -5   0   8 1509.23   55.74
   5   0  -8 1547.51   58.48
  -5   0   9   -0.63   12.83
   5   0  -9    5.89   11.57
  -5   0  10   88.35   12.83
   5   0 -10   92.13   14.09
  -5   0  11    2.73   14.51
   5   0 -11    1.26   16.41
  -5   0  12  345.60   28.19
   5   0 -12  317.62   21.24
  -5   0  13   43.54   23.77
   5   0 -13    7.36   17.04
  -5   0  14    0.00   16.41
   5   0 -14    0.63   14.51
  -5   0  15   12.20   23.56
   5   0 -15   -2.31   18.51
  -5   0  16  117.58   26.29
   5   0 -16  119.90   22.51
  -5   0  17    7.15   16.62
   5   0 -17   -0.42   29.45
  -5   0  18   83.51   16.41
   5   0 -18   59.53   19.14
  -5   0  19   29.66   16.41
   5   0 -19    5.05   22.09
  -5   0  20  136.09   24.61
   5   0 -20  115.27   26.08
  -5   0  21    0.84   22.09
   5   0 -21   33.23   26.71
  -5   0  22   35.34   19.35
   5   0 -22    7.57   22.51
  -5   0  23   22.72   39.76
   5   0 -23  -15.57   32.18
  -5   0  24   25.87   29.66
   5   0 -24    0.63   33.87
  -5   0  25   15.36   32.18
   5   0 -25    8.83   34.50
  -5   0  26   16.62   47.12
   5   0 -26   27.13   37.44
  -5   0  27   11.36   28.40
   5   0 -27  -18.93   35.13
  -5   0  28   13.88   30.08
   5   0 -28  168.49   52.38
  -5   0  29    8.20   26.71
   5   0 -29  -23.56   39.76
  -5   0  30   -8.41   29.03
   5   0 -30  -36.18   56.16
  -5   0  31  -10.31   29.24
   5   0 -31  -12.62   33.02
  -5   0  32   -9.68   25.66
   5   0 -32   82.03   42.49
  -5   0  33   14.72   25.24
   5   0 -33    9.26   28.82
  -5   0  34  -10.73   38.28
   5   0 -34  -18.93   34.50
   5   0 -35    7.36   45.22
   5   0 -36    2.73   43.96
   6   0  36   23.98   35.13
   6   0  34    7.36   27.13
   6   0  33  -14.51   40.60
   6   0  32  -13.25   36.81
  -6   0 -31   -5.26   47.12
   6   0  31  -18.09   37.44
  -6   0 -30   13.04   25.66
   6   0  30   -7.99   23.77
  -6   0 -29  -17.88   31.13
   6   0  29    2.94   22.72
  -6   0 -28    7.15   43.96
   6   0  28   41.23   38.07
  -6   0 -27  -10.10   42.07
   6   0  27   22.30   38.07
  -6   0 -26  112.11   39.33
   6   0  26  142.82   51.75
  -6   0 -25   19.35   30.08
   6   0  25    1.68   32.18
  -6   0 -24   50.27   35.34
   6   0  24   13.88   29.03
  -6   0 -23   -4.42   33.23
   6   0  23   15.99   26.08
  -6   0 -22  128.52   33.66
   6   0  22  119.90   37.65
  -6   0 -21    3.58   23.14
   6   0  21   29.87   24.61
  -6   0 -20  204.04   31.13
   6   0  20  209.93   27.13
  -6   0 -19   -7.99   24.61
   6   0  19    9.89   22.51
  -6   0 -18   31.55   22.93
   6   0  18   67.73   17.67
  -6   0 -17    2.73   20.61
   6   0  17   22.51   17.46
  -6   0 -16 1057.41   66.47
   6   0  16 1015.55   57.63
  -6   0 -15    2.73   15.99
   6   0  15    3.16   24.40
  -6   0 -14  -12.41   14.93
   6   0  14   -9.04   16.83
  -6   0 -13   -6.10   13.67
   6   0  13   -1.26   16.41
  -6   0 -12  850.43   39.97
   6   0  12  840.12   50.69
  -6   0 -11   -2.31   11.99
   6   0  11   -1.47   13.88
  -6   0 -10   65.42   13.88
   6   0  10   72.15   22.30
  -6   0  -9  -12.83   18.93
   6   0   9  -13.67   14.30
  -6   0  -8   14.30   14.93
   6   0   8   18.51   12.62
  -6   0  -7   20.82   16.62
   6   0   7    7.99   15.36
  -6   0  -6   17.04   10.73
   6   0   6   53.01   16.20
  -6   0  -5    2.52   11.57
   6   0   5   -1.68   11.36
  -6   0  -4  377.15   22.51
   6   0   4  350.65   21.46
  -6   0  -3   -1.26   13.04
   6   0   3    8.62   12.83
  -6   0  -2   74.88   15.36
   6   0   2   50.48   14.30
  -6   0  -1    5.68   10.10
   6   0   1   19.98   13.88
  -6   0   0   13.88   14.72
   6   0   0   32.39   21.24
  -6   0   1    5.26   11.36
   6   0  -1  -39.55   14.72
  -6   0   2    6.73   11.57
   6   0  -2    1.89   13.67
  -6   0   3  -12.83   10.31
   6   0  -3    3.37   11.36
  -6   0   4 1091.27   44.59
   6   0  -4 1063.93   45.22
  -6   0   5  -17.04   13.04
   6   0  -5    4.84   11.78
  -6   0   6   -4.00   11.57
   6   0  -6   -5.68   14.72
  -6   0   7   -7.78   11.36
   6   0  -7    5.26   14.30
  -6   0   8 1783.52   93.39
   6   0  -8 1797.41   70.68
  -6   0   9    4.42   12.62
   6   0  -9    8.20   12.62
  -6   0  10  249.47   24.61
   6   0 -10  235.38   19.14
  -6   0  11  -10.10   16.20
   6   0 -11   -4.63   14.30
  -6   0  12 3254.26  105.59
   6   0 -12 3171.59  104.12
  -6   0  13   10.31   17.25
   6   0 -13   -3.16   19.35
  -6   0  14   95.92   16.83
   6   0 -14   95.71   18.93
  -6   0  15    1.05   18.72
   6   0 -15   27.13   21.46
  -6   0  16  145.56   21.46
   6   0 -16  126.21   34.71
  -6   0  17  -10.73   17.04
   6   0 -17   -1.68   19.35
  -6   0  18  581.61   47.33
   6   0 -18  562.04   49.85
  -6   0  19  -11.78   34.71
   6   0 -19   -6.73   22.72
  -6   0  20   15.78   34.71
   6   0 -20  -18.51   26.71
  -6   0  21    1.68   25.87
   6   0 -21  -19.77   30.92
  -6   0  22   79.72   28.82
   6   0 -22   66.26   32.81
  -6   0  23   -4.21   30.08
   6   0 -23   10.31   48.80
  -6   0  24   -8.62   25.24
   6   0 -24    9.89   35.97
  -6   0  25   27.13   54.90
   6   0 -25   34.08   57.63
  -6   0  26  -18.51   39.97
   6   0 -26  -15.57   62.89
  -6   0  27   21.03   38.07
   6   0 -27   33.66   39.55
  -6   0  28   13.46   60.58
   6   0 -28    8.83   39.12
  -6   0  29    6.73   37.86
   6   0 -29   15.78   34.08
  -6   0  30  117.79   29.03
   6   0 -30  141.35   36.18
  -6   0  31    0.00   24.40
   6   0 -31   -1.68   35.97
  -6   0  32    9.26   25.24
   6   0 -32  -33.02   38.91
  -6   0  33   -8.41   30.50
   6   0 -33    6.94   29.03
  -6   0  35    7.36   23.35
   6   0 -35    5.26   35.55
  -6   0  36    0.63   26.92
   7   0  35   -7.57   29.66
   7   0  34   31.34   44.80
  -7   0 -33  -20.82   57.21
   7   0  33  -40.81   64.58
  -7   0 -32  -43.54   43.75
   7   0  32   -7.15   31.13
  -7   0 -31   23.56   34.29
   7   0  31   20.19   38.70
  -7   0 -30  -17.46   25.24
   7   0  30   -9.26   19.77
  -7   0 -29   12.83   41.02
   7   0  29  -11.15   30.92
  -7   0 -28    3.58   37.02
   7   0  28    5.05   23.56
  -7   0 -27    7.15   24.19
   7   0  27   -6.94   28.82
  -7   0 -26   -4.63   38.91
   7   0  26   14.72   30.29
  -7   0 -25   30.08   37.86
   7   0  25   -1.47   24.82
  -7   0 -24   -1.68   54.69
   7   0  24  -25.45   26.50
  -7   0 -23   16.41   33.66
   7   0  23   19.56   27.13
  -7   0 -22   52.38   32.81
   7   0  22   47.33   24.61
  -7   0 -21  -20.82   23.98
   7   0  21   -5.47   26.92
  -7   0 -20  318.25   34.71
   7   0  20  278.50   26.50
  -7   0 -19    7.57   23.35
   7   0  19    4.00   25.66
  -7   0 -18   34.08   28.61
   7   0  18   27.34   24.82
  -7   0 -17   -7.36   27.77
   7   0  17   14.09   18.09
  -7   0 -16  258.73   40.18
   7   0  16  263.56   23.35
  -7   0 -15    6.73   29.45
   7   0  15    4.00   16.83
  -7   0 -14  119.69   19.35
   7   0  14  122.84   28.40
  -7   0 -13    8.83   17.25
   7   0  13    0.84   17.25
  -7   0 -12  534.49   35.97
   7   0  12  504.20   29.03
  -7   0 -11   11.36   15.57
   7   0  11   12.41   14.93
  -7   0 -10 1212.64   52.38
   7   0  10 1251.14   48.80
  -7   0  -9   10.73   14.09
   7   0   9    0.42   13.88
  -7   0  -8  252.63   21.67
   7   0   8  258.73   21.67
  -7   0  -7   -0.21   13.67
   7   0   7    4.42   14.30
  -7   0  -6 1828.96   67.94
   7   0   6 1784.57   63.73
  -7   0  -5    5.05   14.09
   7   0   5    6.52   15.99
  -7   0  -4 1252.19   52.17
   7   0   4 1281.22   50.27
  -7   0  -3   -2.31   12.83
   7   0   3    8.41   14.51
  -7   0  -2  295.96   22.51
   7   0   2  309.42   25.24
  -7   0  -1   22.93   15.99
   7   0   1    5.89   15.57
  -7   0   0   -5.05   17.04
   7   0   0    3.16   19.56
  -7   0   1    0.42   15.14
   7   0  -1  -35.55   16.41
  -7   0   2  342.44   22.09
   7   0  -2  337.18   22.51
  -7   0   3   16.41   11.99
   7   0  -3    8.83   14.09
  -7   0   4  711.18   34.50
   7   0  -4  726.74   35.97
  -7   0   5   18.72   12.41
   7   0  -5   35.34   14.93
  -7   0   6  213.29   28.19
   7   0  -6  261.67   28.19
  -7   0   7   -8.20   13.46
   7   0  -7   -8.20   15.78
  -7   0   8   25.66   19.35
   7   0  -8   16.83   14.93
  -7   0   9   15.57   16.41
   7   0  -9   -0.63   14.72
  -7   0  10  460.45   42.07
   7   0 -10  506.72   33.02
  -7   0  11   -7.15   15.57
   7   0 -11   13.46   15.78
  -7   0  12  297.64   23.56
   7   0 -12  299.53   25.66
  -7   0  13   -3.79   16.83
   7   0 -13   -5.47   15.36
  -7   0  14  713.49   34.08
   7   0 -14  652.07   35.13
  -7   0  15   19.77   29.87
   7   0 -15   -5.89   19.14
  -7   0  16  297.85   21.67
   7   0 -16  267.14   23.98
  -7   0  17    7.36   25.45
   7   0 -17   -6.10   18.72
  -7   0  18  351.28   44.17
   7   0 -18  261.67   33.44
  -7   0  19    5.89   25.87
   7   0 -19    4.42   30.50
  -7   0  20  172.27   23.77
   7   0 -20  125.16   45.86
  -7   0  21  -13.25   24.40
   7   0 -21  -18.09   49.01
  -7   0  22    2.73   26.92
   7   0 -22   16.62   26.92
  -7   0  23  -17.88   37.44
   7   0 -23  -23.14   30.92
  -7   0  24   -9.68   29.03
   7   0 -24   20.61   58.06
  -7   0  25  -15.57   30.08
   7   0 -25   19.35   55.11
  -7   0  26    9.04   31.97
   7   0 -26   35.97   54.27
  -7   0  27   -7.99   35.97
   7   0 -27  -34.92   43.12
  -7   0  28  100.76   30.29
   7   0 -28   80.35   30.50
  -7   0  29  -19.98   32.60
   7   0 -29   37.65   46.49
  -7   0  30   29.45   27.13
   7   0 -30   20.40   32.60
  -7   0  31  -11.57   35.34
   7   0 -31   -4.00   46.49
  -7   0  32   12.83   21.67
   7   0 -32   18.72   41.86
  -7   0  33  -21.88   28.82
   7   0 -33   -7.99   32.81
  -7   0  34   -7.36   15.57
   7   0 -34   -0.63   28.82
  -7   0  35   15.99   26.71
   7   0 -35   16.41   32.60
   7   0 -36  224.65   57.21
   8   0  34  125.58   55.95
   8   0  31   13.67   26.71
  -8   0 -30   -6.31   26.29
   8   0  30  -18.93   56.58
  -8   0 -29   -1.26   36.81
   8   0  29  -14.51   25.45
  -8   0 -28   -6.31   21.67
   8   0  28   -0.84   27.13
  -8   0 -27   82.03   31.34
   8   0  27   16.62   29.03
  -8   0 -26   -5.89   35.76
   8   0  26    2.94   29.66
  -8   0 -25   10.73   39.76
   8   0  25  -20.61   29.45
  -8   0 -24   62.26   32.60
   8   0  24   57.85   38.28
  -8   0 -23   46.28   43.54
   8   0  23   25.45   37.44
  -8   0 -22   31.76   41.86
   8   0  22   17.04   34.29
  -8   0 -21   -9.04   27.98
   8   0  21   -9.26   42.28
  -8   0 -20   -5.26   26.71
  -8   0 -19   19.77   30.71
   8   0  19   -6.52   23.14
  -8   0 -18   18.09   28.61
   8   0  18   23.14   21.88
   8   0  17    0.42   22.30
  -8   0 -16  266.72   32.60
   8   0  16  248.84   33.23
  -8   0 -15  -17.67   19.98
   8   0  15  -12.83   22.72
  -8   0 -14  257.88   26.08
   8   0  14  250.94   28.61
  -8   0 -13   15.14   18.09
   8   0  13   -1.26   24.40
  -8   0 -12   11.99   22.51
   8   0  12   19.35   18.93
  -8   0 -11    9.68   20.61
   8   0  11    9.04   17.04
  -8   0 -10  895.86   45.65
   8   0  10  931.62   44.17
  -8   0  -9   -7.15   19.77
   8   0   9   -0.84   17.46
  -8   0  -8   -4.42   22.72
   8   0   8    0.21   40.60
  -8   0  -7   11.15   21.24
   8   0   7  -15.78   16.41
  -8   0  -6 1116.73   48.80
   8   0   6 1203.18   62.47
  -8   0  -5  -14.51   15.57
   8   0   5   -2.73   18.51
  -8   0  -4    9.04   14.72
   8   0   4   -6.73   15.14
  -8   0  -3    9.47   15.14
   8   0   3  -27.56   14.72
  -8   0  -2 2354.82   84.14
   8   0   2 2311.91   82.25
  -8   0  -1    0.00   16.41
   8   0   1   -8.62   18.51
   8   0   0  821.40   40.18
  -8   0   1    9.26   26.50
   8   0  -1  -27.56   18.09
  -8   0   2 1360.94   56.79
   8   0  -2 1439.19   58.69
  -8   0   3    1.89   14.93
   8   0  -3   -6.52   15.78
  -8   0   4  306.05   20.61
   8   0  -4  347.70   23.35
  -8   0   5    0.42   14.93
   8   0  -5    4.84   17.04
  -8   0   6   15.14   16.83
   8   0  -6    5.47   17.25
  -8   0   7    1.89   18.30
   8   0  -7   10.52   15.78
  -8   0   8  278.92   30.50
   8   0  -8  270.29   23.77
  -8   0   9   15.36   20.82
   8   0  -9   -0.21   24.61
  -8   0  10  482.32   28.82
   8   0 -10  447.62   30.71
  -8   0  11    7.99   19.98
   8   0 -11   -8.83   25.66
  -8   0  12   84.98   18.51
   8   0 -12   79.09   23.77
  -8   0  13    6.73   17.67
   8   0 -13  -28.61   26.50
  -8   0  14  311.73   27.77
   8   0 -14  301.43   31.97
  -8   0  15   12.62   18.09
   8   0 -15   -6.31   20.19
  -8   0  16  191.41   24.19
   8   0 -16  208.03   29.03
  -8   0  17  -38.70   35.55
   8   0 -17   16.20   23.98
  -8   0  18   -6.10   27.34
   8   0 -18   -6.31   28.61
  -8   0  19  -10.94   21.46
   8   0 -19   27.13   28.82
  -8   0  20  354.43   31.13
   8   0 -20  334.03   54.06
  -8   0  21    8.20   29.45
   8   0 -21   -8.20   39.76
  -8   0  22   43.54   24.19
   8   0 -22   11.36   34.71
  -8   0  23   30.29   52.59
   8   0 -23   19.14   46.07
  -8   0  24  124.74   36.39
   8   0 -24   78.67   49.85
  -8   0  25   -6.52   36.18
   8   0 -25  -13.46   47.33
  -8   0  26   53.01   36.39
   8   0 -26  -11.36   40.81
  -8   0  27  -16.62   48.17
   8   0 -27  -14.51   26.50
  -8   0  28   40.60   30.71
   8   0 -28   24.82   29.24
  -8   0  29   35.34   34.29
   8   0 -29   10.73   34.50
  -8   0  30   -1.47   28.61
   8   0 -30   40.81   46.70
  -8   0  31  -14.30   38.28
   8   0 -31    3.37   29.66
  -8   0  32    0.42   32.60
   8   0 -32    7.99   30.71
  -8   0  33    2.52   39.33
   8   0 -33   -5.89   20.19
  -8   0  34    9.26   19.77
   8   0 -34   15.57   38.91
  -8   0  35   13.88   55.95
  -8   0  36    6.10   25.45
  -9   0 -30    4.63   32.18
   9   0  30    4.00   36.60
  -9   0 -29  -24.61   29.45
   9   0  29    0.21   15.78
   9   0  28   11.57   19.98
  -9   0 -27   -6.73   26.50
   9   0  27   -7.57   21.67
  -9   0 -26   37.02   23.14
   9   0  26    9.89   25.66
  -9   0 -25   -2.52   25.24
   9   0  25    5.68   27.34
  -9   0 -24   11.78   31.76
   9   0  24    5.26   26.71
  -9   0 -23   12.62   35.55
   9   0  23   38.28   28.82
  -9   0 -22   30.08   36.60
   9   0  22   42.07   29.45
  -9   0 -21  -17.25   28.40
   9   0  21    3.37   31.55
  -9   0 -20   40.81   36.60
   9   0  20   21.03   26.92
  -9   0 -19  -29.66   34.50
   9   0  19    3.58   33.23
  -9   0 -18   51.75   67.52
   9   0  18   10.52   31.34
  -9   0 -17    0.84   25.24
   9   0  17  -26.50   36.60
  -9   0 -16  104.12   23.77
   9   0  16  115.90   27.77
  -9   0 -15   -1.89   26.71
   9   0  15    9.26   22.51
  -9   0 -14   51.11   30.50
   9   0  14   18.72   28.40
  -9   0 -13  -32.81   30.08
   9   0  13  -10.52   20.61
  -9   0 -12    8.62   21.24
   9   0  12   -0.63   23.14
  -9   0 -11   -0.42   19.14
   9   0  11   19.35   23.77
  -9   0 -10   34.08   20.40
   9   0  10   32.18   19.35
  -9   0  -9    9.89   22.30
   9   0   9   16.62   27.34
  -9   0  -8  389.14   31.55
   9   0   8  404.71   29.66
  -9   0  -7  -10.10   30.71
   9   0   7   -9.47   24.82
  -9   0  -6   22.51   22.09
   9   0   6   30.71   21.46
  -9   0  -5  -16.41   18.30
   9   0   5    3.37   23.14
  -9   0  -4 3168.65  105.59
   9   0   4 3122.37   96.97
  -9   0  -3   24.19   17.88
   9   0   3   12.83   17.88
  -9   0  -2   -1.68   23.56
   9   0   2    1.47   25.03
  -9   0  -1   -4.84   19.77
   9   0   1  -13.88   19.56
   9   0   0  907.64   41.86
  -9   0   1   27.34   21.03
   9   0  -1  -28.82   20.19
  -9   0   2  105.38   18.93
   9   0  -2   88.35   22.30
  -9   0   3    2.94   28.82
   9   0  -3    7.78   20.19
  -9   0   4  152.29   18.72
   9   0  -4  165.75   22.93
  -9   0   5   -6.94   15.57
   9   0  -5    9.68   19.77
  -9   0   6  367.47   38.07
   9   0  -6  358.85   29.66
  -9   0   7    6.52   17.88
   9   0  -7   16.62   23.14
  -9   0   8    8.62   21.88
   9   0  -8   17.25   27.56
  -9   0   9   -2.94   17.67
   9   0  -9  -13.67   24.40
  -9   0  10   71.94   34.29
   9   0 -10   76.15   22.09
  -9   0  11    1.26   17.04
   9   0 -11  -20.19   20.61
  -9   0  12  143.67   21.03
   9   0 -12  140.30   27.56
  -9   0  13   -2.94   25.45
   9   0 -13   -2.73   22.93
  -9   0  14  234.75   25.87
   9   0 -14  263.14   37.86
  -9   0  15  -28.61   25.87
   9   0 -15   17.04   32.60
  -9   0  16  -28.19   23.35
   9   0 -16   -1.05   27.98
  -9   0  17  -27.13   28.61
   9   0 -17    6.94   23.77
  -9   0  18   76.78   25.66
   9   0 -18   85.40   31.97
  -9   0  19  -34.29   42.07
   9   0 -19  -25.66   38.49
  -9   0  20   53.85   27.34
   9   0 -20   99.49   35.97
  -9   0  21  -13.88   27.34
   9   0 -21  -23.35   39.97
  -9   0  22   -4.42   25.45
   9   0 -22   -0.84   31.76
  -9   0  23   13.04   31.76
   9   0 -23   15.99   40.18
  -9   0  24   23.98   26.29
   9   0 -24   -7.57   52.59
  -9   0  25   -3.37   27.98
   9   0 -25   62.47   53.85
  -9   0  26  -11.78   27.98
   9   0 -26    0.42   38.28
  -9   0  27   -5.05   33.23
   9   0 -27   -7.78   38.07
  -9   0  28   18.30   18.72
   9   0 -28   96.55   30.71
  -9   0  29  103.28   21.03
   9   0 -29  -26.50   41.02
  -9   0  30  100.97   25.24
   9   0 -30    7.99   23.77
  -9   0  31   -0.21   35.55
   9   0 -31    0.84   19.98
  -9   0  32   30.50   38.91
   9   0 -32  -18.51   25.66
  -9   0  33    5.89   36.81
   9   0 -33   14.93   40.18
   9   0 -34  -46.28   48.80
 -10   0 -32   72.15   56.58
 -10   0 -31  -17.46   51.96
  10   0  31  -17.25   41.65
 -10   0 -30   -9.68   38.70
  10   0  30   -2.31   28.19
 -10   0 -29   -1.26   38.70
  10   0  29   -2.94   34.92
 -10   0 -28   -1.47   38.28
  10   0  28   11.99   30.71
 -10   0 -27  -10.73   34.71
 -10   0 -26  -15.78   25.24
  10   0  26    4.42   18.93
 -10   0 -25   -3.16   36.18
  10   0  25    5.89   26.71
 -10   0 -24  -29.24   39.12
  10   0  24   10.52   26.50
 -10   0 -23  -16.41   30.29
  10   0  23   -3.79   30.71
 -10   0 -22   50.90   31.13
  10   0  22   29.66   28.61
 -10   0 -21   32.39   39.97
  10   0  21    4.21   36.39
 -10   0 -20  151.87   48.38
  10   0  20  173.75   38.70
 -10   0 -19   -3.79   35.34
  10   0  19   -9.47   43.96
 -10   0 -18   31.55   30.71
  10   0  18    8.20   61.00
 -10   0 -17  -10.94   32.18
  10   0  17    4.00   26.50
 -10   0 -16  331.29   37.65
  10   0  16  310.89   32.39
 -10   0 -15   -9.89   29.24
  10   0  15   -0.21   41.02
 -10   0 -14   29.03   25.45
  10   0  14    6.10   28.40
 -10   0 -13   16.20   29.66
  10   0  13   -3.37   26.29
 -10   0 -12    4.21   29.87
  10   0  12   -9.68   32.60
 -10   0 -11   19.56   31.76
  10   0  11   41.02   33.44
 -10   0 -10   97.18   23.35
  10   0  10  111.06   24.82
 -10   0  -9   13.04   22.09
  10   0   9   24.82   27.56
 -10   0  -8   19.56   25.45
  10   0   8   -2.73   22.93
 -10   0  -7  -31.13   33.02
  10   0   7   25.87   29.87
 -10   0  -6  206.98   24.61
  10   0   6  236.64   25.24
 -10   0  -5    2.94   20.40
  10   0   5   16.20   25.45
 -10   0  -4   70.68   20.40
  10   0   4   65.21   25.87
 -10   0  -3  -16.20   29.03
  10   0   3  -25.45   29.24
 -10   0  -2   73.41   20.82
  10   0   2   64.37   21.88
 -10   0  -1   13.67   19.56
  10   0   1   -6.31   20.19
 -10   0   0  -17.67   21.88
  10   0   0   27.34   29.66
 -10   0   1   -1.05   24.19
  10   0  -1  -10.10   22.93
 -10   0   2 1111.26   45.65
  10   0  -2 1090.22   45.65
 -10   0   3   13.46   19.35
  10   0  -3  -41.23   35.13
 -10   0   4  550.90   38.70
  10   0  -4  590.44   53.22
 -10   0   5    5.05   19.98
  10   0  -5  -11.15   21.03
 -10   0   6  684.89   39.76
  10   0  -6  644.71   38.70
 -10   0   7   26.71   20.40
  10   0  -7    4.63   26.08
 -10   0   8   -9.89   26.08
  10   0  -8   -0.42   31.76
 -10   0   9   19.35   24.19
  10   0  -9    7.36   22.30
 -10   0  10  349.17   29.24
  10   0 -10  362.64   32.18
 -10   0  11    5.89   27.77
  10   0 -11  -11.15   22.93
 -10   0  12  -10.94   38.49
  10   0 -12  -16.83   34.50
 -10   0  13   -5.47   38.49
  10   0 -13  -14.72   46.28
 -10   0  14  215.60   33.66
  10   0 -14  232.64   29.45
 -10   0  15   15.36   24.40
  10   0 -15    6.10   27.56
 -10   0  16  -22.51   43.75
  10   0 -16   20.61   44.59
 -10   0  17    9.68   24.19
  10   0 -17  -16.20   34.29
 -10   0  18   67.31   27.34
  10   0 -18   57.85   36.39
 -10   0  19   38.91   51.11
  10   0 -19   11.57   34.71
 -10   0  20  105.59   52.38
  10   0 -20   99.49   38.28
 -10   0  21   24.61   37.23
  10   0 -21    2.73   49.22
 -10   0  22    6.31   30.08
  10   0 -22   -9.68   41.23
 -10   0  23   -8.41   23.77
  10   0 -23  -13.04   28.40
 -10   0  24   -8.20   32.39
  10   0 -24   -9.04   37.23
 -10   0  25    5.68   26.50
  10   0 -25   -4.42   41.65
 -10   0  26    2.73   13.46
  10   0 -26   12.41   40.81
 -10   0  27    2.52   15.78
  10   0 -27   -2.52   27.98
 -10   0  28    7.15   13.46
  10   0 -28   -8.41   20.19
 -10   0  29   -4.00   12.83
  10   0 -29   -3.16   23.35
 -10   0  30    0.84   17.88
  10   0 -30   10.10   29.24
 -10   0  31    1.68   22.09
  10   0 -31  -15.14   20.19
 -10   0  32   17.25   34.71
  10   0 -32  166.80   45.43
 -10   0  33  -25.03   34.29
  10   0 -33   44.17   54.48
  11   0  30    5.68   39.76
 -11   0 -29    5.89   83.30
  11   0  29  -12.62   31.55
 -11   0 -28    1.68   60.37
  11   0  28    7.57   22.09
 -11   0 -27   24.40   46.28
  11   0  27   -8.41   40.81
 -11   0 -26   -4.84   23.14
  11   0  26  -11.57   24.61
 -11   0 -25    5.47   35.55
 -11   0 -24    4.21   32.60
  11   0  24   -2.52   46.28
 -11   0 -23   31.34   68.15
  11   0  23    4.21   35.34
 -11   0 -22    3.37   60.58
  11   0  22   10.10   35.13
 -11   0 -21   12.83   33.23
  11   0  21   16.62   53.64
 -11   0 -20  -17.88   33.02
  11   0  20   18.93   42.07
 -11   0 -19   -2.52   76.78
  11   0  19  -78.67   69.41
 -11   0 -18  164.49   37.02
  11   0  18  147.24   34.29
 -11   0 -17    1.89   30.08
  11   0  17    5.05   28.40
 -11   0 -16   44.80   35.55
  11   0  16   75.72   40.18
 -11   0 -15  -23.77   40.81
  11   0  15  -22.09   39.12
 -11   0 -14  311.52   34.29
  11   0  14  356.12   45.01
 -11   0 -13    9.04   26.08
  11   0  13   -6.52   26.71
 -11   0 -12   33.87   43.96
  11   0  12   82.88   38.91
 -11   0 -11   26.50   36.39
  11   0  11    8.20   25.66
 -11   0 -10  197.30   28.40
  11   0  10  235.17   29.03
 -11   0  -9    0.42   26.29
  11   0   9   -2.31   29.66
 -11   0  -8   89.19   34.71
  11   0   8   88.13   27.34
 -11   0  -7   -8.83   40.60
  11   0   7   22.09   33.02
 -11   0  -6    7.78   22.93
  11   0   6   -7.57   24.61
 -11   0  -5    0.63   24.40
  11   0   5  -10.10   29.87
 -11   0  -4   48.38   30.92
  11   0   4   37.65   26.92
 -11   0  -3   -6.73   28.82
  11   0   3  -19.35   29.03
 -11   0  -2   20.61   20.82
  11   0   2   28.40   23.14
 -11   0  -1   39.55   32.18
  11   0   1    4.42   32.60
 -11   0   0   -1.05   23.98
  11   0   0   12.20   25.66
 -11   0   1   16.41   25.66
  11   0  -1  -30.08   30.29
 -11   0   2   18.93   31.76
  11   0  -2   23.35   35.55
 -11   0   3   14.30   20.19
  11   0  -3   29.03   25.24
 -11   0   4  147.03   40.60
  11   0  -4  155.45   37.44
 -11   0   5   19.56   23.77
  11   0  -5  -36.39   30.29
 -11   0   6   46.70   24.61
  11   0  -6   46.28   29.03
 -11   0   7   -1.89   25.87
  11   0  -7   21.88   25.87
 -11   0   8  265.25   33.02
  11   0  -8  241.06   41.02
 -11   0   9   -1.68   29.87
  11   0  -9  -12.62   27.34
 -11   0  10  287.75   28.19
  11   0 -10  226.33   31.97
 -11   0  11   -7.78   24.82
  11   0 -11  -19.98   31.97
 -11   0  12  304.37   28.40
  11   0 -12  381.99   37.02
 -11   0  13  -38.49   42.28
  11   0 -13   -3.79   33.02
 -11   0  14  249.68   26.92
  11   0 -14  257.25   35.13
 -11   0  15   11.36   25.66
  11   0 -15   14.09   37.02
 -11   0  16  140.72   34.71
  11   0 -16  100.97   42.49
 -11   0  17   -7.36   48.38
  11   0 -17  -18.72   29.03
 -11   0  18   -9.89   34.29
  11   0 -18    5.47   33.44
 -11   0  19    7.78   29.45
  11   0 -19   18.09   43.54
 -11   0  20   45.86   31.34
  11   0 -20  -17.46   48.38
 -11   0  21    9.47   47.75
  11   0 -21    9.89   36.60
 -11   0  22   33.87   49.01
  11   0 -22  -19.14   46.70
 -11   0  23   14.09   32.81
  11   0 -23   10.73   48.80
 -11   0  24    4.21   21.88
  11   0 -24    7.78   37.23
 -11   0  25    3.79   13.67
  11   0 -25  -11.57   32.60
 -11   0  26   13.25   15.78
  11   0 -26   59.11   31.55
 -11   0  27  127.26   39.33
  11   0 -27   -2.94   22.51
 -11   0  28    7.57   18.93
  11   0 -28  -19.77   21.46
 -11   0  29    2.94   25.66
  11   0 -29   10.94   23.35
 -11   0  30   35.13   25.03
  11   0 -30    4.00   29.45
  11   0 -32  -21.67   31.34
  11   0 -33    4.42   58.48
 -12   0 -29  232.85   93.81
 -12   0 -28   11.57   55.95
  12   0  28   27.13   46.49
 -12   0 -27    4.63   29.03
  12   0  27   26.08   53.64
 -12   0 -26  130.20   32.81
  12   0  26   12.83   49.22
  12   0  25  105.17   40.18
 -12   0 -24   15.14   24.82
  12   0  24   10.94   37.23
 -12   0 -23   -3.16   20.61
  12   0  23   -4.84   33.44
 -12   0 -22  -15.78   31.97
  12   0  22    8.83   27.77
 -12   0 -21    0.42   42.49
  12   0  21    2.73   35.97
 -12   0 -20   11.78   33.44
 -12   0 -19  -18.93   33.23
  12   0  19   12.62   37.86
 -12   0 -18    7.99   41.02
  12   0  18    4.42   38.28
 -12   0 -17  -25.66   30.71
  12   0  17  -18.30   43.96
 -12   0 -16   38.49   43.12
  12   0  16   93.81   54.48
 -12   0 -15   -7.57   47.96
  12   0  15   26.50   45.43
 -12   0 -14   45.01   41.86
  12   0  14   50.27   34.08
 -12   0 -13  -19.56   33.02
  12   0  13   -1.68   29.24
 -12   0 -12  107.70   54.69
  12   0  12   39.12   42.91
 -12   0 -11  -12.83   41.86
  12   0  11   31.97   67.31
 -12   0 -10   29.87   28.40
  12   0  10   38.28   28.40
 -12   0  -9  -17.67   30.50
  12   0   9   15.78   49.64
 -12   0  -8  279.55   40.81
  12   0   8  351.07   39.33
 -12   0  -7    0.84   30.08
  12   0   7    7.15   29.45
 -12   0  -6   14.51   27.34
  12   0   6    8.83   37.02
 -12   0  -5   31.13   33.87
  12   0   5  -20.82   31.76
 -12   0  -4  581.82   41.65
  12   0   4  579.92   42.70
 -12   0  -3    2.94   25.24
  12   0   3   23.77   35.55
 -12   0  -2   10.10   37.44
  12   0   2   -0.84   37.86
 -12   0  -1   -1.26   26.29
  12   0   1  -37.86   29.66
 -12   0   0  287.96   41.65
  12   0   0  354.64   47.96
 -12   0   1  -19.35   27.98
  12   0  -1    8.20   32.60
 -12   0   2   -9.04   32.60
  12   0  -2   59.11   33.44
 -12   0   3   -4.84   25.66
  12   0  -3   17.04   35.76
 -12   0   4  146.82   26.92
  12   0  -4  112.75   31.13
 -12   0   5    1.89   29.03
  12   0  -5   -5.89   37.86
 -12   0   6   28.61   26.71
  12   0  -6   27.98   53.22
 -12   0   7    5.89   24.19
  12   0  -7    8.83   30.29
 -12   0   8   75.51   35.76
  12   0  -8   52.59   41.65
 -12   0   9  -14.30   27.98
  12   0  -9   -0.42   30.29
 -12   0  10    9.68   27.77
  12   0 -10   18.93   30.92
 -12   0  11   -6.52   25.87
  12   0 -11    7.15   34.08
 -12   0  12   21.46   27.56
  12   0 -12   19.14   37.44
 -12   0  13  -15.78   29.24
  12   0 -13   19.77   36.18
 -12   0  14   82.03   34.50
  12   0 -14   76.15   37.23
 -12   0  15    9.68   29.03
  12   0 -15   14.72   38.49
 -12   0  16   45.22   50.48
  12   0 -16   17.46   30.71
 -12   0  17    1.47   49.01
  12   0 -17   12.20   31.76
 -12   0  18   55.53   31.13
  12   0 -18   40.18   39.33
 -12   0  19   -5.05   31.34
  12   0 -19   15.36   46.91
 -12   0  20   16.41   22.51
  12   0 -20   -0.84   29.03
 -12   0  21    4.42   22.51
  12   0 -21   43.54   42.70
 -12   0  22   13.67   21.03
  12   0 -22   10.31   47.96
  12   0 -23    0.84   29.87
  12   0 -24   16.41   30.92
 -12   0  25    4.00   24.82
  12   0 -25   -1.68   44.59
 -12   0  26    7.36   22.09
  12   0 -26   -8.20   31.55
 -12   0  27  -11.15   28.19
  12   0 -27   -5.05   34.50
 -12   0  28   -4.84   16.20
  12   0 -28   -6.73   23.77
 -12   0  30  -15.78   24.61
  13   0  27   21.67   60.79
 -13   0 -26   43.12   81.61
  13   0  26  241.69   62.26
 -13   0 -25  275.76   74.67
 -13   0 -24   24.19   79.51
  13   0  24   -2.10   34.92
 -13   0 -23    4.42   22.30
  13   0  23   24.61   54.27
 -13   0 -22    3.37   18.51
  13   0  22  -13.04   26.50
 -13   0 -21   16.83   29.45
  13   0  21   19.56   36.39
 -13   0 -20   -7.57   47.96
  13   0  20  -19.77   28.19
 -13   0 -19   -7.15   29.03
  13   0  19   10.94   24.19
 -13   0 -18   22.30   39.97
  13   0  18   12.83   32.60
 -13   0 -17  -26.71   36.81
  13   0  17    8.41   25.45
 -13   0 -16  -12.83   47.33
  13   0  16    1.47   34.92
 -13   0 -15   -7.36   48.17
  13   0  15  -24.82   37.65
 -13   0 -14  123.68   43.33
  13   0  14   19.77   33.02
 -13   0 -13   -6.52   35.55
  13   0  13   35.55   29.45
 -13   0 -12   84.14   60.79
  13   0  12   66.68   46.70
 -13   0 -11   18.93   48.59
  13   0  11  -80.35   76.78
 -13   0 -10  106.65   32.39
  13   0  10   70.68   35.13
 -13   0  -9   10.10   41.23
  13   0   9   27.98   46.70
 -13   0  -8  108.96   34.50
 -13   0  -7   -9.89   34.29
  13   0   7    6.94   36.60
 -13   0  -6  -49.43   45.86
  13   0   6   48.80   48.38
 -13   0  -5    4.42   29.45
  13   0   5   -0.63   32.39
 -13   0  -4   24.61   39.12
  13   0   4    1.05   50.06
 -13   0  -3  -10.94   35.97
  13   0   3  -21.03   40.18
 -13   0  -2  177.95   28.61
  13   0   2  234.33   35.97
 -13   0  -1   23.35   41.86
  13   0   1   -9.68   34.50
 -13   0   0   22.72   30.08
  13   0   0   25.03   34.71
 -13   0   1  -10.10   58.90
  13   0  -1   38.70   37.44
 -13   0   2  203.19   39.55
  13   0  -2  199.62   36.39
 -13   0   3  -42.49   34.29
  13   0  -3    6.94   37.65
 -13   0   4   39.12   31.76
  13   0  -4  -11.15   42.49
 -13   0   5   -4.00   32.81
  13   0  -5  -11.15   37.44
 -13   0   6  107.07   32.60
  13   0  -6  163.44   45.65
 -13   0   7  -46.70   54.06
  13   0  -7   31.34   39.97
 -13   0   8    7.99   37.23
  13   0  -8   -8.83   34.92
 -13   0   9   14.30   33.23
  13   0  -9   -0.42   41.86
 -13   0  10   20.19   31.97
  13   0 -10   -7.78   37.65
 -13   0  11  -25.03   37.65
  13   0 -11   -9.47   44.17
 -13   0  12   13.46   33.02
  13   0 -12    8.62   46.07
 -13   0  13   11.15   31.97
  13   0 -13   -4.21   42.49
 -13   0  14   11.99   31.97
  13   0 -14   -5.26   46.07
 -13   0  15    5.89   31.13
  13   0 -15    9.89   46.70
 -13   0  16  -14.72   32.18
  13   0 -16   -5.26   17.46
 -13   0  17  -17.04   35.13
  13   0 -17  -10.52   28.82
 -13   0  18    4.21   24.61
  13   0 -18   -9.26   43.33
 -13   0  19   11.99   24.40
  13   0 -19    2.31   16.41
 -13   0  20   -4.63   17.04
  13   0 -20   -1.05   15.36
 -13   0  21   -0.84   12.62
  13   0 -21    2.52   29.66
 -13   0  22   13.25   21.46
  13   0 -22   18.51   22.30
  13   0 -23    3.79   29.66
 -13   0  24  -27.98   41.23
  13   0 -24   -6.52   32.18
  13   0 -25   21.67   23.98
  13   0 -26   -2.94   32.39
  13   0 -27   12.20   33.23
  13   0 -28    9.04   34.29
 -14   0 -23   41.86   66.26
  14   0  23   93.18   28.19
 -14   0 -22   -4.84   19.98
  14   0  22    7.36   34.29
 -14   0 -21    1.05   15.57
  14   0  21   40.81   66.05
  14   0  20   55.74   30.92
 -14   0 -19   -5.89   13.67
  14   0  19    3.79   32.81
 -14   0 -18   10.73   15.57
  14   0  18    4.84   30.71
 -14   0 -17   21.24   34.08
  14   0  17    8.83   31.97
 -14   0 -16  -16.20   40.39
 -14   0 -15   30.50   38.49
  14   0  15   17.88   38.91
 -14   0 -14  -41.02   39.12
  14   0  14    4.63   36.60
 -14   0 -13  -12.41   30.92
  14   0  13    6.73   33.44
 -14   0 -12   30.71   37.02
  14   0  12    9.26   46.70
 -14   0 -11   -8.62   32.39
  14   0  11   -3.79   64.16
 -14   0 -10   -5.68   37.86
  14   0  10  -16.62   39.55
 -14   0  -9    5.68   42.70
  14   0   9    4.84   39.76
 -14   0  -8   23.98   40.39
  14   0   8   -3.16   51.96
 -14   0  -7   12.83   39.33
  14   0   7    7.78   43.12
 -14   0  -6   35.34   34.29
  14   0   6   26.29   36.60
 -14   0  -5  -13.88   39.33
  14   0   5  -10.52   52.17
 -14   0  -4   29.45   41.86
  14   0   4   65.42   43.54
 -14   0  -3  -20.82   38.70
  14   0   3  -39.33   47.12
 -14   0  -2   29.24   44.59
  14   0   2   94.87   39.55
 -14   0  -1  -32.81   46.07
  14   0   1    6.94   49.22
 -14   0   0   41.23   67.31
  14   0   0   32.60   42.70
 -14   0   1  -32.81   45.43
  14   0  -1   92.55   49.85
 -14   0   2   93.39   69.62
  14   0  -2   13.04   43.12
 -14   0   3    6.31   46.49
  14   0  -3  -15.99   39.76
 -14   0   4   93.39   32.18
  14   0  -4  -31.97   48.38
 -14   0   5   -7.15   34.92
  14   0  -5   -7.15   68.78
 -14   0   6   30.92   31.34
  14   0  -6   13.25   40.39
 -14   0   7   13.25   46.70
  14   0  -7  -30.29   60.16
 -14   0   8   27.98   32.18
  14   0  -8   71.73   42.91
 -14   0   9    2.73   35.76
  14   0  -9  -50.69   65.21
 -14   0  10  -31.55   55.95
  14   0 -10   27.13   34.29
 -14   0  11    5.89   26.71
  14   0 -11   30.92   31.97
 -14   0  12   88.13   27.98
  14   0 -12   82.25   48.17
 -14   0  13   -5.26   26.92
  14   0 -13    7.99   49.43
 -14   0  14   59.95   24.40
  14   0 -14  103.07   51.53
 -14   0  15    9.26   25.87
  14   0 -15    6.31   42.70
 -14   0  16  -15.99   23.98
  14   0 -16   -8.20   21.46
 -14   0  17   -7.99   26.50
  14   0 -17   -0.84   30.50
 -14   0  18   10.31   29.45
  14   0 -18  -51.96   43.33
  14   0 -19    5.68   22.72
  14   0 -20    2.31   20.19
  14   0 -21   30.29   26.71
  14   0 -22  -11.78   18.30
  14   0 -23   15.99   70.26
  14   0 -24    4.84   75.72
  14   0 -25   -4.00   78.25
 -15   0 -20    5.26   32.39
  15   0  20    6.52   54.69
 -15   0 -19   67.52   24.19
 -15   0 -18   -1.05   22.93
  15   0  18  -20.82   47.75
 -15   0 -17   -0.21   22.09
 -15   0 -16   15.78   38.28
 -15   0 -15   -9.68   34.92
  15   0  15   14.09   41.44
 -15   0 -14    3.58   29.45
 -15   0 -13   -2.94   21.88
  15   0  13   -2.10   30.29
 -15   0 -12   10.31   22.93
  15   0  12   33.66   39.76
 -15   0 -11  -20.61   29.03
  15   0  11   -2.31   34.08
 -15   0 -10    2.31   41.02
  15   0  10   10.52   21.46
 -15   0  -9   15.57   24.19
  15   0   9   16.83   25.87
 -15   0  -8  -21.03   55.53
  15   0   8   -6.73   34.50
 -15   0  -7    5.05   34.92
  15   0   7   27.77   53.85
 -15   0  -6   -6.73   36.81
  15   0   6   13.67   46.28
 -15   0  -5  -19.77   57.85
  15   0   5   18.93   44.17
 -15   0  -4  -11.57   41.65
  15   0   4   26.50   32.81
 -15   0  -3  -10.52   46.49
  15   0   3    3.16   42.70
 -15   0  -2  -33.66   37.65
  15   0   2    5.05   42.07
 -15   0  -1   68.99   38.70
  15   0   1  -20.82   45.01
 -15   0   0    0.84   37.23
  15   0   0   -5.26   43.54
 -15   0   1   -2.10   36.81
  15   0  -1   19.14   51.53
 -15   0   2   -8.20   47.96
  15   0  -2   29.87   45.43
 -15   0   3   12.20   46.91
  15   0  -3    2.73   36.39
 -15   0   4  110.43   57.85
  15   0  -4   40.39   37.65
 -15   0   5  -11.57   41.44
  15   0  -5  -30.08   41.65
 -15   0   6   13.25   45.22
  15   0  -6  119.06   59.11
 -15   0   7    7.78   33.66
  15   0  -7   -3.16   52.17
 -15   0   8  148.92   38.49
  15   0  -8   46.07   44.59
 -15   0   9   11.78   29.45
  15   0  -9  -10.94   31.76
 -15   0  10   50.27   28.61
  15   0 -10   32.81   22.72
 -15   0  11   14.51   24.19
  15   0 -11   -6.52   16.83
 -15   0  12   51.75   25.66
  15   0 -12   92.97   40.18
 -15   0  13    7.99   45.22
  15   0 -13   14.93   37.44
 -15   0  14   24.19   27.98
  15   0 -14   31.76   39.76
 -15   0  15    2.10   27.56
  15   0 -15  -10.73   44.59
 -15   0  16    2.52   23.35
  15   0 -16    5.89   30.71
 -15   0  17   -1.47   23.98
  15   0 -17   43.54   39.55
 -15   0  18  104.33   21.03
  15   0 -18    1.68   48.80
 -15   0  19    0.84   14.51
  15   0 -19   13.67   25.45
 -15   0  20    2.52   17.04
  15   0 -20    3.37   30.29
 -15   0  21    6.94   19.56
  15   0 -21    7.99   25.24
 -15   0  22    4.00   18.30
 -16   0 -15   11.99   23.77
 -16   0 -14  101.81   26.71
 -16   0 -13   10.31   26.50
  16   0  13  -15.78   50.06
 -16   0 -12   12.83   28.40
  16   0  11    8.62   49.01
 -16   0 -10   19.77   28.19
  16   0  10   -2.52   26.71
 -16   0  -9    5.05   29.03
  16   0   9    0.84   16.83
 -16   0  -8    4.21   35.76
  16   0   8    5.47   16.62
 -16   0  -7  -21.24   32.60
  16   0   7   -3.37   36.60
 -16   0  -6   -3.58   56.37
  16   0   6  -21.67   35.55
 -16   0  -5  -18.51   28.61
  16   0   5  -16.62   27.56
 -16   0  -4   -0.63   38.49
  16   0   4   39.97   42.28
 -16   0  -3   20.40   45.65
  16   0   3   -7.36   31.13
 -16   0  -2  -30.71   53.01
  16   0   2  -15.57   44.80
 -16   0  -1   -2.10   28.40
  16   0   1   21.67   65.42
 -16   0   0    0.00   24.40
  16   0   0  -27.13   31.13
 -16   0   1  -20.61   38.28
  16   0  -1  -10.52   72.36
 -16   0   2   -5.68   23.77
  16   0  -2   21.88   30.50
 -16   0   3  -28.40   55.95
  16   0  -3    3.79   46.49
 -16   0   4  -11.78   38.70
  16   0  -4    4.00   33.02
 -16   0   5    8.62   36.39
  16   0  -5  -15.78   44.17
 -16   0   6   29.24   43.75
  16   0  -6  -10.31   37.44
 -16   0   7   -1.26   17.88
  16   0  -7    7.78   32.18
 -16   0   8  -26.08   34.29
  16   0  -8  -15.14   27.34
 -16   0   9   -8.62   30.29
  16   0  -9   -5.68   26.71
 -16   0  10    1.68   29.03
  16   0 -10   12.41   28.19
 -16   0  11   -7.15   31.13
  16   0 -11  -15.99   36.18
 -16   0  12   11.99   38.07
  16   0 -12   -4.84   39.12
 -16   0  13    6.31   18.30
  16   0 -13   38.70   60.16
 -16   0  14    0.63   16.83
  16   0 -14   -8.20   30.50
 -16   0  15    0.42   13.46
  16   0 -15   44.38   30.29
  16   0 -16   -2.31   23.98
  16   0 -17  -26.29   42.91
 -16   0  18   21.03   19.77
 -17   0  -8   -5.26   29.45
  17   0   8    5.05   25.87
 -17   0  -7    8.83   44.17
  17   0   7    9.26   29.45
 -17   0  -6   -1.26   20.40
  17   0   6   -6.31   23.35
 -17   0  -5  -19.77   39.33
  17   0   5   -2.52   17.67
 -17   0  -4    1.26   11.36
  17   0   4   -4.42   16.62
 -17   0  -3   -7.57   29.66
  17   0   3   -1.89   26.92
 -17   0  -2    5.26   14.72
  17   0   2   17.67   38.91
 -17   0  -1    7.99   25.87
  17   0   1   22.09   29.45
 -17   0   0   36.81   24.82
  17   0   0   21.24   38.28
 -17   0   1   -1.05   19.35
  17   0  -1    2.52   29.66
 -17   0   2    0.84   28.82
  17   0  -2   -1.05   36.81
 -17   0   3    0.00   35.97
  17   0  -3    3.16   19.77
 -17   0   4   -0.21   26.29
  17   0  -4   41.23   18.51
 -17   0   5   17.88   28.82
  17   0  -5    2.31   21.88
 -17   0   6    0.21   22.93
  17   0  -6   -9.89   21.03
 -17   0   7   -1.05   21.88
  17   0  -7  -11.99   23.98
  17   0  -8   20.82   24.19
  17   0  -9  -12.20   22.30
  17   0 -10   11.15   21.03
  17   0 -11   -5.89   31.97
 -17  -1  12    4.00   16.62
  17   1 -11   -2.52   32.39
 -17  -1  11    6.52   10.73
  17   1 -10   26.50   30.29
  17   1  -9   -7.99   33.23
  17   1  -8    7.15   22.51
  17   1  -7   16.20   25.03
 -17  -1   7   -3.79   14.51
  17   1  -6   -9.04   25.03
 -17  -1   6   -0.21   32.39
  17   1  -5  -19.56   24.19
 -17  -1   5   24.82   34.71
  17   1  -4    5.05   25.87
 -17  -1   4   -1.26   24.61
  17   1  -3  -14.30   31.34
 -17  -1   3   -4.21   21.46
  17   1  -2  -16.83   47.33
 -17  -1   2   -4.63   29.66
  17   1  -1   84.56   27.98
 -17  -1   1    9.68   23.35
  17   1   0  -19.98   37.86
 -17  -1   0   -2.31   23.56
  17   1   1   -4.00   17.67
 -17  -1  -1  -13.04   16.62
  17   1   2    3.79   20.61
 -17  -1  -2  -13.04   41.23
  17   1   3   15.36   29.87
 -17  -1  -3   11.78   27.98
  17   1   4   -1.68   18.93
 -17  -1  -4   52.17   22.51
  17   1   5   -1.05   18.93
 -17  -1  -5  -22.09   50.06
  17   1   6   11.57   28.40
 -17  -1  -6    4.84   25.66
  17   1   7   -9.04   20.40
 -17  -1  -7  -11.57   26.29
 -17  -1  -8    3.79   24.19
  16   1 -18   -8.20   35.13
  16   1 -17    8.62   21.03
  16   1 -16   -3.16   33.66
  16   1 -15   -7.15   27.77
  16   1 -14    0.42   43.33
 -16  -1  14  -12.20   27.34
  16   1 -13  -12.83   43.33
 -16  -1  13    1.68   29.87
  16   1 -12   67.52   26.08
 -16  -1  12    8.62   11.78
  16   1 -11   23.14   51.75
 -16  -1  11   -2.10   37.86
  16   1 -10   42.07   76.78
 -16  -1  10    8.20   24.40
  16   1  -9    7.57   37.02
  16   1  -8   16.62   37.02
 -16  -1   8   -1.47   11.78
  16   1  -7   -4.84   47.75
 -16  -1   7  -30.92   38.91
  16   1  -6   -5.05   39.97
 -16  -1   6    4.42   38.91
  16   1  -5    4.21   23.77
 -16  -1   5   -2.73   43.54
  16   1  -4   -8.20   25.66
 -16  -1   4   22.09   57.63
  16   1  -3  -25.45   37.23
 -16  -1   3   24.61   46.70
  16   1  -2  103.91   25.03
 -16  -1   2   98.02   51.53
  16   1  -1   -0.21   40.39
 -16  -1   1   25.24   49.01
  16   1   0  -19.56   30.29
 -16  -1   0    2.10   26.29
  16   1   1   17.04   41.02
 -16  -1  -1  -10.31   37.86
  16   1   2   26.50   47.33
 -16  -1  -2   38.91   27.98
  16   1   3   -9.89   41.23
 -16  -1  -3   63.95   41.23
  16   1   4    1.47   31.55
 -16  -1  -4    7.99   41.86
  16   1   5   78.04   23.14
 -16  -1  -5   13.88   27.56
  16   1   6   -2.10   29.66
 -16  -1  -6   -6.94   42.49
  16   1   7   -0.42   20.82
 -16  -1  -7   -4.00   31.76
  16   1   8  -24.40   22.51
 -16  -1  -8    1.68   29.24
  16   1   9   -8.20   19.77
 -16  -1  -9   -4.42   25.24
  16   1  10   -5.68   30.71
 -16  -1 -10    8.20   38.07
  16   1  11   16.41   52.38
  16   1  12  -11.15   45.65
 -16  -1 -12    3.79   30.29
  16   1  13    1.68   46.91
 -16  -1 -13    1.26   32.18
  16   1  14   25.45   39.97
 -16  -1 -14    8.83   16.62
 -15  -1  23   -7.57   20.82
  15   1 -22  200.46   44.80
 -15  -1  22    5.05   22.09
  15   1 -21   30.08   42.70
 -15  -1  21  -19.56   28.61
  15   1 -20   11.57   32.81
  15   1 -19  -11.57   27.77
 -15  -1  19    9.68   25.03
  15   1 -18   -9.26   36.81
 -15  -1  18   -4.42   19.14
  15   1 -17  -19.14   23.14
 -15  -1  17    7.78   28.61
  15   1 -16   -7.15   28.82
 -15  -1  16   -3.37   32.81
  15   1 -15   93.81   55.53
 -15  -1  15    6.52   36.60
  15   1 -14  -10.10   33.02
 -15  -1  14   41.02   53.01
  15   1 -13  -27.98   51.75
 -15  -1  13   27.13   45.43
  15   1 -12   -1.26   32.18
 -15  -1  12   18.72   42.07
  15   1 -11    1.68   20.19
 -15  -1  11   -5.89   21.46
  15   1 -10  -19.35   39.12
 -15  -1  10   22.30   30.29
  15   1  -9  -13.04   35.97
 -15  -1   9   -0.84   19.98
  15   1  -8   51.32   66.47
 -15  -1   8    0.42   26.08
  15   1  -7   13.04   41.23
 -15  -1   7   -8.41   41.44
  15   1  -6    2.31   33.02
 -15  -1   6   -5.47   29.24
  15   1  -5   -9.68   36.18
 -15  -1   5  -18.51   62.47
  15   1  -4   -3.58   35.34
 -15  -1   4    6.31   42.91
  15   1  -3   32.18   39.33
 -15  -1   3   72.15   42.07
  15   1  -2   29.45   43.54
 -15  -1   2    4.21   66.89
  15   1  -1   -4.63   38.91
 -15  -1   1    5.26   49.22
  15   1   0   32.81   44.59
 -15  -1   0   50.69   41.65
  15   1   1   -3.58   37.44
 -15  -1  -1   -7.57   31.76
  15   1   2  143.46   75.09
 -15  -1  -2   19.77   68.36
  15   1   3   76.78   35.76
 -15  -1  -3   -2.94   33.44
  15   1   4    6.10   54.27
 -15  -1  -4   85.61   48.38
  15   1   5   13.25   40.18
 -15  -1  -5   22.09   35.34
  15   1   6   19.98   45.01
 -15  -1  -6  -20.82   40.39
  15   1   7  -11.15   48.38
 -15  -1  -7    9.89   40.60
  15   1   8  156.29   48.17
 -15  -1  -8   68.57   39.33
  15   1   9  -42.28   35.76
 -15  -1  -9    0.42   27.98
  15   1  10   25.03   46.70
 -15  -1 -10  -10.31   39.33
  15   1  11   24.82   35.76
 -15  -1 -11    5.47   27.13
  15   1  12   21.24   34.50
 -15  -1 -12  -13.46   30.50
  15   1  13  -20.40   52.38
 -15  -1 -13   -0.21   29.03
  15   1  14  -11.36   38.70
 -15  -1 -14   -4.42   44.59
  15   1  15    0.84   34.92
 -15  -1 -15    4.84   34.92
  15   1  16   -0.21   26.08
 -15  -1 -16   -0.42   16.41
  15   1  17   27.34   19.77
 -15  -1 -17   13.25   25.87
  15   1  18    1.05   20.61
 -15  -1 -18   -7.36   19.14
  15   1  19   -6.94   50.27
 -14  -1  27   -2.94   26.29
 -14  -1  26   12.62   23.77
 -14  -1  25  -18.30   23.77
 -14  -1  24  -12.83   23.56
  14   1 -23   17.67   22.72
 -14  -1  23   10.31   23.77
  14   1 -22  -10.73   26.29
 -14  -1  22   14.72   25.45
  14   1 -21  -20.61   39.55
 -14  -1  21   -3.58   37.44
  14   1 -20    2.31   15.36
 -14  -1  20   -7.36   31.97
  14   1 -19    2.52   35.34
 -14  -1  19   14.51   43.54
  14   1 -18  -15.57   41.23
 -14  -1  18   -3.79   28.40
  14   1 -17   59.53   45.86
 -14  -1  17   -3.58   38.49
  14   1 -16   50.27   43.96
 -14  -1  16   -7.78   33.44
  14   1 -15  139.04   53.43
 -14  -1  15   33.02   31.13
  14   1 -14   10.31   44.17
 -14  -1  14   54.48   55.11
  14   1 -13   -3.16   20.40
 -14  -1  13    4.42   39.97
  14   1 -12   -4.00   31.34
 -14  -1  12   69.62   31.34
  14   1 -11    7.99   33.02
 -14  -1  11   38.28   67.31
  14   1 -10  -19.14   39.76
 -14  -1  10   -8.83   44.17
  14   1  -9   50.90   49.22
 -14  -1   9    4.21   34.08
  14   1  -8   25.03   46.91
 -14  -1   8   -6.31   34.50
  14   1  -7    5.89   47.54
 -14  -1   7   56.79   37.65
  14   1  -6    3.58   42.91
 -14  -1   6   33.02   42.70
  14   1  -5   -5.05   38.49
 -14  -1   5    9.04   42.28
  14   1  -4   17.04   46.49
 -14  -1   4   -5.89   37.02
  14   1  -3   43.54   39.12
 -14  -1   3   15.78   35.55
  14   1  -2  -70.47   46.91
 -14  -1   2   29.45   38.28
  14   1  -1  -10.52   41.02
 -14  -1   1   32.60   38.70
  14   1   0   77.20   48.80
 -14  -1   0   41.86   42.07
  14   1   1   60.37   44.80
 -14  -1  -1  -14.51   43.54
  14   1   2   57.42   51.32
 -14  -1  -2   -2.73   39.33
  14   1   3   31.76   44.80
 -14  -1  -3   33.87   39.12
  14   1   4   37.44   37.23
 -14  -1  -4   79.09   37.02
  14   1   5  -19.35   56.16
 -14  -1  -5   67.52   61.42
  14   1   6  101.81   43.12
 -14  -1  -6  155.66   37.02
  14   1   7   -1.47   58.27
 -14  -1  -7   30.29   53.43
  14   1   8   38.70   41.02
 -14  -1  -8    9.68   36.60
  14   1   9    9.47   42.28
 -14  -1  -9  -18.30   42.70
  14   1  10  118.85   47.33
 -14  -1 -10  102.65   50.06
  14   1  11   76.36   31.34
 -14  -1 -11   80.56   33.23
  14   1  12  -13.04   29.66
 -14  -1 -12   11.99   39.12
  14   1  13    6.94   25.45
 -14  -1 -13  -11.57   31.76
  14   1  14    8.41   33.23
 -14  -1 -14   54.90   45.01
  14   1  15   22.93   32.60
 -14  -1 -15    3.16   43.54
  14   1  16    8.41   30.50
 -14  -1 -16   10.52   22.09
  14   1  17   -3.79   25.45
 -14  -1 -17   -6.31   28.19
  14   1  18    1.26   17.04
 -14  -1 -18    1.47   18.09
  14   1  19   -0.84   27.98
  14   1  20   11.36   51.53
 -14  -1 -20   23.14   43.96
  14   1  22  -11.78   57.63
  13   1 -27  -13.88   51.32
  13   1 -26    1.05   54.69
 -13  -1  26   -1.47   14.51
  13   1 -25   21.88   30.08
 -13  -1  25    3.58   27.13
  13   1 -24    1.26   18.51
 -13  -1  24    5.89   29.24
  13   1 -23   11.99   21.46
 -13  -1  23    2.94   18.30
  13   1 -22   -7.99   26.92
 -13  -1  22  -13.04   20.61
  13   1 -21   24.82   88.13
 -13  -1  21   33.23   36.18
  13   1 -20  -18.72   89.40
 -13  -1  20   14.09   26.50
  13   1 -19    9.89   82.46
 -13  -1  19   -7.99   34.08
  13   1 -18    5.05   38.70
 -13  -1  18   26.29   33.66
  13   1 -17   32.39   26.08
 -13  -1  17   36.60   46.28
  13   1 -16    2.52   48.17
 -13  -1  16   29.24   42.49
  13   1 -15   -8.83   58.06
 -13  -1  15  -35.76   41.44
  13   1 -14   21.03   46.07
 -13  -1  14   10.73   41.23
  13   1 -13   -2.94   35.97
 -13  -1  13   21.46   27.98
  13   1 -12  -27.77   58.27
 -13  -1  12    5.89   39.12
  13   1 -11  106.86   51.96
 -13  -1  11   79.93   42.28
  13   1 -10   27.77   39.76
 -13  -1  10   20.82   28.19
  13   1  -9    1.05   40.18
 -13  -1   9   -9.26   39.76
  13   1  -8   10.73   45.86
 -13  -1   8   -5.05   33.02
  13   1  -7  126.00   37.44
 -13  -1   7   91.71   30.29
  13   1  -6   92.55   49.85
 -13  -1   6   31.13   42.70
  13   1  -5   70.05   35.76
 -13  -1   5   15.57   41.65
  13   1  -4  -28.61   36.18
 -13  -1   4   29.45   34.29
  13   1  -3   19.77   39.97
 -13  -1   3   24.19   34.92
  13   1  -2   99.91   37.65
 -13  -1   2   93.39   38.07
  13   1  -1  -15.99   42.28
 -13  -1   1   -7.36   35.55
  13   1   0    2.31   38.28
 -13  -1   0   10.94   38.70
  13   1   1   52.59   39.33
 -13  -1  -1   15.78   34.29
  13   1   2   65.00   38.70
 -13  -1  -2   10.31   39.55
  13   1   3  -11.78   41.65
 -13  -1  -3    2.73   34.08
  13   1   4   25.24   36.60
 -13  -1  -4   28.19   37.65
  13   1   5   23.35   62.89
 -13  -1  -5   24.40   34.08
  13   1   6   14.09   36.39
 -13  -1  -6   -6.31   29.24
  13   1   7    6.52   88.56
 -13  -1  -7  -11.99   45.43
  13   1   8   15.99   32.81
 -13  -1  -8    0.00   30.08
  13   1   9   -2.31   34.08
 -13  -1  -9   -2.73   40.39
  13   1  10   27.13   55.11
 -13  -1 -10   37.02   39.76
  13   1  11   12.20   39.55
 -13  -1 -11    4.00   34.08
  13   1  12   30.92   36.60
 -13  -1 -12  -14.93   46.07
  13   1  13   75.51   31.55
 -13  -1 -13   57.00   36.60
  13   1  14   80.77   45.01
 -13  -1 -14   21.67   51.96
  13   1  15  -29.24   37.65
 -13  -1 -15   19.77   43.75
  13   1  16   55.95   49.85
 -13  -1 -16   32.60   32.39
  13   1  17   39.33   41.65
 -13  -1 -17   18.72   34.71
  13   1  18    6.73   37.86
 -13  -1 -18  -11.15   26.50
  13   1  19   13.67   42.91
 -13  -1 -19   11.99   20.61
  13   1  20   41.23   33.87
 -13  -1 -20  -11.15   27.56
  13   1  21   -9.47   31.34
 -13  -1 -21  -14.09   31.34
  13   1  22   68.78   54.06
 -13  -1 -22   -4.63   29.24
  13   1  23  -23.56   61.42
 -13  -1 -23  -10.31   29.66
 -13  -1 -24    2.94   17.88
  13   1  25    4.21   38.49
 -13  -1 -25  -23.56   50.90
  12   1 -28   26.50   57.21
 -12  -1  28  -13.25   18.93
  12   1 -27    9.68   51.96
 -12  -1  27   -8.83   25.24
  12   1 -26  -21.03   51.32
 -12  -1  26  -10.52   28.19
  12   1 -25   -3.79   19.56
 -12  -1  25   19.77   27.98
  12   1 -24   -9.47   46.28
 -12  -1  24    1.47   21.24
  12   1 -23    9.68   31.55
 -12  -1  23    2.73   22.72
  12   1 -22    0.00   28.61
 -12  -1  22  -10.10   24.82
 -12  -1  21   12.62   25.03
  12   1 -20  -23.35   29.66
 -12  -1  20   -2.73   32.39
  12   1 -19   -3.37   38.49
 -12  -1  19  -20.19   32.81
  12   1 -18   -3.79   32.81
 -12  -1  18   13.04   33.44
  12   1 -17   38.28   30.92
 -12  -1  17   40.60   26.92
  12   1 -16  -19.14   46.07
 -12  -1  16  -35.34   57.00
  12   1 -15   38.70   50.69
 -12  -1  15   79.72   38.91
  12   1 -14    6.52   43.75
 -12  -1  14  -25.24   39.97
  12   1 -13   -7.57   30.08
 -12  -1  13    4.00   27.56
  12   1 -12    0.84   34.08
 -12  -1  12  -24.40   51.96
  12   1 -11  -55.32   39.33
 -12  -1  11   -5.89   30.92
  12   1 -10   63.52   33.02
 -12  -1  10   97.18   37.02
  12   1  -9   -8.41   35.76
 -12  -1   9   19.56   28.40
  12   1  -8  171.01   41.23
 -12  -1   8  146.82   30.50
  12   1  -7  -18.72   45.22
 -12  -1   7   54.90   36.60
  12   1  -6    4.21   30.29
 -12  -1   6    9.68   24.61
  12   1  -5   34.29   32.60
 -12  -1   5   22.09   45.86
  12   1  -4  395.87   43.33
 -12  -1   4  378.41   36.39
  12   1  -3   96.55   34.29
 -12  -1   3   53.22   32.81
  12   1  -2  -23.56   36.18
 -12  -1   2   -5.68   29.24
  12   1  -1  114.85   35.55
 -12  -1   1   90.66   32.39
  12   1   0  379.88   36.81
 -12  -1   0  327.09   32.39
  12   1   1  289.02   47.12
 -12  -1  -1  301.43   41.23
  12   1   2   -4.21   32.18
 -12  -1  -2    4.21   29.45
  12   1   3   40.39   37.44
 -12  -1  -3   12.41   31.76
  12   1   4  171.01   32.60
 -12  -1  -4  162.18   34.92
  12   1   5   30.92   36.60
 -12  -1  -5  -14.72   30.08
  12   1   6   -2.31   29.03
 -12  -1  -6    6.52   32.60
  12   1   7    6.52   32.39
 -12  -1  -7    9.47   28.19
  12   1   8   38.28   36.18
 -12  -1  -8   63.52   35.55
  12   1   9    5.47   31.55
 -12  -1  -9   -0.84   35.55
  12   1  10  -18.30   54.90
 -12  -1 -10   -7.15   31.34
  12   1  11   30.08   41.02
 -12  -1 -11   40.81   32.18
  12   1  12   10.10   35.76
 -12  -1 -12    0.42   40.39
  12   1  13   -2.10   47.54
 -12  -1 -13  -31.13   36.39
  12   1  14  -21.46   44.17
 -12  -1 -14  -24.82   55.53
  12   1  15   18.09   35.55
 -12  -1 -15  -31.97   41.02
  12   1  16  104.54   33.66
 -12  -1 -16   66.68   33.23
  12   1  17   62.26   37.44
 -12  -1 -17   16.20   40.81
  12   1  18   14.30   44.38
 -12  -1 -18  112.32   83.93
  12   1  19    6.10   31.97
 -12  -1 -19    5.89   33.87
  12   1  20   35.13   37.23
 -12  -1 -20  154.60   52.80
  12   1  21   -9.26   27.77
 -12  -1 -21  -18.93   39.12
  12   1  22   -3.37   20.19
 -12  -1 -22  -26.50   30.50
  12   1  23    0.63   21.24
 -12  -1 -23   17.04   29.24
  12   1  24   11.57   20.40
 -12  -1 -24   92.13   32.18
 -12  -1 -25   -4.00   20.82
  12   1  26    2.31   39.76
 -12  -1 -26   -4.00   19.56
  12   1  27  -31.13   41.86
 -12  -1 -27    1.05   16.83
 -12  -1 -28  -20.19   53.43
  11   1 -33   -7.36   43.12
  11   1 -32   32.81   28.19
  11   1 -31    7.36   28.61
 -11  -1  30    5.68   13.88
 -11  -1  29   -0.42   16.41
 -11  -1  28   -2.94   15.57
  11   1 -27   -0.21   18.51
 -11  -1  27    5.26   15.14
 -11  -1  26   -5.26   16.20
  11   1 -25    4.63   29.45
 -11  -1  25   -5.26   23.98
  11   1 -24   -5.47   23.56
 -11  -1  24   15.14   39.97
  11   1 -23   -6.10   28.19
 -11  -1  23   -3.79   25.03
  11   1 -22   10.31   37.65
 -11  -1  22   -6.10   28.82
  11   1 -21  -48.80   57.21
 -11  -1  21    8.62   32.60
  11   1 -20   40.18   50.06
 -11  -1  20   -0.84   36.60
  11   1 -19  -43.54   41.02
 -11  -1  19   26.29   50.90
  11   1 -18   32.81   31.55
 -11  -1  18   49.01   27.13
  11   1 -17   13.25   28.40
 -11  -1  17    2.31   29.24
  11   1 -16   94.45   53.43
 -11  -1  16  -13.46   34.92
  11   1 -15  -48.17   40.18
 -11  -1  15   -2.52   31.97
  11   1 -14   33.02   29.03
 -11  -1  14    0.00   34.29
  11   1 -13   -1.68   27.13
 -11  -1  13   12.62   21.88
  11   1 -12   -9.26   29.66
 -11  -1  12  -27.77   42.91
  11   1 -11  195.62   35.76
 -11  -1  11  170.59   28.19
  11   1 -10   76.15   41.65
 -11  -1  10   26.50   30.92
  11   1  -9   19.77   27.34
 -11  -1   9    2.94   20.61
  11   1  -8   83.09   33.66
 -11  -1   8   40.60   22.30
  11   1  -7   65.84   33.66
 -11  -1   7   40.39   25.03
  11   1  -6   97.81   34.08
 -11  -1   6   90.03   26.92
  11   1  -5  169.96   35.13
 -11  -1   5  168.49   22.93
  11   1  -4   80.14   33.44
 -11  -1   4   69.41   22.93
  11   1  -3    9.26   31.13
 -11  -1   3    8.41   25.24
  11   1  -2  238.32   31.76
 -11  -1   2  233.69   32.39
  11   1  -1   43.75   26.08
 -11  -1   1   18.51   22.93
  11   1   0  145.56   38.49
 -11  -1   0  218.55   34.92
  11   1   1   69.20   25.87
 -11  -1  -1   63.10   24.40
  11   1   2  184.47   32.60
 -11  -1  -2  362.85   32.60
  11   1   3  108.75   32.39
 -11  -1  -3  112.96   33.44
  11   1   4    0.63   22.09
 -11  -1  -4   26.29   23.77
  11   1   5   11.57   42.07
 -11  -1  -5    9.68   25.45
  11   1   6  153.34   30.50
 -11  -1  -6  139.88   33.66
  11   1   7  157.34   28.40
 -11  -1  -7  119.48   26.08
  11   1   8   -1.68   26.29
 -11  -1  -8   18.30   26.71
  11   1   9    7.99   30.29
 -11  -1  -9   15.99   32.60
  11   1  10  108.54   50.06
 -11  -1 -10  128.73   29.45
  11   1  11   98.44   35.76
 -11  -1 -11  115.48   27.13
  11   1  12    8.20   30.08
 -11  -1 -12  -20.40   34.29
  11   1  13   28.40   37.44
 -11  -1 -13    3.16   29.45
  11   1  14    4.63   33.02
 -11  -1 -14    1.47   29.66
  11   1  15   13.88   32.18
 -11  -1 -15    6.10   37.44
  11   1  16    6.73   30.29
 -11  -1 -16    6.52   37.02
  11   1  17    2.94   32.39
 -11  -1 -17   23.35   32.39
  11   1  18   14.30   41.02
 -11  -1 -18    5.47   82.46
  11   1  19    2.52   40.18
 -11  -1 -19   69.83   59.11
  11   1  20  -16.20   26.29
 -11  -1 -20   22.93   33.87
  11   1  21    2.94   29.03
 -11  -1 -21    7.15   39.76
  11   1  22   27.98   28.61
 -11  -1 -22    5.47   39.12
  11   1  23   14.51   27.56
 -11  -1 -23    6.52   33.02
  11   1  24   29.03   21.88
 -11  -1 -24    9.47   35.34
  11   1  25   -7.78   17.04
 -11  -1 -25    1.89   29.45
  11   1  26   -4.84   27.13
 -11  -1 -26    9.89   24.61
  11   1  27   13.67   33.66
 -11  -1 -27   38.49   26.08
  11   1  28  -13.04   28.61
 -11  -1 -28   10.52   25.24
  11   1  29   17.25   19.98
 -11  -1 -29   19.56   45.22
  11   1  30  -16.41   36.81
  10   1 -33   -6.94   34.71
  10   1 -32   -1.05   26.92
 -10  -1  32   -9.04   20.40
  10   1 -31    9.04   36.39
 -10  -1  31   -8.83   29.03
  10   1 -30    3.79   37.02
 -10  -1  30    1.26   27.34
  10   1 -29    3.58   21.46
 -10  -1  29  -24.61   24.61
 -10  -1  28  -11.57   19.98
  10   1 -27  -20.40   40.18
 -10  -1  27   14.30   42.70
  10   1 -26   35.34   37.44
 -10  -1  26    6.31   44.38
  10   1 -25   14.72   41.86
 -10  -1  25  -17.25   51.75
  10   1 -24    2.31   40.39
 -10  -1  24   11.36   26.08
  10   1 -23    0.63   37.23
 -10  -1  23    7.78   28.19
  10   1 -22   77.41   39.33
 -10  -1  22    0.21   39.55
  10   1 -21   33.66   33.02
 -10  -1  21   53.01   25.66
  10   1 -20    9.68   39.33
 -10  -1  20  -25.66   35.13
  10   1 -19   -9.89   47.96
 -10  -1  19   -5.89   31.97
  10   1 -18  129.57   44.80
 -10  -1  18   96.55   28.40
  10   1 -17   69.83   32.60
 -10  -1  17   99.49   26.50
  10   1 -16    7.99   34.50
 -10  -1  16  -17.46   30.71
  10   1 -15   26.08   31.13
 -10  -1  15  -12.20   25.45
  10   1 -14   76.15   26.29
 -10  -1  14  106.65   21.46
  10   1 -13  114.22   25.66
 -10  -1  13   99.28   29.45
  10   1 -12    3.79   35.34
 -10  -1  12   33.87   25.87
  10   1 -11   39.76   29.87
 -10  -1  11   22.51   22.30
  10   1 -10  -14.93   33.23
 -10  -1  10   10.31   26.50
  10   1  -9  -13.88   22.72
 -10  -1   9   31.34   26.29
  10   1  -8    2.73   24.61
 -10  -1   8    4.00   22.30
  10   1  -7  120.53   24.40
 -10  -1   7  120.53   20.82
  10   1  -6   18.30   25.45
 -10  -1   6  -21.67   34.50
  10   1  -5   24.82   26.08
 -10  -1   5  -11.57   20.82
  10   1  -4   18.72   23.35
 -10  -1   4  -29.66   35.97
  10   1  -3  156.92   29.87
 -10  -1   3  154.81   22.09
  10   1  -2   26.92   21.46
 -10  -1   2   23.14   21.03
  10   1  -1   43.96   32.81
 -10  -1   1   72.36   28.40
  10   1   0   24.61   21.46
 -10  -1   0   16.62   20.61
  10   1   1  513.87   31.97
 -10  -1  -1  501.25   30.29
  10   1   2   36.81   33.66
 -10  -1  -2  215.60   34.50
  10   1   3   10.94   24.61
 -10  -1  -3   39.76   21.46
  10   1   4   -3.79   20.40
 -10  -1  -4   29.03   19.98
  10   1   5  203.61   27.34
 -10  -1  -5  218.97   42.07
  10   1   6  245.89   27.13
 -10  -1  -6  257.46   29.03
  10   1   7    0.21   28.61
 -10  -1  -7    9.04   25.45
  10   1   8   52.80   23.35
 -10  -1  -8   40.81   22.72
  10   1   9   29.24   24.19
 -10  -1  -9  -13.88   26.08
  10   1  10  434.78   38.07
 -10  -1 -10  456.45   47.96
  10   1  11  108.54   22.72
 -10  -1 -11   87.92   24.19
  10   1  12  272.82   42.49
 -10  -1 -12  259.15   30.50
  10   1  13   49.01   31.97
 -10  -1 -13   49.22   42.07
  10   1  14  127.89   26.29
 -10  -1 -14   89.40   25.66
  10   1  15   15.99   23.77
 -10  -1 -15    4.84   26.29
  10   1  16  196.25   36.18
 -10  -1 -16  193.52   39.12
  10   1  17   38.28   37.02
 -10  -1 -17   66.26   71.31
  10   1  18    2.52   26.08
 -10  -1 -18   11.57   30.08
  10   1  19   65.21   30.29
 -10  -1 -19   25.45   37.02
  10   1  20    2.10   29.03
 -10  -1 -20   16.62   36.81
  10   1  21    4.84   29.87
 -10  -1 -21  -13.46   29.03
  10   1  22   15.14   34.71
 -10  -1 -22    0.63   34.71
  10   1  23    6.73   37.65
 -10  -1 -23   -0.42   35.76
  10   1  24    0.84   38.49
 -10  -1 -24   10.73   23.35
  10   1  25   15.78   40.39
 -10  -1 -25    9.89   38.91
  10   1  26   12.20   18.72
 -10  -1 -26  -20.61   48.59
  10   1  27    5.05   18.30
 -10  -1 -28  116.95   76.78
  10   1  29  314.68   55.11
 -10  -1 -29   -7.15   65.84
  10   1  30    8.62   35.76
  10   1  31   -9.68   26.08
   9   1 -32  -10.94   42.70
   9   1 -31    0.00   26.92
   9   1 -30   -5.68   47.33
  -9  -1  30   -5.26   20.61
   9   1 -29  -33.44   47.12
  -9  -1  29   -4.21   19.56
   9   1 -28   14.30   23.14
  -9  -1  28   -2.10   12.41
   9   1 -27   -3.16   39.97
  -9  -1  27   10.94   20.82
   9   1 -26    2.10   48.17
  -9  -1  26    2.73   39.55
   9   1 -25  -13.67   35.34
  -9  -1  25   -7.99   32.81
   9   1 -24   20.19   47.54
  -9  -1  24    4.63   32.60
   9   1 -23   18.09   47.75
  -9  -1  23   26.71   32.18
   9   1 -22  -10.10   46.49
  -9  -1  22   10.73   26.92
   9   1 -21  -23.14   39.12
  -9  -1  21   33.44   27.98
   9   1 -20   69.20   34.50
  -9  -1  20   96.13   34.29
   9   1 -19   26.29   38.91
  -9  -1  19  -44.59   43.54
   9   1 -18   68.99   29.03
  -9  -1  18  102.44   43.12
   9   1 -17  118.42   26.92
  -9  -1  17  126.21   23.98
   9   1 -16  206.56   32.39
  -9  -1  16  259.78   27.77
   9   1 -15  145.77   34.29
  -9  -1  15  175.01   28.82
   9   1 -14   75.51   33.44
  -9  -1  14   86.24   20.61
   9   1 -13   -2.94   26.08
  -9  -1  13    9.47   18.93
   9   1 -12  294.48   34.50
  -9  -1  12  316.15   27.77
   9   1 -11  170.17   27.13
  -9  -1  11  172.69   22.30
   9   1 -10   16.20   27.56
  -9  -1  10   22.93   31.13
   9   1  -9   88.77   22.09
  -9  -1   9   79.09   22.51
   9   1  -8  213.08   26.29
  -9  -1   8  217.92   24.40
   9   1  -7    0.63   20.40
  -9  -1   7   -6.52   16.20
   9   1  -6  -12.62   18.09
  -9  -1   6  -17.88   15.99
   9   1  -5   35.34   21.67
  -9  -1   5   23.77   20.40
   9   1  -4  181.32   22.30
  -9  -1   4  198.99   25.87
   9   1  -3   16.83   33.44
  -9  -1   3    4.42   18.72
   9   1  -2  128.73   29.87
  -9  -1   2   73.83   25.03
   9   1  -1  184.89   23.14
  -9  -1   1  207.82   21.03
   9   1   0   20.19   19.56
  -9  -1   0   -8.62   17.46
   9   1   1   75.09   21.24
  -9  -1  -1   84.35   22.51
   9   1   2  -39.33   28.40
  -9  -1  -2   87.50   27.77
   9   1   3   13.88   20.40
  -9  -1  -3    5.47   19.35
   9   1   4  119.48   22.09
  -9  -1  -4  112.75   21.03
   9   1   5   15.57   26.71
  -9  -1  -5   32.39   26.71
   9   1   6   63.52   20.61
  -9  -1  -6   77.41   23.77
   9   1   7  130.84   28.82
  -9  -1  -7  107.07   23.14
   9   1   8  456.03   30.92
  -9  -1  -8  470.75   31.13
   9   1   9  346.44   41.02
  -9  -1  -9  258.52   27.98
   9   1  10   53.43   22.09
  -9  -1 -10   58.90   25.66
   9   1  11  141.14   23.14
  -9  -1 -11  154.18   31.97
   9   1  12  427.21   42.49
  -9  -1 -12  379.67   33.02
   9   1  13  164.70   29.87
  -9  -1 -13  154.39   22.93
   9   1  14  146.82   25.03
  -9  -1 -14  140.51   31.76
   9   1  15   40.39   30.71
  -9  -1 -15   12.41   31.34
   9   1  16  466.76   35.76
  -9  -1 -16  416.27   33.02
   9   1  17   23.35   28.19
  -9  -1 -17   34.92   25.03
   9   1  18  102.86   27.98
  -9  -1 -18  110.01   33.02
   9   1  19  127.89   57.85
  -9  -1 -19   76.99   36.39
   9   1  20   83.30   27.77
  -9  -1 -20   65.00   30.29
   9   1  21   45.01   36.18
  -9  -1 -21   31.34   39.97
   9   1  22   43.33   37.02
  -9  -1 -22   31.34   53.01
   9   1  23   51.53   38.49
  -9  -1 -23   23.98   39.55
   9   1  24   -2.94   45.86
  -9  -1 -24   12.62   55.74
   9   1  25    5.26   35.55
  -9  -1 -25  -16.20   44.38
   9   1  26  -12.62   30.92
   9   1  27   12.20   31.34
  -9  -1 -27    5.89   61.84
   9   1  28    4.63   17.88
  -9  -1 -28  -18.30   52.38
   9   1  29    3.16   17.04
   9   1  30   10.52   24.40
  -9  -1 -30  -17.46   28.40
  -8  -1  31   14.09   42.70
  -8  -1  30    3.16   26.08
   8   1 -29   -7.36   28.82
  -8  -1  29    6.31   25.03
   8   1 -28   11.15   49.01
  -8  -1  28   58.27   27.56
   8   1 -27   -4.63   43.96
  -8  -1  27    0.00   23.98
   8   1 -26    0.00   53.01
  -8  -1  26  -20.19   34.08
   8   1 -25   67.94   39.33
  -8  -1  25  -25.66   28.61
   8   1 -24   30.50   58.06
  -8  -1  24    7.15   33.02
   8   1 -23    0.63   49.22
  -8  -1  23   65.21   33.23
   8   1 -22   35.13   44.59
  -8  -1  22   17.67   30.08
   8   1 -21  -17.88   41.23
  -8  -1  21  -13.88   30.71
   8   1 -20  -16.62   37.23
  -8  -1  20    4.21   24.61
   8   1 -19   54.27   31.13
  -8  -1  19    0.84   28.40
   8   1 -18  101.39   28.82
  -8  -1  18  110.22   27.34
   8   1 -17   42.07   25.87
  -8  -1  17   62.05   38.07
   8   1 -16   78.67   22.09
  -8  -1  16   73.20   18.51
   8   1 -15   53.01   20.19
  -8  -1  15   58.27   17.88
   8   1 -14  147.24   25.03
  -8  -1  14  145.77   20.19
   8   1 -13  213.29   23.35
  -8  -1  13  165.96   18.09
   8   1 -12   82.46   21.88
  -8  -1  12   95.71   17.46
   8   1 -11   18.51   18.51
  -8  -1  11   11.78   14.93
   8   1 -10  130.62   22.30
  -8  -1  10  113.59   19.56
   8   1  -9  382.83   25.03
  -8  -1   9  390.40   23.14
   8   1  -8  210.98   23.56
  -8  -1   8  238.11   21.88
   8   1  -7  127.89   24.19
  -8  -1   7  143.25   17.04
   8   1  -6  103.49   17.67
  -8  -1   6   79.72   14.93
   8   1  -5  580.98   31.55
  -8  -1   5  580.13   30.92
   8   1  -4  470.12   28.61
  -8  -1   4  513.66   30.50
   8   1  -3    3.37   15.78
  -8  -1   3    0.42   13.04
   8   1  -2  495.57   28.40
  -8  -1   2  487.16   27.56
   8   1  -1    4.84   15.78
  -8  -1   1   22.93   14.93
   8   1   0  435.00   30.29
  -8  -1   0  431.84   29.66
   8   1   1    2.73   23.14
  -8  -1  -1   20.61   23.14
   8   1   2  -89.40   30.08
  -8  -1  -2  146.82   19.14
   8   1   3  156.29   23.14
  -8  -1  -3   92.97   20.61
   8   1   4   39.76   17.04
  -8  -1  -4   28.82   16.20
   8   1   5   46.28   19.77
  -8  -1  -5   15.78   18.09
   8   1   6  192.89   21.88
  -8  -1  -6  216.45   23.77
   8   1   7   24.61   17.88
  -8  -1  -7   -4.63   20.61
   8   1   8  130.62   20.82
  -8  -1  -8  132.31   25.66
   8   1   9    4.63   18.51
  -8  -1  -9  -12.83   17.46
   8   1  10  105.38   19.77
  -8  -1 -10  107.91   20.19
   8   1  11   88.56   22.93
  -8  -1 -11   76.99   23.77
   8   1  12  126.00   22.30
  -8  -1 -12   94.87   23.56
   8   1  13  161.55   28.40
  -8  -1 -13  149.35   29.66
   8   1  14  316.99   27.13
  -8  -1 -14  379.46   40.81
   8   1  15  266.30   29.45
  -8  -1 -15  233.06   26.08
   8   1  16   10.10   22.30
  -8  -1 -16   -6.73   23.14
   8   1  17   38.91   28.19
  -8  -1 -17    5.89   31.55
   8   1  18  513.03   39.33
  -8  -1 -18  502.73   43.12
   8   1  19   63.52   30.29
  -8  -1 -19   80.56   30.50
   8   1  20   -1.68   27.13
  -8  -1 -20   -7.36   24.61
   8   1  21   34.92   25.87
  -8  -1 -21   18.30   31.55
   8   1  22  135.25   29.87
  -8  -1 -22   45.22   36.18
   8   1  23   45.22   32.81
  -8  -1 -23   88.98   33.44
   8   1  24   49.43   29.87
  -8  -1 -24   37.23   38.70
   8   1  25   11.78   32.39
  -8  -1 -25    0.63   35.13
   8   1  26   40.60   24.82
  -8  -1 -26    0.42   22.30
   8   1  27    2.94   25.66
  -8  -1 -27    2.94   21.88
   8   1  28   -9.89   22.30
  -8  -1 -28    5.47   21.46
   8   1  29   -2.73   13.88
  -8  -1 -29  -11.99   25.66
   8   1  30   -2.73   18.72
  -8  -1 -30  -14.30   27.98
   8   1  31   -4.21   38.49
  -8  -1 -31    3.58   24.61
   8   1  34   -0.63   37.86
   8   1  35   -1.68   26.92
  -7  -1  36   -4.84   34.50
   7   1 -35  -13.25   60.58
  -7  -1  35    2.31   35.76
   7   1 -34    7.99   50.69
  -7  -1  34  156.08   51.32
  -7  -1  33    9.26   25.03
   7   1 -32  -15.99   40.39
  -7  -1  32  -68.99   53.01
  -7  -1  31   -7.36   24.61
   7   1 -30    9.47   29.03
  -7  -1  30   -5.68   22.93
   7   1 -29    1.26   35.55
  -7  -1  29   21.03   23.77
   7   1 -28   -8.62   42.49
  -7  -1  28   -0.21   27.98
   7   1 -27    5.26   44.17
  -7  -1  27    2.31   31.34
   7   1 -26   89.61   46.28
  -7  -1  26   29.03   30.92
   7   1 -25  -26.71   43.96
  -7  -1  25   -1.89   30.08
   7   1 -24   -5.47   40.81
  -7  -1  24   -7.57   27.98
   7   1 -23    3.79   37.65
  -7  -1  23   -1.05   25.03
   7   1 -22   35.76   37.23
  -7  -1  22   78.46   24.61
   7   1 -21   49.22   47.54
  -7  -1  21   49.64   28.19
   7   1 -20    1.26   33.23
  -7  -1  20   -3.79   39.55
   7   1 -19    5.47   32.60
  -7  -1  19   44.17   34.71
   7   1 -18   22.09   24.40
  -7  -1  18   14.93   25.45
   7   1 -17   58.27   20.40
  -7  -1  17   37.86   23.98
   7   1 -16   -7.57   20.61
  -7  -1  16   39.55   31.76
   7   1 -15  174.38   22.09
  -7  -1  15  163.86   25.03
   7   1 -14  135.25   22.09
  -7  -1  14  136.72   22.51
   7   1 -13    2.73   23.77
  -7  -1  13   37.23   27.98
   7   1 -12    1.89   19.56
  -7  -1  12    2.73   14.30
   7   1 -11   10.52   22.93
  -7  -1  11    5.47   27.13
   7   1 -10  405.13   39.12
  -7  -1  10  445.72   42.91
   7   1  -9  171.64   19.35
  -7  -1   9  165.96   16.62
   7   1  -8   30.29   16.41
  -7  -1   8   27.13   22.51
   7   1  -7   73.83   21.24
  -7  -1   7   82.88   16.20
   7   1  -6 1062.25   42.28
  -7  -1   6 1056.78   55.74
   7   1  -5  114.85   16.20
  -7  -1   5  110.64   19.77
   7   1  -4   88.56   19.56
  -7  -1   4   98.02   15.78
   7   1  -3  189.94   21.67
  -7  -1   3  191.20   20.19
   7   1  -2 1556.98   60.37
  -7  -1   2 1522.06   58.27
   7   1  -1   56.79   20.82
  -7  -1   1   35.76   18.30
   7   1   0  128.31   20.82
  -7  -1   0   96.97   20.40
   7   1   1 1929.08  101.18
  -7  -1  -1 1998.08   73.20
   7   1   2 -102.02   26.50
  -7  -1  -2 1781.21   69.20
   7   1   3  186.58   31.13
   7   1   4   92.97   14.51
  -7  -1  -4  128.10   15.99
   7   1   5 1097.58   44.17
  -7  -1  -5 1102.63   47.96
   7   1   6  346.86   25.03
  -7  -1  -6  368.11   26.92
   7   1   7   24.61   13.88
  -7  -1  -7   31.55   15.57
   7   1   8  298.48   21.03
  -7  -1  -8  329.19   22.51
   7   1   9   20.40   25.66
  -7  -1  -9   10.94   15.36
   7   1  10    6.31   17.88
  -7  -1 -10   10.10   18.93
   7   1  11   61.42   15.99
  -7  -1 -11   42.07   21.88
   7   1  12  135.88   24.40
  -7  -1 -12  170.17   30.92
   7   1  13  141.14   19.56
  -7  -1 -13  139.46   22.93
   7   1  14   65.63   22.09
  -7  -1 -14   68.78   18.93
   7   1  15   78.25   19.98
  -7  -1 -15   63.73   20.82
   7   1  16   14.30   18.51
  -7  -1 -16   23.14   22.51
   7   1  17    4.21   19.98
  -7  -1 -17    7.57   24.40
   7   1  18  145.77   22.93
  -7  -1 -18   86.24   33.87
   7   1  19  101.60   23.56
  -7  -1 -19   85.19   25.66
   7   1  20  114.85   27.13
  -7  -1 -20   62.47   32.39
   7   1  21    7.15   28.61
  -7  -1 -21   21.03   33.66
   7   1  22   52.38   30.71
  -7  -1 -22   17.25   29.45
   7   1  23   54.48   28.61
  -7  -1 -23   66.89   31.34
   7   1  24   93.18   37.23
  -7  -1 -24   66.68   44.59
   7   1  25   56.79   38.91
  -7  -1 -25   15.78   60.79
   7   1  26   14.51   31.97
  -7  -1 -26    9.04   30.29
   7   1  27  -16.41   36.81
  -7  -1 -27  -13.88   34.92
   7   1  28   51.32   36.81
  -7  -1 -28   -4.84   49.01
   7   1  29   28.61   19.56
  -7  -1 -29    0.00   43.12
   7   1  30   -1.89   15.14
  -7  -1 -30   18.09   35.13
   7   1  31   -7.36   16.62
   7   1  32    9.89   21.03
  -7  -1 -32   -1.68   30.08
   7   1  33    2.94   39.76
  -7  -1 -33   19.98   38.49
   7   1  34   18.72   32.81
  -6  -1  36  154.81   37.02
   6   1 -35  -25.66   46.91
  -6  -1  35    7.57   49.01
   6   1 -34  -16.20   43.54
  -6  -1  34  -12.20   52.17
  -6  -1  33   25.03   34.29
   6   1 -32   17.88   23.77
  -6  -1  32    1.89   17.67
   6   1 -31  -17.67   34.29
  -6  -1  31    9.04   22.93
   6   1 -30    7.78   33.44
  -6  -1  30    5.68   30.92
   6   1 -29    5.26   35.76
  -6  -1  29  -37.86   49.01
   6   1 -28   54.48   34.29
  -6  -1  28   44.17   39.55
   6   1 -27   92.97   59.74
  -6  -1  27  159.86   39.12
   6   1 -26  -18.72   57.63
  -6  -1  26  -28.19   38.70
   6   1 -25   60.16   56.16
  -6  -1  25   73.20   35.97
   6   1 -24    6.52   48.80
  -6  -1  24    2.73   48.80
   6   1 -23   66.47   44.80
  -6  -1  23  117.37   48.17
   6   1 -22    6.52   25.45
  -6  -1  22   32.18   28.61
   6   1 -21  -19.56   29.87
  -6  -1  21   -4.84   26.08
   6   1 -20   67.94   28.61
  -6  -1  20   69.41   20.40
   6   1 -19  -18.09   20.82
  -6  -1  19   10.31   18.51
   6   1 -18   86.45   36.18
  -6  -1  18   35.55   18.09
   6   1 -17   96.34   25.45
  -6  -1  17   75.51   20.61
   6   1 -16  -10.31   22.09
  -6  -1  16    0.63   14.72
   6   1 -15   44.59   19.98
  -6  -1  15   34.29   13.88
   6   1 -14   52.59   17.88
  -6  -1  14   72.99   15.57
   6   1 -13  128.31   18.93
  -6  -1  13  111.06   19.98
   6   1 -12   26.29   20.61
  -6  -1  12    7.99   16.20
   6   1 -11   63.95   17.67
  -6  -1  11   34.92   17.04
   6   1 -10   59.11   14.51
  -6  -1  10   71.10   16.41
   6   1  -9  427.84   26.29
  -6  -1   9  418.59   33.02
   6   1  -8   -2.10   17.67
  -6  -1   8   13.46   14.72
   6   1  -7  158.81   16.62
  -6  -1   7  144.30   15.57
   6   1  -6  246.31   17.88
  -6  -1   6  248.42   16.83
   6   1  -5  665.74   31.97
  -6  -1   5  663.01   30.92
   6   1  -4  151.03   18.51
  -6  -1   4  162.60   15.78
   6   1  -3  593.39   29.24
  -6  -1   3  577.82   26.50
   6   1  -2   62.68   13.04
  -6  -1   2   67.94   12.41
   6   1  -1    1.89   13.67
  -6  -1   1    7.78   12.20
   6   1   0 2506.06  118.00
  -6  -1   0 2499.75   86.03
   6   1   1    6.94   18.30
  -6  -1  -1   18.30   20.61
  -6  -1  -2  880.72   48.38
   6   1   3  450.14   45.65
   6   1   4 3224.60  104.75
  -6  -1  -4 3284.13  107.70
   6   1   5  -24.82   16.41
  -6  -1  -5    4.42   17.46
   6   1   6  147.45   16.41
  -6  -1  -6  153.76   18.93
   6   1   7  165.54   18.30
  -6  -1  -7  175.43   16.83
   6   1   8 1630.60   99.28
  -6  -1  -8 1599.47   61.63
   6   1   9  513.03   27.34
  -6  -1  -9  485.90   28.19
   6   1  10  359.06   26.50
  -6  -1 -10  419.43   26.92
   6   1  11  269.45   21.24
  -6  -1 -11  262.09   22.09
   6   1  12  334.03   26.92
  -6  -1 -12  331.51   29.45
   6   1  13  334.66   23.14
  -6  -1 -13  352.54   38.70
   6   1  14  574.88   27.77
  -6  -1 -14  629.99   33.02
   6   1  15   62.47   18.93
  -6  -1 -15   72.99   18.09
   6   1  16  -28.19   28.19
  -6  -1 -16  -12.41   17.04
   6   1  17   10.52   21.67
  -6  -1 -17   27.56   29.24
   6   1  18   22.72   18.09
  -6  -1 -18    8.41   20.82
   6   1  19  109.80   21.46
  -6  -1 -19  103.28   21.24
   6   1  20   63.73   24.40
  -6  -1 -20   52.17   21.67
   6   1  21   35.97   21.88
  -6  -1 -21  -22.72   26.50
   6   1  22    1.89   22.09
  -6  -1 -22    3.16   32.60
   6   1  23   -0.21   21.03
  -6  -1 -23   13.67   23.77
   6   1  24   15.99   25.87
  -6  -1 -24   31.13   32.18
   6   1  25  -17.67   26.50
  -6  -1 -25   -5.89   33.23
   6   1  26   49.64   27.56
  -6  -1 -26   35.55   28.40
   6   1  27   -5.68   26.92
  -6  -1 -27  -14.30   28.82
   6   1  28   -6.52   37.44
  -6  -1 -28  104.54   53.64
   6   1  29   13.25   33.23
  -6  -1 -29  -23.56   42.70
   6   1  30   39.76   28.82
  -6  -1 -30  163.44   54.27
   6   1  31   99.49   40.81
   6   1  32    2.73   16.62
  -6  -1 -32  -29.03   50.27
   6   1  33  -27.98   33.44
  -6  -1 -33   19.77   34.29
   6   1  34  -24.61   36.39
  -6  -1 -34  -55.95   67.31
   6   1  35   -2.52   30.08
  -6  -1 -35  -35.34   85.40
  -6  -1 -36  -22.09   61.00
   6   1  37    9.04   31.55
   5   1 -36    3.16   44.38
  -5  -1  36   20.61   42.70
  -5  -1  35  -33.66   55.53
  -5  -1  34   -0.21   37.23
  -5  -1  33   -7.57   48.38
   5   1 -32   -4.21   31.76
  -5  -1  32   -2.52   26.50
  -5  -1  31   -5.47   28.82
   5   1 -30  -11.78   42.07
  -5  -1  30  -12.41   28.61
   5   1 -29    7.15   41.65
  -5  -1  29   20.61   31.13
   5   1 -28   15.57   38.70
  -5  -1  28   45.65   34.50
   5   1 -27   29.87   38.28
  -5  -1  27   18.51   58.69
   5   1 -26   -8.83   38.49
  -5  -1  26    1.89   35.13
   5   1 -25  -16.62   37.02
  -5  -1  25   10.52   30.92
   5   1 -24   78.67   35.13
  -5  -1  24  132.52   31.55
   5   1 -23  -16.20   30.71
  -5  -1  23   36.18   27.13
   5   1 -22    3.58   26.50
  -5  -1  22   35.55   36.18
   5   1 -21   85.82   27.98
  -5  -1  21   93.81   27.34
   5   1 -20  185.53   35.34
  -5  -1  20  183.00   27.98
   5   1 -19  153.76   35.76
  -5  -1  19  156.50   25.24
   5   1 -18  194.15   27.77
  -5  -1  18  212.87   31.55
   5   1 -17    7.99   17.25
  -5  -1  17   24.82   26.50
   5   1 -16  278.08   32.39
  -5  -1  16  316.78   28.40
   5   1 -15  163.65   26.29
  -5  -1  15  185.53   24.40
   5   1 -14  190.57   20.61
  -5  -1  14  208.03   17.25
   5   1 -13  514.30   39.76
  -5  -1  13  560.36   28.40
   5   1 -12  243.79   18.09
  -5  -1  12  243.58   21.46
   5   1 -11   27.98   16.41
  -5  -1  11   26.92   18.72
   5   1 -10  273.24   27.56
  -5  -1  10  269.03   18.30
   5   1  -9  458.13   26.08
  -5  -1   9  387.25   28.61
   5   1  -8  151.45   16.41
  -5  -1   8  137.99   14.72
   5   1  -7   82.03   12.41
  -5  -1   7   76.15   13.67
   5   1  -6  320.15   20.82
  -5  -1   6  318.25   18.72
   5   1  -5  691.20   29.66
  -5  -1   5  707.18   39.76
   5   1  -4   58.27   14.51
  -5  -1   4   83.93   11.99
   5   1  -3   91.71   15.57
  -5  -1   3  101.60   13.88
   5   1  -2    7.57   11.36
  -5  -1   2    4.84    9.04
   5   1  -1  925.73   39.33
  -5  -1   1  937.51   38.49
   5   1   0   18.51   14.93
  -5  -1   0   27.77   16.62
   5   1   1   -4.00   10.73
  -5  -1  -1   10.10   12.20
   5   1   2  505.25   37.86
  -5  -1  -2  495.79   25.24
   5   1   3  668.27   60.37
  -5  -1  -3  635.88   41.44
   5   1   4  795.32   34.50
  -5  -1  -4  811.09   36.39
   5   1   5   46.28   11.78
  -5  -1  -5   31.34   18.72
   5   1   6 1103.05   42.07
  -5  -1  -6 1051.94   44.38
   5   1   7  315.31   25.87
  -5  -1  -7  311.10   18.72
   5   1   8  235.17   18.09
  -5  -1  -8  230.54   18.51
   5   1   9   39.97   11.78
  -5  -1  -9   27.34   10.73
   5   1  10 1414.58   53.01
  -5  -1 -10 1406.37   67.73
   5   1  11   44.80   16.20
  -5  -1 -11   25.87   11.36
   5   1  12  -17.88   21.24
  -5  -1 -12    9.04   12.62
   5   1  13  203.19   17.67
  -5  -1 -13  222.55   19.35
   5   1  14 1049.21   42.28
  -5  -1 -14 1100.11   51.53
   5   1  15  105.59   20.40
  -5  -1 -15  101.39   21.88
   5   1  16  -14.30   18.30
  -5  -1 -16    9.26   19.56
   5   1  17  157.97   18.30
  -5  -1 -17  150.40   20.40
   5   1  18  212.45   23.98
  -5  -1 -18  187.42   33.02
   5   1  19  291.54   23.77
  -5  -1 -19  261.46   27.56
   5   1  20  -10.94   18.93
  -5  -1 -20  -30.92   31.13
   5   1  21    2.73   16.41
  -5  -1 -21    1.89   19.77
   5   1  22  -11.99   19.98
  -5  -1 -22    3.37   26.92
   5   1  23   15.14   21.03
  -5  -1 -23   32.81   29.24
   5   1  24   -1.47   22.93
  -5  -1 -24    0.21   30.08
   5   1  25  -10.52   31.55
  -5  -1 -25   20.40   39.12
   5   1  26  -31.97   33.23
  -5  -1 -26  -23.98   76.99
   5   1  27    7.57   29.24
  -5  -1 -27   14.93   43.54
   5   1  28    6.31   35.34
  -5  -1 -28   -3.37   42.91
   5   1  29  -15.14   30.08
  -5  -1 -29  -14.93   63.73
   5   1  30   19.77   28.82
  -5  -1 -30  -10.52   21.03
   5   1  31   10.10   30.71
  -5  -1 -31   17.25   52.38
   5   1  32    8.20   29.03
   5   1  33    3.16   24.19
   5   1  35   -6.94   31.13
   5   1  36    1.47   36.39
   5   1  37   -6.10   29.24
  -5  -1 -37   -1.05   33.23
   5   1  38  237.27   37.44
  -4  -1  37   14.09   39.33
  -4  -1  36  166.38   43.33
  -4  -1  35    4.63   24.40
  -4  -1  33    4.00   48.17
   4   1 -32    3.37   42.07
  -4  -1  32   -4.21   32.81
   4   1 -31    8.83   33.44
  -4  -1  31   -6.31   30.92
   4   1 -30  -22.30   41.44
  -4  -1  30  -39.55   54.69
   4   1 -29   73.62   65.42
  -4  -1  29    9.89   36.18
   4   1 -28   51.11   55.32
  -4  -1  28   33.02   27.13
   4   1 -27   16.41   59.53
  -4  -1  27   -8.83   26.08
   4   1 -26   20.61   36.60
  -4  -1  26   -4.42   24.82
   4   1 -25   65.63   34.92
  -4  -1  25   48.59   23.77
   4   1 -24   15.99   30.71
  -4  -1  24  -30.08   25.66
   4   1 -23   10.31   27.77
  -4  -1  23  -14.93   23.77
   4   1 -22   35.13   25.66
  -4  -1  22   15.57   30.50
   4   1 -21   27.13   24.40
  -4  -1  21   41.44   20.82
   4   1 -20   30.29   17.88
  -4  -1  20   16.62   15.78
   4   1 -19  -14.09   25.45
  -4  -1  19    6.10   14.09
   4   1 -18   92.34   25.87
  -4  -1  18  108.33   14.93
   4   1 -17   12.41   17.25
  -4  -1  17    3.37   15.57
   4   1 -16    3.16   14.30
  -4  -1  16   -8.20   14.51
   4   1 -15 1374.19   83.93
  -4  -1  15 1327.91   65.21
   4   1 -14  682.78   34.29
  -4  -1  14  716.44   43.54
   4   1 -13  -15.99   18.51
  -4  -1  13    9.89   10.94
   4   1 -12   17.67   10.94
  -4  -1  12    6.73   12.20
   4   1 -11  801.63   35.97
  -4  -1  11  804.57   33.66
   4   1 -10 2578.21  127.47
  -4  -1  10 2617.96   82.67
   4   1  -9  509.25   39.76
  -4  -1   9  524.39   23.98
   4   1  -8  249.68   24.82
  -4  -1   8  224.02   18.72
   4   1  -7   22.09    9.89
  -4  -1   7    6.31    8.62
   4   1  -6 2002.91   69.62
  -4  -1   6 2069.38   94.23
   4   1  -5  541.22   25.45
  -4  -1   5  549.21   30.71
   4   1  -4 1230.73   48.38
  -4  -1   4 1280.80   47.12
   4   1  -3  684.04   30.71
  -4  -1   3  663.43   27.56
   4   1  -2 3981.01  122.84
  -4  -1   2 3941.67  117.16
   4   1  -1   11.15   10.52
  -4  -1   1    1.47    9.47
   4   1   0  612.32   29.66
  -4  -1   0  594.44   25.66
   4   1   1  718.33   41.02
  -4  -1  -1  767.13   31.55
   4   1   2  144.51   20.40
  -4  -1  -2  149.14   11.36
   4   1   4   13.88   12.20
  -4  -1  -4    9.26   14.72
   4   1   5  942.35   37.23
  -4  -1  -5  986.31   41.44
   4   1   6  323.30   20.82
  -4  -1  -6  350.02   20.19
   4   1   7   -4.42   12.62
  -4  -1  -7   -0.21   13.04
   4   1   8   87.29   12.41
  -4  -1  -8   79.93   12.62
   4   1   9  712.23   32.81
  -4  -1  -9  746.10   31.76
   4   1  10 1005.66   42.28
  -4  -1 -10  968.64   59.53
   4   1  11   81.61   15.14
  -4  -1 -11   58.90   14.51
   4   1  12  519.34   26.29
  -4  -1 -12  516.82   28.40
   4   1  13  938.56   39.55
  -4  -1 -13  876.30   39.55
   4   1  14  377.57   23.35
  -4  -1 -14  409.75   24.40
   4   1  15   50.90   17.25
  -4  -1 -15   62.89   15.36
   4   1  16  601.80   42.91
  -4  -1 -16  650.39   31.13
   4   1  17  375.05   25.66
  -4  -1 -17  381.78   35.97
   4   1  18  492.63   26.08
  -4  -1 -18  415.43   38.07
   4   1  19  236.85   20.61
  -4  -1 -19  233.69   31.97
   4   1  20  169.96   19.56
  -4  -1 -20  183.84   33.87
   4   1  21    4.00   22.09
  -4  -1 -21  -21.46   30.29
   4   1  22  122.84   25.24
   4   1  23   77.41   25.24
  -4  -1 -23   95.71   31.55
   4   1  24  119.69   28.82
  -4  -1 -24  184.05   35.13
   4   1  25   65.63   24.82
  -4  -1 -25   65.63   27.77
   4   1  26   14.51   25.87
  -4  -1 -26  -31.97   39.33
   4   1  27  -13.04   26.50
  -4  -1 -27   -5.26   55.11
   4   1  28   23.14   26.71
  -4  -1 -28   19.56   38.49
   4   1  29   -5.47   34.50
  -4  -1 -29   13.04   47.12
   4   1  30   14.93   27.56
  -4  -1 -30    1.68   34.92
   4   1  31   18.93   25.24
  -4  -1 -31   58.48   39.12
   4   1  32    0.00   17.25
  -4  -1 -32   26.71   51.11
   4   1  33   19.56   41.86
   4   1  36  -12.62   31.55
   4   1  37  -29.66   31.97
   4   1  38   -2.52   34.08
  -3  -1  37   14.30   37.86
   3   1 -36  -16.20   51.75
  -3  -1  35   -8.41   25.45
  -3  -1  34    0.84   13.46
   3   1 -33   -8.83   22.30
  -3  -1  33   -7.15   17.88
  -3  -1  32  -15.99   20.40
   3   1 -31   21.46   62.26
  -3  -1  31   -8.20   23.56
   3   1 -30    1.47   37.86
  -3  -1  30    5.26   24.40
   3   1 -29   41.02   56.37
  -3  -1  29   21.88   34.50
   3   1 -28   43.96   50.27
  -3  -1  28  -13.25   33.44
   3   1 -27   94.02   54.06
  -3  -1  27  114.22   32.18
  -3  -1  26   63.31   23.77
   3   1 -25   39.76   33.23
  -3  -1  25   70.05   22.30
   3   1 -24   28.40   28.61
  -3  -1  24   43.33   24.19
   3   1 -23    6.10   25.66
  -3  -1  23   53.64   33.23
   3   1 -22  -10.10   35.76
  -3  -1  22    2.31   20.40
   3   1 -21  146.82   23.14
  -3  -1  21  154.81   21.24
   3   1 -20   18.72   20.40
  -3  -1  20    9.89   16.20
   3   1 -19   16.41   17.88
  -3  -1  19   20.82   15.78
   3   1 -18   -2.94   15.99
  -3  -1  18   11.99   22.51
   3   1 -17   37.44   15.78
  -3  -1  17   14.93   13.88
   3   1 -16  208.87   26.29
  -3  -1  16  194.57   23.35
   3   1 -15  172.69   15.57
  -3  -1  15  158.81   24.61
   3   1 -14  118.85   15.57
  -3  -1  14  128.52   11.15
   3   1 -13   31.34   15.99
  -3  -1  13   15.36   10.94
   3   1 -12  854.00   33.02
  -3  -1  12  905.75   48.59
   3   1 -11   17.25   11.15
  -3  -1  11   13.04    9.68
   3   1 -10  636.93   29.03
  -3  -1  10  618.84   38.07
   3   1  -9  596.54   24.82
  -3  -1   9  576.14   23.56
   3   1  -8 2095.47   69.83
  -3  -1   8 2105.56   65.63
   3   1  -7 1492.61   74.46
  -3  -1   7 1534.26   49.85
   3   1  -6    9.47    9.89
   3   1  -5 1668.04   57.00
  -3  -1   5 1702.12   55.53
   3   1  -4 3241.64  100.97
  -3  -1   4 3308.53  129.15
   3   1  -3 2219.36   73.41
  -3  -1   3 2246.70   69.41
   3   1  -2   -7.57    9.26
  -3  -1   2   12.41   11.36
   3   1  -1  723.17   29.24
  -3  -1   1  650.81   35.76
   3   1   0 4888.02  135.67
  -3  -1   0 4751.08  132.52
   3   1   1   22.09    7.57
  -3  -1  -1   23.98    9.04
   3   1   2  410.38   33.44
  -3  -1  -2  377.99   19.14
  -3  -1  -3   80.77   14.93
   3   1   4  561.41   25.03
  -3  -1  -4  504.20   30.71
   3   1   5  126.84   17.88
  -3  -1  -5  161.97   12.41
   3   1   6  177.95   14.93
  -3  -1  -6  176.48   15.14
   3   1   7  195.83   14.09
  -3  -1  -7  192.89   13.46
   3   1   8   -0.84    8.41
  -3  -1  -8   -0.84    7.78
   3   1   9  104.33   10.73
  -3  -1  -9  108.75   11.78
   3   1  10  188.68   13.46
  -3  -1 -10  184.47   13.88
   3   1  11   42.07   17.04
  -3  -1 -11   42.07    9.89
   3   1  12  424.06   39.55
  -3  -1 -12  473.49   23.14
   3   1  13  577.82   26.29
  -3  -1 -13  594.65   41.44
   3   1  14   72.78   12.20
  -3  -1 -14   73.41   18.93
   3   1  15  481.27   23.77
  -3  -1 -15  430.58   31.13
   3   1  16  740.63   29.45
  -3  -1 -16  756.19   45.86
   3   1  17   41.86   12.62
  -3  -1 -17   57.42   23.35
   3   1  18  152.50   16.41
  -3  -1 -18  161.34   27.56
   3   1  19   94.02   14.09
  -3  -1 -19   95.29   16.62
   3   1  20  402.60   24.61
  -3  -1 -20  437.31   41.23
   3   1  21   79.09   21.24
   3   1  22  120.32   23.14
  -3  -1 -22  144.51   28.82
   3   1  23    5.05   22.51
  -3  -1 -23   12.20   28.19
   3   1  24   63.31   20.19
  -3  -1 -24   58.48   24.82
   3   1  25   24.40   21.03
  -3  -1 -25   19.77   33.87
   3   1  26   85.82   23.98
  -3  -1 -26  139.46   42.07
   3   1  27   23.35   31.55
  -3  -1 -27   34.92   54.48
   3   1  28    6.10   31.55
  -3  -1 -28   12.41   64.79
   3   1  29   -7.36   34.29
  -3  -1 -29   18.93   41.23
   3   1  30    8.41   25.45
  -3  -1 -30   -6.52   60.79
   3   1  31  100.55   27.98
  -3  -1 -31  130.20   47.75
   3   1  32   25.66   30.29
  -3  -1 -32    2.52   34.08
   3   1  33    1.05   19.98
   3   1  34   -6.94   24.61
  -3  -1 -34   -9.26   37.02
   3   1  35   -7.15   28.61
   3   1  36   -2.10   22.09
  -3  -1 -36   11.99   28.19
   3   1  37   13.88   46.49
   3   1  38  140.93   44.38
   2   1 -37   -3.58   32.81
  -2  -1  36   -5.68   15.99
   2   1 -35    8.83   32.60
  -2  -1  35   -0.63   10.94
   2   1 -34  144.93   37.02
   2   1 -33   -3.37   42.07
   2   1 -32   -6.52   27.98
  -2  -1  32   10.94   55.74
  -2  -1  31   12.41   53.01
   2   1 -30   -2.52   55.74
  -2  -1  30  -31.76   29.24
   2   1 -29   48.80   56.58
  -2  -1  29   -1.68   27.77
   2   1 -28  125.58   38.70
  -2  -1  28  131.26   32.81
   2   1 -27    2.94   43.96
  -2  -1  27   42.70   44.38
   2   1 -26   -2.52   41.02
  -2  -1  26    5.47   21.46
   2   1 -25   60.37   27.98
  -2  -1  25   49.22   22.51
   2   1 -24  164.91   35.34
  -2  -1  24  197.09   22.30
   2   1 -23   -9.47   34.50
  -2  -1  23   -7.78   20.19
   2   1 -22   26.50   32.39
  -2  -1  22   14.72   18.30
   2   1 -21   85.82   27.13
  -2  -1  21   41.23   17.04
   2   1 -20  403.02   39.33
  -2  -1  20  406.81   22.72
   2   1 -19   43.33   16.62
  -2  -1  19   55.95   12.41
   2   1 -18   49.01   15.14
  -2  -1  18   71.10   14.72
   2   1 -17   23.56   17.25
  -2  -1  17   -1.89   13.04
   2   1 -16   13.67   16.20
  -2  -1  16   60.79   11.78
   2   1 -15 1067.29   55.32
  -2  -1  15 1081.81   39.55
   2   1 -14   84.77   12.20
  -2  -1  14   95.71   11.36
   2   1 -13   95.08   11.15
  -2  -1  13  111.27    9.47
   2   1 -12  767.13   27.56
  -2  -1  12  760.19   47.33
   2   1 -11  125.58   15.36
  -2  -1  11  128.94    9.04
   2   1 -10   55.53    8.83
  -2  -1  10   60.58    8.62
   2   1  -9   45.01    8.41
  -2  -1   9   42.07    6.31
   2   1  -8 1764.38   78.46
  -2  -1   8 1785.21   52.17
   2   1  -7   87.71    8.41
  -2  -1   7   92.55   10.73
   2   1  -6  187.84   10.73
   2   1  -5   -1.68    5.68
  -2  -1   5   -0.42    5.05
   2   1  -4  479.80   19.35
  -2  -1   4  494.94   19.77
   2   1  -3 1877.34   57.42
  -2  -1   3 1860.51   55.11
   2   1  -2 2575.47   80.35
  -2  -1   2 2490.28  103.07
   2   1  -1 1753.65   55.95
  -2  -1   1 1803.29   56.37
   2   1   0    3.58    4.63
  -2  -1   0    7.78    5.05
   2   1   1  704.03   37.65
  -2  -1  -1  674.16   24.82
   2   1   2 1019.55   53.43
  -2  -1  -2 1013.45   34.29
   2   1   4  558.26   22.51
  -2  -1  -4  570.25   32.60
   2   1   5  516.40   21.46
  -2  -1  -5  450.77   30.71
   2   1   6 1291.31   66.47
  -2  -1  -6 1271.75   45.86
   2   1   7 1544.57   49.85
  -2  -1  -7 1529.85   53.22
   2   1   8  196.04   18.09
  -2  -1  -8  194.57   12.62
   2   1   9  294.48   14.51
  -2  -1  -9  314.26   21.03
   2   1  10 1214.12   60.58
  -2  -1 -10 1198.55   44.38
   2   1  11   14.72   10.73
  -2  -1 -11   24.19   10.94
   2   1  12  265.04   17.46
  -2  -1 -12  240.64   17.04
   2   1  13  141.77   13.88
  -2  -1 -13  158.39   21.46
   2   1  14  392.51   18.51
  -2  -1 -14  429.11   19.77
   2   1  15   62.89   13.25
  -2  -1 -15   75.93   15.57
   2   1  16   15.99   14.09
  -2  -1 -16   30.50   21.67
   2   1  17   31.34   11.57
  -2  -1 -17   28.19   15.14
   2   1  18   10.94   15.78
  -2  -1 -18    9.89   17.88
   2   1  19   28.40   13.88
  -2  -1 -19   15.14   15.36
   2   1  20   25.24   14.09
  -2  -1 -20   -3.16   19.56
   2   1  21   54.48   15.57
   2   1  22   96.97   20.82
  -2  -1 -22  114.43   31.13
   2   1  23    9.04   21.03
  -2  -1 -23   -8.83   43.12
   2   1  24  -14.93   23.14
  -2  -1 -24   13.88   29.03
   2   1  25  202.56   24.61
  -2  -1 -25  199.20   50.27
   2   1  26   87.92   29.03
  -2  -1 -26   60.37   45.65
   2   1  27   27.56   33.44
  -2  -1 -27   42.91   67.31
   2   1  28   22.93   37.02
  -2  -1 -28   18.93   45.01
   2   1  29   -1.05   31.97
   2   1  30   96.55   37.86
  -2  -1 -30  102.65   45.01
   2   1  31   15.14   37.02
  -2  -1 -31   -0.84   66.05
   2   1  32   -5.68   25.03
  -2  -1 -32  -19.35   59.32
   2   1  33   22.09   26.29
  -2  -1 -33  -23.56   42.07
   2   1  34    2.73   19.14
  -2  -1 -34   38.91   49.01
   2   1  35    9.89   46.49
  -2  -1 -35   13.67   32.18
   2   1  36    0.00   20.40
  -2  -1 -36   10.10   35.97
   2   1  37  170.17   48.80
   2   1  38    8.62   38.07
  -2  -1 -38  266.30   73.62
   2   1  39  -19.56   54.69
  -2  -1 -39  -28.82   53.64
   1   1 -37  242.11   57.85
   1   1 -36   28.61   35.13
  -1  -1  36   -6.94   29.45
  -1  -1  35   -1.68   23.98
   1   1 -34    5.05   34.50
  -1  -1  34   94.66   34.71
   1   1 -33   -1.05   38.91
  -1  -1  33    7.99   39.76
   1   1 -32   22.72   55.95
  -1  -1  32  -11.57   30.50
   1   1 -31   -7.36   60.37
  -1  -1  31   28.19   42.49
   1   1 -30   11.57   47.75
  -1  -1  30    7.36   22.72
   1   1 -29   -0.84   55.95
  -1  -1  29   -6.94   30.08
   1   1 -28  -11.15   38.28
  -1  -1  28   27.77   44.80
  -1  -1  27   39.12   22.30
   1   1 -26  197.51   32.39
  -1  -1  26  187.63   27.98
   1   1 -25  153.97   44.38
  -1  -1  25  136.51   19.56
   1   1 -24    7.36   35.76
  -1  -1  24  -13.04   20.82
   1   1 -23    0.21   32.39
  -1  -1  23    2.52   26.08
   1   1 -22  257.88   22.30
  -1  -1  22  288.59   23.14
  -1  -1  21  238.11   21.67
   1   1 -20    4.21   19.35
  -1  -1  20   -2.52   13.67
   1   1 -19   31.13   20.82
  -1  -1  19   39.55   10.31
   1   1 -18  759.56   54.48
  -1  -1  18  774.28   27.98
   1   1 -17   65.63   13.04
  -1  -1  17   65.42   11.57
   1   1 -16   -2.10   10.73
  -1  -1  16   -4.63   12.41
   1   1 -15  201.51   14.30
  -1  -1  15  213.08   14.51
   1   1 -14  547.74   23.56
  -1  -1  14  527.55   23.14
   1   1 -13   55.32    9.47
  -1  -1  13   69.20    8.62
   1   1 -12  250.52   13.88
  -1  -1  12  253.89   17.04
   1   1 -11 1648.48   70.47
  -1  -1  11 1579.49   71.10
   1   1 -10   33.44    6.52
  -1  -1  10   40.18    8.62
   1   1  -9   34.71    7.36
  -1  -1   9   20.19    5.05
   1   1  -8  442.15   22.72
  -1  -1   8  450.14   24.40
   1   1  -7  730.11   26.29
  -1  -1   7  743.99   33.87
   1   1  -6    4.00    5.05
  -1  -1   6    3.16    4.84
   1   1  -5   23.98    5.47
  -1  -1   5   26.92    3.16
   1   1  -4 1140.50   34.50
  -1  -1   4 1189.30   48.17
   1   1  -3  903.23   38.07
  -1  -1   3  957.07   28.40
   1   1  -2  982.10   30.92
  -1  -1   2 1030.06   31.76
   1   1  -1  258.30   11.15
  -1  -1   1  250.31   10.10
   1   1   0  678.79   23.14
  -1  -1   0  671.21   29.03
   1   1   1 1596.95   47.33
  -1  -1  -1 1602.41   66.68
   1   1   2  883.45   44.38
  -1  -1  -2  841.38   39.12
   1   1   4  605.17   22.09
  -1  -1  -4  631.46   34.29
   1   1   5   18.09    5.68
  -1  -1  -5   24.61    6.94
   1   1   6 4477.42  125.58
  -1  -1  -6 4221.22  117.16
   1   1   7  444.67   18.09
  -1  -1  -7  404.92   18.30
   1   1   8 3753.62  102.44
  -1  -1  -8 3737.85  148.92
   1   1   9 1025.23   45.65
  -1  -1  -9  996.20   33.02
   1   1  10 1197.50   41.44
  -1  -1 -10 1247.35   41.02
   1   1  11  257.25   13.46
  -1  -1 -11  249.26   13.04
   1   1  12 2382.38   65.84
  -1  -1 -12 2500.59  116.32
   1   1  13 1077.81   34.08
  -1  -1 -13 1120.51   52.59
   1   1  14  448.25   19.14
  -1  -1 -14  439.20   31.13
   1   1  15  422.58   21.46
  -1  -1 -15  396.71   29.24
   1   1  16  772.81   30.29
  -1  -1 -16  780.59   35.55
   1   1  17   95.08   17.88
  -1  -1 -17  107.91   23.77
   1   1  18   21.88   12.20
  -1  -1 -18   18.09   12.83
   1   1  19   12.83   15.14
  -1  -1 -19    3.79   24.19
   1   1  20   39.33   17.46
  -1  -1 -20   21.46   18.93
   1   1  21    0.42   14.09
  -1  -1 -21   25.03   29.24
   1   1  22    9.04   15.14
  -1  -1 -22   14.72   28.19
   1   1  23   55.53   27.34
  -1  -1 -23   61.00   39.33
   1   1  24   -5.26   30.08
  -1  -1 -24   61.42   27.56
   1   1  25    7.36   19.98
   1   1  26    8.20   26.50
  -1  -1 -26    7.57   30.92
   1   1  27  -15.78   23.98
  -1  -1 -27   -1.68   50.69
   1   1  28   47.75   24.61
  -1  -1 -28   29.03   53.22
   1   1  29   -1.68   27.13
  -1  -1 -29   67.10   43.54
   1   1  30  -17.67   34.92
  -1  -1 -30    5.89   61.84
   1   1  31  112.75   32.81
  -1  -1 -31  141.56   65.84
   1   1  32   34.71   41.86
  -1  -1 -32  171.01   77.20
   1   1  33   26.50   36.81
  -1  -1 -33   34.50   45.01
   1   1  34  -26.71   37.23
   1   1  35  -21.03   30.50
  -1  -1 -35    8.62   32.18
   1   1  37  -23.35   48.80
   1   1  38    3.16   39.12
   1   1  39   36.18   43.75
   0   1 -37  216.66   59.11
   0  -1  37   14.09   30.08
   0   1 -36  -16.62   40.18
   0  -1  36   -3.79   27.56
   0  -1  35   -3.79   12.62
   0   1 -34  -13.25   37.44
   0  -1  34  -11.99   24.61
   0   1 -33   -1.47   39.55
   0  -1  33   -1.89   18.72
   0   1 -32   26.50   62.05
   0  -1  32  -17.04   30.92
   0   1 -31    5.05   60.16
   0  -1  31    9.04   30.71
   0   1 -30   64.79   65.42
   0  -1  30   15.36   37.86
   0   1 -29   10.52   50.90
   0  -1  29    6.94   32.81
   0   1 -28   33.66   60.79
   0  -1  28    3.16   28.61
   0  -1  27   22.30   21.24
   0   1 -26   31.76   31.13
   0  -1  26   27.13   23.14
   0   1 -25  113.17   46.49
   0  -1  25   79.51   20.82
   0   1 -24    1.05   30.29
   0  -1  24    7.99   15.14
   0   1 -23   -9.47   32.81
   0  -1  23  -25.24   23.14
   0  -1  22   43.54   15.36
   0   1 -21   89.61   18.72
   0  -1  21   61.21   15.14
   0   1 -20  366.84   32.60
   0  -1  20  310.68   22.09
   0   1 -19  235.17   25.87
   0  -1  19  249.89   17.04
   0   1 -18  253.26   18.09
   0  -1  18  257.88   17.04
   0   1 -17   18.93   16.20
   0  -1  17   33.44   10.73
   0   1 -16 1324.76   70.89
   0  -1  16 1266.70   61.42
   0   1 -15  717.70   39.55
   0  -1  15  668.06   26.92
   0   1 -14   99.28   15.57
   0  -1  14   99.28    9.89
   0   1 -13   83.09   12.62
   0  -1  13   87.29   11.99
   0   1 -12 1520.59   46.49
   0  -1  12 1568.97   50.90
   0   1 -11   20.82   10.10
   0  -1  11   22.72    5.68
   0   1 -10   76.78   10.52
   0  -1  10   68.57    7.78
   0   1  -9  675.84   35.76
   0  -1   9  696.24   24.19
   0   1  -8  512.19   23.56
   0  -1   8  514.30   17.67
   0   1  -7 1232.00   47.96
   0  -1   7 1283.95   54.90
   0  -1   6   33.23    3.37
   0  -1   5 2974.08   74.04
   0  -1   4  294.69   12.20
   0   1  -1  434.36   13.25
   0  -1   1  488.00   14.72
   0   1   0   -0.63    2.10
   0  -1   0   -0.63    2.52
   0   1   1  479.17   14.72
   0  -1  -1  484.64   15.36
   0   1   2  417.33   20.82
   0  -1  -2  419.85   14.09
   0   1   3  692.67   30.92
   0   1   4  323.30   13.04
   0   1   5 3092.93   82.67
   0  -1  -5 3140.46   84.77
   0   1   6   33.02    6.73
   0  -1  -6   31.13    6.52
   0   1   7 1265.23   35.97
   0  -1  -7 1285.42   40.81
   0   1   8  546.90   18.72
   0  -1  -8  537.64   19.35
   0   1   9  720.64   25.66
   0  -1  -9  661.75   33.02
   0   1  10   57.85    9.04
   0  -1 -10   92.13   10.10
   0   1  11   33.23    6.31
   0  -1 -11   30.08    9.26
   0   1  12 1545.20   47.96
   0  -1 -12 1584.11   71.10
   0   1  13   59.95   10.94
   0  -1 -13   58.06   11.15
   0   1  14  116.53   10.10
   0  -1 -14   97.39   12.62
   0   1  15  693.09   28.61
   0  -1 -15  712.23   34.71
   0   1  16 1250.93   41.86
   0  -1 -16 1278.90   44.38
   0   1  17   24.19    9.26
   0   1  18  239.58   18.72
   0  -1 -18  247.58   27.98
   0   1  19  239.16   26.50
   0  -1 -19  230.75   20.61
   0   1  20  324.35   20.19
   0  -1 -20  323.51   30.71
   0   1  21   95.71   17.67
   0  -1 -21   91.92   19.77
   0   1  22   43.33   14.93
   0  -1 -22   62.26   20.40
   0   1  23   -9.04   20.19
   0  -1 -23   17.67   31.55
   0   1  24    1.26   21.46
   0  -1 -24   19.35   24.82
   0   1  25   76.15   17.25
   0  -1 -25   67.10   37.23
   0   1  26   38.28   25.87
   0  -1 -26   10.73   45.01
   0   1  27   24.61   24.19
   0  -1 -27   21.88   35.97
   0   1  28  -27.56   47.33
   0  -1 -28    9.68   58.69
   0   1  29  -18.09   51.75
   0  -1 -29   28.19   41.65
   0   1  30   27.98   17.04
   0  -1 -30    1.68   60.58
   0   1  31    8.83   35.76
   0  -1 -31   -0.21   33.87
   0   1  32   -2.52   27.13
   0  -1 -32   12.62   33.23
   0   1  33    9.04   36.60
   0  -1 -33   -5.05   59.74
   0   1  34   -5.89   50.06
   0  -1 -34   12.41   28.61
   0   1  35   30.71   50.06
   0   1  36  -18.93   29.03
   0  -1 -36   -8.62   31.97
   0   1  37   13.46   25.24
   0   1  38   96.55   37.02
   0   1  39  -15.14   22.93
   1  -1  37   13.25   25.66
  -1   1 -36   10.31   41.44
  -1   1 -35    2.73   35.55
   1  -1  35   14.30   19.77
  -1   1 -34   -5.89   39.76
   1  -1  34  -16.62   32.39
  -1   1 -33   20.19   37.44
   1  -1  33    9.26   15.14
  -1   1 -32   73.41   43.96
   1  -1  32   67.94   26.50
  -1   1 -31  -16.62   36.18
   1  -1  31  109.59   28.40
  -1   1 -30    7.99   34.71
   1  -1  30  -12.83   33.23
  -1   1 -29  -26.71   49.64
   1  -1  29    7.36   37.02
  -1   1 -28   64.79   63.10
   1  -1  28   10.31   31.34
  -1   1 -27  -12.41   34.29
   1  -1  27   10.73   27.13
   1  -1  26    3.79   23.98
  -1   1 -25    6.94   25.87
   1  -1  25   13.46   21.24
  -1   1 -24   -1.26   41.23
   1  -1  24   14.51   19.35
  -1   1 -23   41.02   25.87
   1  -1  23   52.80   17.88
   1  -1  22   -0.42   12.62
  -1   1 -21   10.94   17.67
   1  -1  21   13.46   14.09
  -1   1 -20   27.34   26.08
   1  -1  20   37.44   13.46
  -1   1 -19    5.68   18.51
   1  -1  19   10.94   11.99
   1  -1  18    5.68    9.26
  -1   1 -17   90.03   17.88
   1  -1  17   86.87   10.10
  -1   1 -16  766.29   31.97
   1  -1  16  781.43   28.19
  -1   1 -15  413.75   36.81
   1  -1  15  403.02   18.72
  -1   1 -14  463.18   23.98
   1  -1  14  440.04   19.77
  -1   1 -13 1073.39   47.96
   1  -1  13 1079.28   35.97
  -1   1 -12 2497.23  101.39
   1  -1  12 2389.53   70.68
  -1   1 -11  260.41   17.04
   1  -1  11  247.16   12.83
  -1   1 -10 1202.76   41.02
   1  -1  10 1157.11   37.02
  -1   1  -9 1003.35   32.18
   1  -1   9  962.75   33.87
  -1   1  -8 3709.03   99.07
   1  -1   8 3713.45  150.40
  -1   1  -7  436.05   17.88
   1  -1   7  466.34   25.66
  -1   1  -6 4431.15  123.89
   1  -1   6 4661.47  173.11
  -1   1  -5   20.82    4.21
   1  -1   5   15.57    4.00
  -1   1  -4  635.24   30.92
   1  -1   4  621.99   20.40
  -1   1  -3  161.55    8.20
   1  -1   3  168.28   10.73
  -1   1  -2  801.63   26.29
   1  -1   2  844.33   28.40
  -1   1  -1 1570.86   48.80
   1  -1   1 1661.10   67.73
  -1   1   0  678.79   25.45
   1  -1   0  668.48   22.72
  -1   1   1  242.74   10.73
   1  -1  -1  274.08   17.04
  -1   1   2  963.59   44.17
   1  -1  -2  971.38   30.92
  -1   1   3  924.68   42.91
  -1   1   4 1057.41   32.81
   1  -1  -4 1155.43   50.48
  -1   1   5   24.82    6.10
   1  -1  -5   30.08    9.04
  -1   1   6    0.84    6.52
   1  -1  -6    5.89    6.73
  -1   1   7  685.52   22.72
   1  -1  -7  747.15   26.29
  -1   1   8  419.22   22.72
   1  -1  -8  441.52   27.34
  -1   1   9   20.19   10.94
   1  -1  -9   18.51    7.57
  -1   1  10   32.60    8.41
   1  -1 -10   36.60    9.68
  -1   1  11 1655.63   67.52
   1  -1 -11 1693.28   51.32
  -1   1  12  223.39   17.88
   1  -1 -12  250.10   15.57
  -1   1  13   55.74    9.26
   1  -1 -13   63.73   15.36
  -1   1  14  543.74   21.46
   1  -1 -14  562.25   22.30
  -1   1  15  217.92   15.99
   1  -1 -15  212.87   22.51
  -1   1  16    9.89   10.10
   1  -1 -16  -15.14   14.30
  -1   1  17   46.49   13.67
   1  -1 -17   52.17   15.99
  -1   1  18  761.03   29.03
   1  -1 -18  757.67   31.34
  -1   1  19   41.86   13.04
   1  -1 -19   24.19   21.67
  -1   1  20    9.04   13.88
   1  -1 -20  -23.56   17.46
  -1   1  21  282.92   21.67
   1  -1 -21  299.95   24.61
  -1   1  22  289.44   21.24
   1  -1 -22  292.80   27.13
  -1   1  23  -31.55   20.40
  -1   1  24    1.68   22.93
   1  -1 -24   51.53   26.50
  -1   1  25  145.98   23.56
   1  -1 -25  182.37   42.70
  -1   1  26  234.54   30.92
   1  -1 -26  153.13   46.91
  -1   1  27   38.49   25.45
   1  -1 -27   51.32   49.43
  -1   1  28  -16.83   34.08
   1  -1 -28    7.15   39.55
  -1   1  29   10.94   25.45
   1  -1 -29  -13.88   60.58
  -1   1  30    0.21   39.76
   1  -1 -30   21.88   40.39
  -1   1  31   12.83   25.87
   1  -1 -31   43.33   39.55
  -1   1  32   46.49   42.07
   1  -1 -32   -8.20   42.49
  -1   1  33   -2.94   17.67
   1  -1 -33  -10.94   27.56
  -1   1  34    4.42   19.77
   1  -1 -34  -22.72   43.96
  -1   1  35    4.21   32.60
   1  -1 -35   -5.68   45.43
  -1   1  36   38.28   20.82
  -1   1  37   -2.10   17.46
  -1   1  38   12.20   23.98
  -1   1  39    1.47   36.18
   2  -1  37   -4.42   44.38
   2  -1  36  -16.83   39.55
  -2   1 -34   13.88   45.01
   2  -1  34    6.10   51.32
   2  -1  33    5.68   48.17
  -2   1 -32  -19.14   38.49
   2  -1  32   71.52   17.88
  -2   1 -31  -29.24   80.77
   2  -1  31   -5.26   29.03
  -2   1 -30   74.04   47.54
   2  -1  30  110.85   29.45
  -2   1 -29  -25.03   40.60
   2  -1  29   13.04   24.82
  -2   1 -28   -3.58   64.37
   2  -1  28  -10.31   30.50
  -2   1 -27   20.40   35.76
   2  -1  27   21.88   27.98
   2  -1  26   45.22   23.98
  -2   1 -25  178.79   38.28
   2  -1  25  198.78   23.35
  -2   1 -24   31.34   26.50
   2  -1  24  -10.31   21.03
  -2   1 -23    1.68   39.12
   2  -1  23    4.42   19.56
  -2   1 -22   74.67   20.82
   2  -1  22  101.39   18.93
  -2   1 -21   49.85   23.56
   2  -1  21   37.65   24.40
   2  -1  20    4.84   14.72
  -2   1 -19   22.51   19.98
   2  -1  19    9.47   13.25
  -2   1 -18   -8.62   16.83
   2  -1  18    7.36   12.41
   2  -1  17   23.14   11.78
   2  -1  16   28.40   11.15
  -2   1 -15   82.67   19.98
   2  -1  15   81.40   11.99
  -2   1 -14  383.25   37.86
   2  -1  14  417.75   20.61
   2  -1  13  160.91   11.15
  -2   1 -12  225.49   13.25
   2  -1  12  283.34   26.92
  -2   1 -11   15.78    9.04
   2  -1  11   16.41    6.31
  -2   1 -10 1257.24   75.30
   2  -1  10 1193.50   55.74
  -2   1  -9  287.33   16.62
   2  -1   9  297.85   14.72
  -2   1  -8  228.23   13.88
   2  -1   8  213.50   11.36
  -2   1  -7 1493.03   50.06
   2  -1   7 1637.96   58.27
  -2   1  -6 1277.01   45.43
   2  -1   6 1301.83   44.80
  -2   1  -5  543.74   23.56
   2  -1   5  495.36   21.03
  -2   1  -4  562.46   29.03
   2  -1   4  564.78   22.30
  -2   1  -3 4719.32  203.40
   2  -1   3 4967.11  139.04
  -2   1  -2 1050.05   36.18
   2  -1   2 1019.13   36.18
  -2   1  -1  742.94   38.07
   2  -1   1  681.10   25.87
  -2   1   0   10.10    4.63
   2  -1   0   13.46    4.84
  -2   1   1 1738.09   59.95
   2  -1  -1 1758.07   53.85
  -2   1   2 2379.01   73.41
   2  -1  -2 2554.44  110.64
  -2   1   3 2249.02   97.18
  -2   1   4  468.44   27.34
   2  -1  -4  480.01   30.92
  -2   1   5   -3.16    7.78
   2  -1  -5    8.20    8.20
  -2   1   6  192.26   11.36
   2  -1  -6  197.51   13.25
  -2   1   7   78.04    9.26
   2  -1  -7   75.93   11.36
  -2   1   8 1704.01   55.74
   2  -1  -8 1741.24   56.79
  -2   1   9   44.59    9.04
   2  -1  -9   37.86    7.78
  -2   1  10   62.89   12.62
   2  -1 -10   52.59   11.15
  -2   1  11  131.47   12.20
   2  -1 -11  130.84   13.04
  -2   1  12  755.35   27.98
   2  -1 -12  782.07   43.54
  -2   1  13  105.17   12.62
   2  -1 -13  110.43   18.93
  -2   1  14   87.92   13.46
   2  -1 -14   82.88   14.51
  -2   1  15 1123.67   36.60
   2  -1 -15 1102.21   60.37
  -2   1  16   68.36   14.51
   2  -1 -16   56.37   21.24
  -2   1  17   15.36   19.35
   2  -1 -17    6.52   22.09
  -2   1  18   59.95   15.36
   2  -1 -18   77.62   17.67
  -2   1  19   53.43   14.09
   2  -1 -19   59.74   14.93
  -2   1  20  405.13   26.08
   2  -1 -20  428.26   31.34
  -2   1  21   75.09   17.04
   2  -1 -21   47.96   29.87
  -2   1  22   26.08   16.41
   2  -1 -22   39.12   32.81
  -2   1  23    9.04   21.67
   2  -1 -23   25.87   35.97
  -2   1  24  186.79   26.71
   2  -1 -24  182.37   29.66
  -2   1  25  101.60   28.19
   2  -1 -25   59.74   29.87
  -2   1  26   -6.31   28.82
   2  -1 -26   -4.00   27.77
  -2   1  27  -19.98   31.76
   2  -1 -27   50.27   51.32
  -2   1  28  163.23   52.17
   2  -1 -28   74.67   39.97
  -2   1  29   -3.37   31.13
   2  -1 -29   -1.26   40.60
  -2   1  30  -17.46   30.50
   2  -1 -30   26.08   59.95
  -2   1  31  -15.36   34.71
   2  -1 -31   21.03   42.07
  -2   1  32    4.21   20.19
   2  -1 -32   26.71   37.44
  -2   1  33   -4.21   17.04
   2  -1 -33    0.63   26.29
  -2   1  34   28.82   30.71
   2  -1 -34  -31.55   42.91
  -2   1  35  -19.35   23.77
  -2   1  36   12.83   22.30
  -2   1  37  -10.31   31.97
  -2   1  38   -7.78   22.09
  -2   1  39    1.89   31.34
   3  -1  37   13.46   26.92
   3  -1  36  -12.41   35.13
   3  -1  34   16.83   33.87
  -3   1 -33    3.79   49.85
   3  -1  33    6.10   37.23
   3  -1  32   14.30   52.38
  -3   1 -31    4.00   26.50
   3  -1  31   29.24   29.24
  -3   1 -30    2.73   40.18
   3  -1  30   40.81   33.66
  -3   1 -29   78.04   72.99
   3  -1  29    4.84   27.56
  -3   1 -28   27.13   41.44
   3  -1  28   -6.52   31.55
  -3   1 -27  -16.41   37.02
   3  -1  27  -16.62   29.03
   3  -1  26  104.75   28.61
  -3   1 -25   -9.89   32.39
   3  -1  25   22.72   23.77
  -3   1 -24   92.55   27.56
   3  -1  24   77.62   18.30
  -3   1 -23   20.61   24.19
   3  -1  23   15.57   19.98
  -3   1 -22  103.28   42.49
   3  -1  22  144.09   19.77
  -3   1 -21   67.94   21.88
   3  -1  21   92.34   18.30
  -3   1 -20  385.35   30.50
   3  -1  20  427.84   24.19
  -3   1 -19   92.97   19.35
   3  -1  19   94.23   16.41
  -3   1 -18  156.50   19.35
   3  -1  18  153.76   19.35
  -3   1 -17   -0.21   16.20
   3  -1  17   23.77   13.67
  -3   1 -16  761.24   44.80
   3  -1  16  751.15   39.76
  -3   1 -15  484.01   24.82
   3  -1  15  468.02   37.23
  -3   1 -14   84.35   14.51
   3  -1  14   98.02   13.67
  -3   1 -13  556.58   28.19
   3  -1  13  552.79   26.08
  -3   1 -12  432.26   21.24
   3  -1  12  440.25   21.67
  -3   1 -11   73.83   21.24
   3  -1  11   41.86   13.25
  -3   1 -10  183.21   16.83
   3  -1  10  201.51   16.20
  -3   1  -9  110.22   14.51
   3  -1   9   98.65   11.57
  -3   1  -8    4.21    9.26
   3  -1   8    8.83    9.04
  -3   1  -7  197.09   14.72
   3  -1   7  185.95   20.19
  -3   1  -6  165.54   16.20
   3  -1   6  175.64   12.62
  -3   1  -5  155.87   10.31
   3  -1   5  164.28   10.73
  -3   1  -4  567.09   25.66
   3  -1   4  532.17   35.34
  -3   1  -3  150.40   11.36
   3  -1   3  127.05   16.83
  -3   1  -2  411.65   19.56
   3  -1   2  350.86   18.30
  -3   1  -1   22.93    6.31
   3  -1   1   25.24    7.36
  -3   1   0 4987.51  142.40
   3  -1   0 4939.34  139.88
  -3   1   1  692.04   29.66
   3  -1  -1  672.48   26.71
  -3   1   2    9.47    8.20
   3  -1  -2   -2.31    6.73
  -3   1   3 2663.19  117.58
  -3   1   4 2956.41  124.95
   3  -1  -4 3078.20  135.04
  -3   1   5 1560.14   51.32
   3  -1  -5 1574.44   84.14
  -3   1   6    7.15    7.15
   3  -1  -6    8.20    8.62
  -3   1   7 1495.14   50.06
   3  -1  -7 1502.50   52.17
  -3   1   8 1994.08   63.52
   3  -1  -8 2160.04  103.28
  -3   1   9  571.09   25.45
   3  -1  -9  589.81   28.19
  -3   1  10  610.42   35.76
   3  -1 -10  643.66   28.19
  -3   1  11   38.91   11.78
   3  -1 -11   14.51   12.83
  -3   1  12  839.28   33.66
   3  -1 -12  879.67   37.65
  -3   1  13   22.30    9.89
   3  -1 -13   38.49   20.19
  -3   1  14  136.51   12.83
   3  -1 -14   95.92   13.46
  -3   1  15  197.73   14.51
   3  -1 -15  192.05   20.61
  -3   1  16  212.87   19.35
   3  -1 -16  145.98   18.72
  -3   1  17   32.60   12.83
   3  -1 -17   30.71   17.25
  -3   1  18    5.89   13.04
   3  -1 -18   -0.21   17.88
  -3   1  19   39.33   18.30
   3  -1 -19   37.65   19.35
  -3   1  20   17.04   14.72
   3  -1 -20   13.88   31.55
  -3   1  21  135.67   18.72
   3  -1 -21  127.05   18.30
  -3   1  22   19.14   21.88
   3  -1 -22  -14.93   36.18
  -3   1  23   34.71   24.19
   3  -1 -23   30.29   42.49
  -3   1  24   27.34   20.82
   3  -1 -24   36.39   31.76
  -3   1  25   68.57   28.19
   3  -1 -25   43.33   32.60
  -3   1  26   55.95   26.92
   3  -1 -26   86.24   31.13
  -3   1  27  103.70   28.82
   3  -1 -27  129.36   34.08
  -3   1  28    9.47   38.07
   3  -1 -28  -24.61   58.48
  -3   1  29   -5.47   39.12
   3  -1 -29  -11.15   44.80
  -3   1  30   37.23   37.86
   3  -1 -30   24.61   43.75
  -3   1  31  -11.57   23.56
   3  -1 -31   -8.83   37.23
  -3   1  32   42.28   29.03
   3  -1 -32  -56.79   65.42
  -3   1  33    4.21   15.78
   3  -1 -33    6.52   28.82
  -3   1  34  -17.46   26.08
   3  -1 -34  147.45   42.70
  -3   1  35   -9.47   40.39
   3  -1 -36   26.08   36.60
  -3   1  37   -2.73   22.51
   4  -1  36    5.26   28.19
  -4   1 -35  158.18   48.17
  -4   1 -34   -7.15   38.28
   4  -1  33   12.20   20.61
  -4   1 -32   -7.36   29.87
   4  -1  32    8.62   20.61
  -4   1 -31  -10.31   27.56
   4  -1  31   11.78   15.57
  -4   1 -30   -4.00   43.75
   4  -1  30   13.67   48.38
  -4   1 -29   17.25   53.01
   4  -1  29   -9.04   30.92
  -4   1 -28    5.05   41.44
   4  -1  28   49.64   32.81
  -4   1 -27   28.82   52.59
   4  -1  27   -7.15   30.50
  -4   1 -26   14.72   47.75
   4  -1  26   24.40   28.82
  -4   1 -25   98.86   32.39
   4  -1  25   96.34   23.56
  -4   1 -24  157.13   32.18
   4  -1  24  159.23   22.93
  -4   1 -23  117.37   28.82
   4  -1  23   82.88   20.19
  -4   1 -22  213.08   51.53
   4  -1  22  158.18   20.82
  -4   1 -21  -20.82   43.12
   4  -1  21   17.88   15.99
  -4   1 -20  196.04   24.82
   4  -1  20  217.08   18.51
  -4   1 -19  241.27   20.61
   4  -1  19  250.10   19.14
  -4   1 -18  395.03   35.97
   4  -1  18  442.99   25.24
  -4   1 -17  352.75   26.08
   4  -1  17  401.55   27.56
  -4   1 -16  621.57   33.23
   4  -1  16  655.65   30.50
  -4   1 -15   64.37   15.36
   4  -1  15   67.73   13.25
  -4   1 -14  384.93   20.61
   4  -1  14  387.46   24.61
  -4   1 -13  857.37   36.60
   4  -1  13  859.89   47.54
  -4   1 -12  508.41   28.19
   4  -1  12  535.12   26.50
  -4   1 -11   81.40   13.46
   4  -1  11   82.88   14.09
  -4   1 -10 1033.43   41.65
   4  -1  10 1014.08   56.16
  -4   1  -9  712.23   30.92
   4  -1   9  733.69   29.87
  -4   1  -8   71.10   12.83
   4  -1   8  102.44   10.94
  -4   1  -7   15.78   10.10
   4  -1   7   -2.10    8.83
  -4   1  -6  333.82   18.72
   4  -1   6  348.54   19.98
  -4   1  -5 1002.72   51.96
   4  -1   5 1016.18   38.70
  -4   1  -4   -1.05    7.57
   4  -1   4   15.57    8.41
  -4   1  -3   53.01    8.41
   4  -1   3   64.16   11.15
  -4   1  -2  163.65   12.20
   4  -1   2  145.77   13.46
  -4   1  -1  806.47   33.44
   4  -1   1  714.54   31.76
  -4   1   0  635.67   29.24
   4  -1   0  605.59   27.34
  -4   1   1   -2.31    8.20
   4  -1  -1    6.52    9.68
  -4   1   2 3666.12  114.22
   4  -1  -2 3694.30  116.95
   4  -1  -3  620.94   51.11
  -4   1   4 1181.72   44.17
   4  -1  -4 1267.96   74.46
  -4   1   5  499.99   23.98
   4  -1  -5  502.10   24.61
  -4   1   6 1977.88   68.15
   4  -1  -6 2020.37   72.15
  -4   1   7   14.30    8.20
   4  -1  -7   11.99    8.83
  -4   1   8  248.00   14.72
   4  -1  -8  274.92   25.24
  -4   1   9  515.98   24.19
   4  -1  -9  495.15   24.40
  -4   1  10 2573.37   81.61
   4  -1 -10 2604.50   86.03
  -4   1  11  812.15   34.92
   4  -1 -11  871.46   38.07
  -4   1  12   19.98   11.78
   4  -1 -12   12.62   21.46
  -4   1  13   22.51   14.93
   4  -1 -13   -8.62   10.73
  -4   1  14  701.92   30.29
   4  -1 -14  728.43   33.02
  -4   1  15 1463.17   83.30
   4  -1 -15 1389.33   50.90
  -4   1  16   17.88   17.04
   4  -1 -16   -7.99   24.82
  -4   1  17   -8.83   13.67
   4  -1 -17    3.16   26.29
  -4   1  18  109.38   17.25
   4  -1 -18  103.49   16.83
  -4   1  19   -6.52   20.40
   4  -1 -19   19.56   15.99
  -4   1  20   37.02   17.25
   4  -1 -20   30.50   19.14
  -4   1  21   50.48   18.51
   4  -1 -21   27.56   20.40
  -4   1  22   16.83   16.83
   4  -1 -22   29.03   26.92
  -4   1  23   -2.52   20.61
   4  -1 -23   25.87   44.59
  -4   1  24   -9.47   28.82
   4  -1 -24   26.08   49.43
  -4   1  25   -1.89   26.71
   4  -1 -25   31.34   35.76
  -4   1  26   46.49   33.87
   4  -1 -26   28.61   39.55
  -4   1  27   42.70   35.76
   4  -1 -27   25.87   37.02
  -4   1  28   13.04   31.97
   4  -1 -28  -10.52   41.23
  -4   1  29   11.15   32.39
   4  -1 -29  -25.03   53.85
  -4   1  30   -9.68   34.92
   4  -1 -30   -8.83   58.48
  -4   1  31   42.70   34.92
   4  -1 -31   -8.62   20.40
  -4   1  32   35.55   19.35
   4  -1 -32    1.68   21.88
  -4   1  33   -4.63   18.51
   4  -1 -33   -0.84   51.96
  -4   1  34    8.41   31.13
  -4   1  35  -22.72   32.60
   4  -1 -35    3.79   26.50
   4  -1 -38  208.03   52.38
   4  -1 -39   -3.79   32.60
   5  -1  32    5.26   21.67
   5  -1  31   -2.31   35.76
  -5   1 -30  -22.30   35.55
   5  -1  30    7.15   44.80
  -5   1 -29   37.23   60.58
   5  -1  29   -4.21   31.97
  -5   1 -28  -15.14   30.92
   5  -1  28   17.67   19.35
  -5   1 -27  -17.25   60.16
   5  -1  27   -6.73   27.56
  -5   1 -26  -18.09   39.33
   5  -1  26   20.40   25.24
  -5   1 -25    3.37   35.55
   5  -1  25   13.04   48.17
  -5   1 -24   -8.20   33.23
   5  -1  24   -0.42   25.03
  -5   1 -23   79.93   30.08
   5  -1  23   34.08   32.18
  -5   1 -22   -9.89   48.38
   5  -1  22  -12.41   32.39
  -5   1 -21   -3.16   26.71
   5  -1  21   -4.84   16.62
  -5   1 -20    6.31   21.24
   5  -1  20    6.94   15.57
  -5   1 -19  246.95   24.19
   5  -1  19  232.01   21.03
  -5   1 -18  198.36   30.92
   5  -1  18  242.32   22.72
  -5   1 -17   99.91   19.98
   5  -1  17  133.78   19.35
  -5   1 -16   -2.10   18.51
   5  -1  16    1.89   14.09
  -5   1 -15   95.50   22.93
   5  -1  15  111.69   17.88
  -5   1 -14 1015.97   47.54
   5  -1  14 1063.30   42.49
  -5   1 -13  199.83   16.20
   5  -1  13  192.68   18.30
  -5   1 -12    8.20   15.78
   5  -1  12    4.00   15.14
  -5   1 -11   29.45   19.56
   5  -1  11   25.03   15.14
  -5   1 -10 1385.13   51.96
   5  -1  10 1426.57   68.57
  -5   1  -9   33.02   15.36
   5  -1   9   20.82   13.46
  -5   1  -8  203.83   15.99
   5  -1   8  238.53   18.93
  -5   1  -7  336.76   27.56
   5  -1   7  327.93   30.71
  -5   1  -6 1109.36   59.11
   5  -1   6 1174.57   47.96
  -5   1  -5   33.23   13.46
   5  -1   5   29.24   14.51
  -5   1  -4  851.90   35.55
   5  -1   4  807.10   34.08
  -5   1  -3  691.41   34.29
   5  -1   3  722.75   31.97
  -5   1  -2  508.62   24.61
   5  -1   2  459.82   23.14
  -5   1  -1    6.31   14.09
   5  -1   1   12.62   13.25
  -5   1   0   15.14    8.83
   5  -1   0   19.14   11.15
  -5   1   1  908.90   39.33
   5  -1  -1  929.73   39.97
  -5   1   2    3.58   10.73
   5  -1  -2   17.04   10.94
   5  -1  -3   69.83   25.87
  -5   1   4   70.05   12.41
   5  -1  -4   64.58   15.57
  -5   1   5  678.15   29.87
   5  -1  -5  637.56   31.55
  -5   1   6  330.66   20.40
   5  -1  -6  317.41   27.77
  -5   1   7   88.56   19.14
   5  -1  -7   93.18   14.51
  -5   1   8  136.09   13.25
   5  -1  -8  117.79   23.98
  -5   1   9  463.81   23.56
   5  -1  -9  452.45   25.24
  -5   1  10  293.01   21.03
   5  -1 -10  273.24   21.24
  -5   1  11   15.99   11.57
   5  -1 -11   -0.21   13.25
  -5   1  12  254.31   19.56
   5  -1 -12  278.71   21.46
  -5   1  13  552.79   26.92
   5  -1 -13  562.68   42.49
  -5   1  14  197.51   16.62
   5  -1 -14  194.99   16.83
  -5   1  15  226.75   18.93
   5  -1 -15  200.25   21.46
  -5   1  16  354.43   37.02
   5  -1 -16  306.89   25.66
  -5   1  17    6.10   18.72
   5  -1 -17    3.16   32.81
  -5   1  18  169.33   20.40
   5  -1 -18  227.80   37.23
  -5   1  19  173.32   20.82
   5  -1 -19  153.55   20.40
  -5   1  20  196.25   19.35
   5  -1 -20  216.66   22.72
  -5   1  21   86.24   20.61
   5  -1 -21   69.83   23.98
  -5   1  22   -0.21   22.93
   5  -1 -22   26.50   26.08
  -5   1  23   26.71   21.67
   5  -1 -23    8.41   23.77
  -5   1  24   91.50   26.29
   5  -1 -24  108.54   32.39
  -5   1  25    3.58   28.82
   5  -1 -25    3.37   56.37
  -5   1  26   26.29   28.19
   5  -1 -26   -9.26   42.28
  -5   1  27   64.79   38.28
   5  -1 -27   41.02   44.17
  -5   1  28   24.82   38.49
   5  -1 -28   22.72   38.07
  -5   1  29   16.62   28.40
   5  -1 -29  -11.99   36.81
  -5   1  30   -6.94   26.50
   5  -1 -30  -11.78   32.81
  -5   1  31   -0.63   24.61
   5  -1 -31    8.83   33.02
  -5   1  32   44.17   25.87
   5  -1 -32   19.14   39.33
  -5   1  33   13.25   22.51
   5  -1 -33   69.41   28.40
  -5   1  34    2.31   19.56
   5  -1 -34  -11.15   41.44
  -5   1  35    1.47   18.09
   5  -1 -35  -11.57   19.56
   5  -1 -37  -31.97   47.33
   5  -1 -38   13.04   46.28
   6  -1  33   -6.10   26.71
   6  -1  32    9.04   43.12
  -6   1 -31   24.82   25.87
   6  -1  31   20.40   43.12
  -6   1 -30   17.67   37.44
   6  -1  30   -1.05   54.69
  -6   1 -29  -37.23   69.20
   6  -1  29   -4.84   19.14
  -6   1 -28   -2.52   46.70
   6  -1  28    4.84   36.18
  -6   1 -27   35.55   40.81
   6  -1  27   21.46   39.76
  -6   1 -26    5.47   42.49
   6  -1  26   50.27   53.43
  -6   1 -25   27.34   31.34
   6  -1  25   -6.52   33.66
  -6   1 -24  -10.73   65.84
   6  -1  24    9.89   31.76
  -6   1 -23   -7.36   34.08
   6  -1  23   21.46   28.19
  -6   1 -22   26.08   33.23
   6  -1  22    8.41   26.71
  -6   1 -21   40.60   30.08
   6  -1  21   -4.84   24.61
  -6   1 -20   26.29   27.98
   6  -1  20   63.10   37.44
  -6   1 -19   86.03   25.45
   6  -1  19  116.11   22.09
  -6   1 -18    9.68   20.82
   6  -1  18   38.91   19.35
  -6   1 -17   24.82   28.82
   6  -1  17   20.40   25.66
  -6   1 -16   40.60   42.70
   6  -1  16    9.26   25.66
  -6   1 -15   46.70   18.72
   6  -1  15   57.21   15.99
  -6   1 -14  538.06   41.44
   6  -1  14  578.66   34.71
  -6   1 -13  309.42   27.98
   6  -1  13  330.87   22.09
  -6   1 -12  318.04   31.55
   6  -1  12  353.59   25.45
  -6   1 -11  240.43   19.14
   6  -1  11  258.94   20.61
  -6   1 -10  353.38   22.72
   6  -1  10  377.15   24.19
  -6   1  -9  480.64   26.92
   6  -1   9  471.17   32.18
  -6   1  -8 1551.30   58.06
   6  -1   8 1573.39   58.27
  -6   1  -7  192.05   16.41
   6  -1   7  166.38   23.98
  -6   1  -6  142.61   15.78
   6  -1   6  157.76   17.04
  -6   1  -5   -1.68   16.41
   6  -1   5  -14.93   15.36
  -6   1  -4 3396.66  148.71
   6  -1   4 3391.83  147.66
  -6   1  -3  397.55   28.40
   6  -1   3  429.95   25.24
  -6   1  -2  904.28   39.55
   6  -1   2  977.27   58.48
  -6   1  -1   12.83   15.99
   6  -1   1   18.09   16.20
  -6   1   0 2466.94   83.51
   6  -1   0 2435.80   83.51
  -6   1   1   -1.47   11.78
   6  -1  -1    9.04   14.09
  -6   1   2   56.58   13.04
   6  -1  -2   54.06   12.62
  -6   1   3  590.65   40.39
   6  -1  -3  564.78   32.81
  -6   1   4  142.61   13.46
  -6   1   5  675.63   30.71
   6  -1  -5  655.02   33.66
  -6   1   6  222.76   17.04
   6  -1  -6  230.54   20.82
  -6   1   7  178.16   17.25
   6  -1  -7  174.17   17.88
  -6   1   8   -1.26   10.52
   6  -1  -8    2.52   12.20
  -6   1   9  398.18   22.51
   6  -1  -9  438.57   36.60
  -6   1  10   72.36   12.83
   6  -1 -10   61.21   15.14
  -6   1  11   43.54   12.83
   6  -1 -11   43.12   18.72
  -6   1  12   18.72   13.04
   6  -1 -12   10.52   19.14
  -6   1  13   95.50   29.24
   6  -1 -13  115.06   21.88
  -6   1  14   68.78   16.83
   6  -1 -14   81.82   18.51
  -6   1  15   35.97   16.83
   6  -1 -15   32.60   20.40
  -6   1  16    9.89   20.19
   6  -1 -16    1.47   22.51
  -6   1  17   72.15   18.72
   6  -1 -17  117.58   28.19
  -6   1  18   69.41   16.41
   6  -1 -18   38.49   18.72
  -6   1  19  -25.24   23.56
   6  -1 -19  -15.36   22.30
  -6   1  20   51.53   21.03
   6  -1 -20   62.68   42.07
  -6   1  21    6.94   20.61
   6  -1 -21   24.61   30.71
  -6   1  22   14.51   19.56
   6  -1 -22   -1.47   26.08
  -6   1  23  111.69   25.24
   6  -1 -23  135.25   37.02
  -6   1  24    9.04   25.03
   6  -1 -24   16.83   39.76
  -6   1  25   74.67   25.24
   6  -1 -25   -3.16   34.92
  -6   1  26   17.46   29.24
   6  -1 -26   57.21   57.85
  -6   1  27  101.39   31.97
   6  -1 -27  107.28   35.13
  -6   1  28   16.41   29.45
   6  -1 -28   25.45   25.03
  -6   1  29   21.67   27.13
   6  -1 -29   13.46   43.33
  -6   1  30   22.93   35.34
   6  -1 -30   25.03   44.38
  -6   1  31   10.52   25.45
   6  -1 -31   14.51   34.29
  -6   1  32  -26.50   27.77
   6  -1 -32   74.46   29.66
  -6   1  33   -0.84   24.82
   6  -1 -33    5.47   29.66
   6  -1 -34  -15.99   42.28
   6  -1 -35  -47.54   55.32
   6  -1 -36  215.18   61.42
   6  -1 -37   -4.00   47.54
   7  -1  35    9.47   31.34
   7  -1  34  146.19   46.91
   7  -1  33  264.62   53.22
   7  -1  32   10.94   50.06
  -7   1 -31   -4.84   43.75
   7  -1  31   -5.68   28.40
  -7   1 -30   -3.58   28.82
   7  -1  30    3.37   22.72
  -7   1 -29    0.84   13.04
   7  -1  29    2.73   21.03
  -7   1 -28   10.73   27.56
   7  -1  28   71.73   24.61
  -7   1 -27  -22.30   24.61
   7  -1  27   -8.41   28.19
  -7   1 -26  -48.38   51.11
   7  -1  26   16.83   25.87
  -7   1 -25   67.73   51.11
   7  -1  25   49.43   26.92
  -7   1 -24   57.00   36.18
   7  -1  24   87.08   31.55
  -7   1 -23   81.82   28.40
   7  -1  23   20.61   27.34
  -7   1 -22   16.41   31.76
   7  -1  22    8.83   22.93
  -7   1 -21  -23.98   29.66
   7  -1  21    7.78   22.51
  -7   1 -20   85.40   38.70
   7  -1  20  112.54   27.98
  -7   1 -19  123.47   30.71
   7  -1  19   90.87   26.29
  -7   1 -18  122.63   31.76
   7  -1  18  148.71   25.87
  -7   1 -17    0.84   35.34
   7  -1  17   -1.68   17.67
  -7   1 -16    0.63   21.88
   7  -1  16   24.61   23.35
  -7   1 -15   47.33   25.24
   7  -1  15   40.81   21.67
  -7   1 -14   66.47   20.40
   7  -1  14   70.26   17.88
  -7   1 -13  138.83   30.92
   7  -1  13  134.41   22.30
  -7   1 -12  112.32   23.35
   7  -1  12  159.86   19.14
  -7   1 -11   34.29   26.08
   7  -1  11   62.89   20.61
  -7   1 -10   20.19   18.72
   7  -1  10   30.29   15.78
  -7   1  -9   30.71   15.14
   7  -1   9   16.62   17.46
  -7   1  -8  341.18   19.98
   7  -1   8  326.46   21.24
  -7   1  -7   34.92   13.46
   7  -1   7   32.81   14.72
  -7   1  -6  370.84   24.82
   7  -1   6  350.86   34.50
  -7   1  -5 1074.45   42.49
   7  -1   5 1106.42   45.65
  -7   1  -4  117.37   17.46
   7  -1   4  121.58   17.67
  -7   1  -3  217.50   20.82
   7  -1   3  197.51   18.51
  -7   1  -2 1727.99   62.89
   7  -1   2 1819.49   86.87
  -7   1  -1 1961.47   69.62
   7  -1   1 1982.30   66.05
  -7   1   0  100.12   16.41
   7  -1   0  130.20   18.72
  -7   1   1   32.39   11.99
   7  -1  -1    3.37   15.99
  -7   1   2 1612.72   60.37
   7  -1  -2 1518.07   58.06
   7  -1  -3  233.69   26.92
  -7   1   4   92.55   19.14
   7  -1  -4  -11.36   19.56
  -7   1   5   92.34   15.14
   7  -1  -5  143.88   19.56
  -7   1   6 1126.19   48.17
   7  -1  -6 1050.47   48.17
  -7   1   7   66.68   19.14
   7  -1  -7   60.37   19.98
  -7   1   8   26.08   24.40
   7  -1  -8   26.92   17.67
  -7   1   9  177.74   15.78
   7  -1  -9  159.44   17.88
  -7   1  10  419.43   26.71
   7  -1 -10  424.48   29.03
  -7   1  11   32.60   13.88
   7  -1 -11   41.86   15.36
  -7   1  12   26.08   29.03
   7  -1 -12   -1.89   17.25
  -7   1  13   17.67   17.25
   7  -1 -13   45.22   31.76
  -7   1  14  138.83   18.51
   7  -1 -14  140.09   22.72
  -7   1  15  204.46   25.03
   7  -1 -15  155.66   26.92
  -7   1  16   16.20   21.46
   7  -1 -16    9.04   25.45
  -7   1  17   46.49   17.46
   7  -1 -17   36.39   19.14
  -7   1  18    8.62   23.98
   7  -1 -18   35.34   23.77
  -7   1  19   35.55   21.88
   7  -1 -19   21.88   29.66
  -7   1  20   26.92   28.61
   7  -1 -20  -30.50   31.97
  -7   1  21   63.31   27.13
   7  -1 -21   56.16   30.71
  -7   1  22   94.87   31.55
   7  -1 -22   65.00   36.81
  -7   1  23   10.52   34.71
   7  -1 -23   21.88   38.07
  -7   1  24    6.10   51.96
   7  -1 -24   11.99   32.60
  -7   1  25   59.53   61.21
   7  -1 -25   34.08   42.70
  -7   1  26  149.35   43.12
   7  -1 -26   66.05   46.07
  -7   1  27    5.47   41.44
   7  -1 -27   -9.04   44.38
  -7   1  28    7.99   56.37
   7  -1 -28    3.16   41.65
  -7   1  29  -14.30   43.33
   7  -1 -29    8.83   35.34
  -7   1  30   11.57   30.08
   7  -1 -30   14.93   28.82
  -7   1  31    1.47   37.44
   7  -1 -31   -0.42   42.49
  -7   1  32   -9.26   26.29
   7  -1 -32   11.15   28.40
  -7   1  33  128.10   44.38
   7  -1 -34  -17.04   37.65
  -7   1  35   -2.31   34.08
   7  -1 -35   29.66   36.81
   7  -1 -37  -33.23   59.32
   8  -1  34  -40.60   35.97
  -8   1 -33  255.57   57.63
   8  -1  33  -21.03   24.82
   8  -1  32    2.31   23.77
  -8   1 -30   -6.31   30.08
   8  -1  30   -0.84   21.24
  -8   1 -29    7.78   39.97
   8  -1  29    0.42   26.92
  -8   1 -28    8.62   25.87
   8  -1  28   21.03   28.61
  -8   1 -27   -9.47   46.49
   8  -1  27    2.52   25.87
  -8   1 -26   40.18   52.38
   8  -1  26   24.19   30.92
  -8   1 -25   -5.89   51.75
   8  -1  25   14.30   35.13
  -8   1 -24  -15.78   49.64
   8  -1  24   40.18   46.07
  -8   1 -23   32.60   31.55
   8  -1  23   24.19   44.38
  -8   1 -22   92.13   32.18
   8  -1  22  103.91   33.66
  -8   1 -21   51.11   36.39
   8  -1  21   -7.15   31.55
  -8   1 -20  -32.81   34.71
   8  -1  20  -24.19   29.24
  -8   1 -19   37.65   30.50
   8  -1  19   39.55   21.24
  -8   1 -18  499.15   58.06
   8  -1  18  518.50   31.97
  -8   1 -17    9.89   31.97
   8  -1  17   -4.21   25.87
  -8   1 -16   33.23   27.77
   8  -1  16    0.42   31.34
  -8   1 -15  275.34   28.40
   8  -1  15  288.38   30.29
  -8   1 -14  305.63   25.03
   8  -1  14  319.52   38.07
  -8   1 -13  184.89   23.14
   8  -1  13  236.01   33.66
  -8   1 -12   84.56   18.72
   8  -1  12   84.98   21.88
  -8   1 -11   51.53   19.77
   8  -1  11   62.68   21.03
  -8   1 -10   87.92   19.56
   8  -1  10   84.56   16.62
  -8   1  -9   -0.42   17.25
   8  -1   9    8.62   19.35
  -8   1  -8  119.69   17.67
   8  -1   8  116.74   16.62
  -8   1  -7   22.51   16.62
   8  -1   7  -23.98   29.66
  -8   1  -6  239.16   24.19
   8  -1   6  159.44   22.30
  -8   1  -5   45.01   16.20
   8  -1   5   42.07   16.20
  -8   1  -4   15.57   15.36
   8  -1   4   27.34   15.57
  -8   1  -3  136.94   17.88
   8  -1   3  153.13   21.46
  -8   1  -2  128.10   17.04
   8  -1   2  154.81   18.09
  -8   1  -1   39.97   14.51
   8  -1   1   -6.73   15.36
  -8   1   0  438.36   24.40
   8  -1   0  429.32   24.19
  -8   1   1    0.63   15.57
   8  -1  -1   11.36   19.14
  -8   1   2  504.83   31.13
   8  -1  -2  505.46   32.18
  -8   1   3  -23.98   25.03
   8  -1  -3   19.77   22.51
  -8   1   4  477.70   35.34
  -8   1   5  569.62   29.87
   8  -1  -5  564.57   32.81
  -8   1   6   91.50   17.25
   8  -1  -6  122.42   21.46
  -8   1   7  127.26   22.30
   8  -1  -7  144.93   19.56
  -8   1   8  246.31   21.88
   8  -1  -8  269.45   25.45
  -8   1   9  356.33   27.13
   8  -1  -9  392.08   32.18
  -8   1  10  112.11   18.72
   8  -1 -10  137.78   23.14
  -8   1  11   15.99   29.87
   8  -1 -11    0.63   21.03
  -8   1  12   75.93   16.62
   8  -1 -12   64.79   18.30
  -8   1  13  133.78   26.08
   8  -1 -13  179.00   22.30
  -8   1  14  157.55   25.24
   8  -1 -14  186.58   29.03
  -8   1  15   61.63   19.35
   8  -1 -15   29.03   25.45
  -8   1  16   85.19   27.98
   8  -1 -16   58.27   22.09
  -8   1  17   49.85   18.93
   8  -1 -17   37.02   24.82
  -8   1  18   90.87   42.07
   8  -1 -18  104.96   32.39
  -8   1  19    5.68   29.87
   8  -1 -19  -22.72   48.59
  -8   1  20   -4.63   24.40
   8  -1 -20  -40.39   48.17
  -8   1  21    9.04   22.93
   8  -1 -21   -8.20   26.50
  -8   1  22   45.65   29.66
   8  -1 -22    9.26   32.39
  -8   1  23   -4.42   30.92
   8  -1 -23   16.62   36.39
  -8   1  24   51.32   40.60
   8  -1 -24    2.10   43.33
  -8   1  25    5.68   42.28
   8  -1 -25  -21.03   61.63
  -8   1  26   14.72   30.50
   8  -1 -26    1.26   58.27
  -8   1  27   19.98   32.60
   8  -1 -27   13.04   29.24
  -8   1  28   23.14   29.66
   8  -1 -28   -9.47   28.19
  -8   1  29   -3.79   27.77
   8  -1 -29   -0.84   19.56
  -8   1  30    4.21   21.88
  -8   1  31    4.00   13.25
   8  -1 -32   -3.16   46.07
   8  -1 -33   12.20   68.57
   8  -1 -34    3.37   43.12
   8  -1 -35  -13.25   28.19
   8  -1 -36   14.72   46.28
  -9   1 -33   17.88   39.97
  -9   1 -32    7.15   39.97
   9  -1  32    8.83   28.61
  -9   1 -31   42.49   61.63
  -9   1 -30    6.94   29.24
   9  -1  30   14.51   38.91
  -9   1 -29    1.26   38.07
  -9   1 -28  191.20   58.27
   9  -1  28    2.52   18.30
  -9   1 -27  -28.61   39.55
   9  -1  27   -1.68   15.78
  -9   1 -26   -6.94   33.87
   9  -1  26    5.26   25.66
  -9   1 -25   -6.94   38.28
   9  -1  25   -0.42   35.34
  -9   1 -24   -3.37   31.13
   9  -1  24   -5.89   42.07
  -9   1 -23   12.41   32.18
   9  -1  23   15.57   36.18
  -9   1 -22   35.13   42.70
   9  -1  22   68.99   59.53
  -9   1 -21   -0.63   35.34
   9  -1  21   -0.63   26.29
  -9   1 -20   63.31   36.39
   9  -1  20   47.96   25.87
  -9   1 -19  144.93   51.96
   9  -1  19  117.58   27.77
  -9   1 -18   62.05   28.40
   9  -1  18  101.81   42.07
  -9   1 -17  -20.61   25.03
   9  -1  17   -9.89   39.33
  -9   1 -16  411.02   31.34
   9  -1  16  421.74   32.81
  -9   1 -15   58.90   24.61
   9  -1  15   58.27   24.61
  -9   1 -14  183.42   37.02
   9  -1  14  132.31   31.13
  -9   1 -13  152.08   28.40
   9  -1  13  123.05   25.87
  -9   1 -12  461.29   37.44
   9  -1  12  502.73   34.29
  -9   1 -11  128.10   30.71
   9  -1  11  142.61   28.82
  -9   1 -10   35.55   25.24
   9  -1  10   18.93   21.03
  -9   1  -9  249.47   28.19
   9  -1   9  234.33   37.23
  -9   1  -8  470.33   30.29
   9  -1   8  460.45   28.40
  -9   1  -7  102.65   21.24
   9  -1   7  100.97   24.40
  -9   1  -6   77.20   19.14
   9  -1   6   71.52   17.88
  -9   1  -5   15.99   17.88
   9  -1   5   10.52   17.88
  -9   1  -4  117.58   22.93
   9  -1   4  105.59   23.98
  -9   1  -3  -14.30   15.57
   9  -1   3   16.20   18.72
  -9   1  -2   72.15   24.61
   9  -1   2   66.68   20.19
  -9   1  -1  122.42   25.24
   9  -1   1   92.76   26.29
  -9   1   0   -3.37   15.36
   9  -1   0    2.31   17.25
  -9   1   1  187.21   18.93
   9  -1  -1  188.47   21.24
  -9   1   2  135.67   41.65
   9  -1  -2   84.77   26.29
  -9   1   3   27.77   26.50
   9  -1  -3   -8.62   27.34
  -9   1   4  171.01   19.14
   9  -1  -4   38.91   20.19
  -9   1   5   35.34   16.20
   9  -1  -5   26.08   18.72
  -9   1   6   10.73   22.09
   9  -1  -6  -11.15   27.77
  -9   1   7    2.31   17.04
   9  -1  -7   -8.83   23.14
  -9   1   8  234.96   36.18
   9  -1  -8  209.93   24.61
  -9   1   9   49.22   16.62
   9  -1  -9   94.87   20.82
  -9   1  10    0.63   31.13
   9  -1 -10   17.67   22.30
  -9   1  11  195.62   22.09
   9  -1 -11  152.92   29.03
  -9   1  12  330.03   26.29
   9  -1 -12  310.05   37.23
  -9   1  13   13.25   35.55
   9  -1 -13  -16.20   23.77
  -9   1  14   84.98   19.98
   9  -1 -14  133.99   24.61
  -9   1  15  183.42   29.87
   9  -1 -15  146.40   33.87
  -9   1  16  242.74   31.97
   9  -1 -16  269.87   38.28
  -9   1  17  115.06   30.50
   9  -1 -17  119.69   29.66
  -9   1  18   61.42   21.67
   9  -1 -18   77.83   26.71
  -9   1  19  -28.61   24.82
   9  -1 -19  -16.62   30.08
  -9   1  20   98.65   34.08
   9  -1 -20   71.31   39.55
  -9   1  21   23.56   52.80
   9  -1 -21    2.52   32.81
  -9   1  22   54.27   53.43
   9  -1 -22  -23.56   41.65
  -9   1  23  -14.09   35.97
   9  -1 -23   -2.10   57.63
  -9   1  24    7.78   33.23
   9  -1 -24  -15.14   71.52
  -9   1  25   10.52   43.33
   9  -1 -25   -9.68   45.65
  -9   1  26    7.78   31.97
   9  -1 -26   30.29   55.95
  -9   1  27   44.80   26.29
   9  -1 -27   -7.99   25.45
  -9   1  28    1.68   23.98
   9  -1 -28  -12.41   17.88
  -9   1  29   -3.16   33.87
   9  -1 -29   18.51   47.75
  -9   1  30  -11.15   24.61
   9  -1 -30   28.40   53.85
  -9   1  31   12.62   27.98
   9  -1 -31   -4.63   25.45
   9  -1 -32  -11.78   39.33
  -9   1  33   -9.26   16.20
   9  -1 -33  109.59   37.23
  -9   1  34    2.52   15.14
   9  -1 -34  -11.78   54.06
  -9   1  35  151.24   28.40
 -10   1 -31  -19.56   36.39
 -10   1 -30   -8.41   33.44
 -10   1 -29   26.92   40.81
  10  -1  29    8.41   35.13
 -10   1 -28   78.46   39.97
  10  -1  28   29.66   29.24
 -10   1 -27   96.55   46.91
  10  -1  27    2.52   30.71
 -10   1 -26   -9.04   26.92
 -10   1 -25   -0.84   19.77
 -10   1 -24  -22.72   38.49
  10  -1  24    5.89   53.01
 -10   1 -23   26.08   39.33
  10  -1  23   -4.00   26.92
 -10   1 -22    3.16   38.28
  10  -1  22   -6.31   30.50
 -10   1 -21    3.79   43.54
  10  -1  21   -9.47   34.92
 -10   1 -20   18.51   32.60
  10  -1  20   52.17   35.55
 -10   1 -19    9.26   34.08
  10  -1  19   39.33   38.49
 -10   1 -18   47.33   39.76
  10  -1  18   40.81   37.44
 -10   1 -17  108.75   38.28
  10  -1  17   96.13   58.48
 -10   1 -16  151.66   33.44
  10  -1  16  208.87   30.08
 -10   1 -15   -0.84   25.45
  10  -1  15   12.83   30.29
 -10   1 -14  128.73   28.40
  10  -1  14  104.12   29.66
 -10   1 -13   81.61   24.19
  10  -1  13   48.38   29.03
 -10   1 -12  300.37   32.60
  10  -1  12  254.94   28.82
 -10   1 -11   66.26   31.13
  10  -1  11  101.39   31.76
 -10   1 -10  396.08   36.39
  10  -1  10  392.72   33.66
 -10   1  -9  -28.40   29.87
  10  -1   9   30.29   35.13
 -10   1  -8   87.29   22.93
  10  -1   8   65.42   21.67
 -10   1  -7   -0.63   25.45
  10  -1   7   10.94   26.92
 -10   1  -6  272.82   27.98
  10  -1   6  270.29   29.66
 -10   1  -5  234.75   31.13
  10  -1   5  254.52   33.44
 -10   1  -4   29.66   24.82
  10  -1   4    3.79   21.88
 -10   1  -3   44.17   19.35
  10  -1   3   21.03   26.71
 -10   1  -2  247.79   22.93
  10  -1   2  238.74   23.14
 -10   1  -1  491.16   31.76
  10  -1   1  494.94   36.39
 -10   1   0   16.20   26.50
  10  -1   0   15.57   30.29
 -10   1   1   78.46   18.51
  10  -1  -1   86.24   21.67
 -10   1   2   19.14   20.19
  10  -1  -2   -4.63   20.82
 -10   1   3  118.64   28.61
  10  -1  -3  127.26   30.29
 -10   1   4  -10.52   19.35
  10  -1  -4   -1.26   23.14
 -10   1   5   13.04   19.56
  10  -1  -5  -10.94   27.13
 -10   1   6  -18.30   20.61
  10  -1  -6   13.25   27.56
 -10   1   7  108.54   22.09
  10  -1  -7   81.19   27.56
 -10   1   8   -4.63   17.88
  10  -1  -8   -4.42   21.88
 -10   1   9   12.83   23.98
  10  -1  -9   29.87   22.30
 -10   1  10    4.63   20.82
  10  -1 -10   10.73   29.45
 -10   1  11   38.28   36.60
  10  -1 -11   11.99   26.08
 -10   1  12   24.82   19.77
  10  -1 -12    5.47   23.98
 -10   1  13  114.43   28.19
  10  -1 -13  129.36   36.39
 -10   1  14   77.41   30.50
  10  -1 -14  129.78   37.23
 -10   1  15  -27.56   30.92
  10  -1 -15   15.14   25.24
 -10   1  16   23.98   31.13
  10  -1 -16   25.87   28.19
 -10   1  17   62.89   31.76
  10  -1 -17   97.81   40.81
 -10   1  18  109.59   34.92
  10  -1 -18  164.49   40.60
 -10   1  19   -8.20   24.19
  10  -1 -19   -6.10   29.87
 -10   1  20    8.62   27.98
  10  -1 -20   37.23   38.07
 -10   1  21   41.44   29.03
  10  -1 -21   -5.26   42.07
 -10   1  22  100.76   36.60
  10  -1 -22  133.99   36.18
 -10   1  23   -8.20   48.17
  10  -1 -23   91.92   45.86
 -10   1  24   -5.47   25.66
  10  -1 -24   40.18   49.43
 -10   1  25    1.47   23.35
  10  -1 -25   13.25   40.60
 -10   1  26    7.57   32.81
  10  -1 -26    5.89   46.91
 -10   1  27   11.57   24.82
  10  -1 -27   23.56   27.34
 -10   1  28   -6.10   33.44
  10  -1 -28    7.57   24.40
 -10   1  29   -7.15   31.13
  10  -1 -29  -20.40   24.61
 -10   1  30    7.78   32.39
  10  -1 -30   57.21   29.45
 -10   1  31   -0.63   16.41
  10  -1 -31   -9.47   30.71
 -10   1  32   -8.20   18.51
  10  -1 -32    3.58   24.40
 -10   1  33  -12.41   17.88
  10  -1 -33    3.79   54.90
 -11   1 -31   -4.21   35.97
 -11   1 -30   -8.41   32.39
 -11   1 -29  -16.62   44.38
 -11   1 -28  -12.62   36.60
  11  -1  28    5.26   43.54
 -11   1 -27   -6.10   25.45
 -11   1 -26  -11.15   39.12
  11  -1  26   20.19   33.02
 -11   1 -25  -12.20   27.13
  11  -1  25   -9.04   34.92
 -11   1 -24    4.84   28.61
  11  -1  24   19.14   36.18
 -11   1 -23   10.31   22.93
 -11   1 -22   13.67   27.98
  11  -1  22   12.62   23.77
 -11   1 -21   -3.58   37.86
  11  -1  21    6.10   32.18
 -11   1 -20   92.97   60.16
  11  -1  20    5.89   41.02
 -11   1 -19  134.41   56.37
  11  -1  19    3.16   42.70
 -11   1 -18   25.24   35.13
  11  -1  18   11.57   53.22
 -11   1 -17   12.83   30.08
  11  -1  17   20.19   30.29
 -11   1 -16  -15.36   37.65
  11  -1  16    0.84   29.87
 -11   1 -15  -11.15   35.55
  11  -1  15   11.78   28.82
 -11   1 -14    5.68   39.33
  11  -1  14   10.31   43.33
 -11   1 -13   25.45   27.56
  11  -1  13  -11.99   25.66
 -11   1 -12   49.64   26.08
  11  -1  12   -5.89   29.03
 -11   1 -11  156.92   35.76
  11  -1  11   83.93   36.39
 -11   1 -10  103.70   32.81
  11  -1  10  131.89   31.55
 -11   1  -9   19.35   25.03
  11  -1   9   18.72   25.66
 -11   1  -8   14.30   25.24
  11  -1   8  -47.12   44.80
 -11   1  -7  129.15   32.60
  11  -1   7  161.76   30.08
 -11   1  -6  173.96   34.08
  11  -1   6  159.02   36.18
 -11   1  -5   19.98   23.77
  11  -1   5    3.58   22.51
 -11   1  -4   11.99   25.03
  11  -1   4   42.91   32.60
 -11   1  -3  119.69   29.66
  11  -1   3  178.58   27.34
 -11   1  -2  327.93   36.39
  11  -1   2  296.38   35.76
 -11   1  -1   74.88   22.30
  11  -1   1   84.35   26.29
 -11   1   0  195.83   25.03
  11  -1   0  199.20   33.02
 -11   1   1   23.35   28.61
  11  -1  -1   52.59   40.18
 -11   1   2  250.52   25.87
  11  -1  -2  205.51   27.13
 -11   1   3   22.30   29.45
  11  -1  -3   18.51   28.61
 -11   1   4   54.48   30.29
  11  -1  -4   49.43   33.44
 -11   1   5  150.19   24.40
  11  -1  -5  217.08   31.97
 -11   1   6   99.49   24.19
  11  -1  -6  114.43   31.13
  11  -1  -7  -21.67   44.17
 -11   1   8   75.72   21.24
  11  -1  -8   61.84   26.71
 -11   1   9   15.78   29.24
  11  -1  -9    3.37   36.81
 -11   1  10   43.54   23.56
  11  -1 -10   19.98   33.66
 -11   1  11  159.23   26.71
  11  -1 -11  192.68   33.87
 -11   1  12   -2.94   24.19
  11  -1 -12   10.10   36.18
 -11   1  13  -17.46   25.24
  11  -1 -13   24.19   36.18
 -11   1  14   28.19   26.71
  11  -1 -14   14.51   29.66
  11  -1 -15  -11.15   32.18
 -11   1  16   37.02   29.03
  11  -1 -16   11.15   37.44
 -11   1  17  -14.51   35.55
  11  -1 -17   13.46   29.24
 -11   1  18   -5.47   52.38
  11  -1 -18  -13.25   33.66
 -11   1  19   42.49   37.44
  11  -1 -19  -49.85   45.86
 -11   1  20   14.09   36.81
  11  -1 -20   19.98   30.50
 -11   1  21   -0.21   35.97
  11  -1 -21   41.23   31.76
 -11   1  22   -2.73   27.13
  11  -1 -22   52.38   38.91
 -11   1  23    3.37   22.09
  11  -1 -23  -12.83   35.55
 -11   1  24   18.09   31.34
  11  -1 -24    6.94   31.55
 -11   1  25    6.10   22.51
  11  -1 -25   84.98   36.39
 -11   1  26   30.29   40.39
  11  -1 -26  -15.78   30.71
  11  -1 -27    7.57   19.56
 -11   1  28   13.46   17.88
  11  -1 -28    7.15   29.24
 -11   1  29   -4.63   18.51
  11  -1 -29    8.41   54.48
 -11   1  30  -21.03   26.92
  11  -1 -30  206.98   38.28
 -11   1  31  174.17   41.23
  11  -1 -31  -15.57   30.08
 -11   1  32   31.76   30.50
 -12   1 -29    4.84   44.38
 -12   1 -28  -10.94   64.37
 -12   1 -27  -25.66   40.60
  12  -1  27    0.63   47.12
 -12   1 -26   34.50   49.64
  12  -1  26   27.34   45.01
 -12   1 -25   27.56   51.11
 -12   1 -24  -37.86   50.69
  12  -1  24   20.19   28.19
 -12   1 -23  -12.20   27.13
  12  -1  23    6.94   24.61
 -12   1 -22   -0.63   26.50
  12  -1  22  -15.14   31.55
 -12   1 -21   12.62   24.40
  12  -1  21    7.57   41.44
 -12   1 -20  123.47   37.65
  12  -1  20  128.94   37.86
 -12   1 -19   -1.47   45.22
  12  -1  19   11.57   43.54
 -12   1 -18  -35.76   46.49
  12  -1  18  -10.52   42.70
 -12   1 -17   36.81   33.66
  12  -1  17   19.35   36.18
 -12   1 -16   90.87   30.08
  12  -1  16  101.18   35.13
 -12   1 -15    4.42   41.65
  12  -1  15   -6.73   30.50
 -12   1 -14  -71.94   47.96
  12  -1  14    7.36   40.81
 -12   1 -13   47.75   35.76
  12  -1  13  -18.09   30.29
 -12   1 -12   12.83   30.29
  12  -1  12   45.22   31.13
 -12   1 -11    2.31   48.59
  12  -1  11   -0.21   39.97
 -12   1 -10  -13.04   40.18
 -12   1  -9   26.92   27.77
  12  -1   9    4.84   29.45
 -12   1  -8    4.00   39.33
  12  -1   8   34.29   41.02
 -12   1  -7   -2.31   34.50
  12  -1   7  -21.46   30.29
 -12   1  -6   -8.20   36.18
  12  -1   6  -15.78   37.86
 -12   1  -5    4.00   35.55
  12  -1   5   33.23   27.77
 -12   1  -4  149.98   34.92
  12  -1   4  189.31   33.02
 -12   1  -3   13.67   28.61
  12  -1   3   14.51   28.82
 -12   1  -2   -3.79   28.61
  12  -1   2   12.83   33.23
 -12   1  -1  320.78   52.80
  12  -1   1  305.21   36.18
 -12   1   0  371.05   38.70
  12  -1   0  430.16   37.86
 -12   1   1   78.67   47.33
  12  -1  -1  134.83   31.55
 -12   1   2   -5.68   28.82
  12  -1  -2   15.14   36.39
 -12   1   3   58.06   26.08
  12  -1  -3   80.77   38.49
 -12   1   4  411.23   37.86
  12  -1  -4  353.80   44.59
 -12   1   5    8.20   22.51
  12  -1  -5   50.27   36.81
 -12   1   6   21.67   30.50
  12  -1  -6    0.42   28.19
 -12   1   7    7.15   43.96
  12  -1  -7   -6.73   39.55
 -12   1   8  130.20   24.82
  12  -1  -8  159.86   29.66
 -12   1   9   13.25   34.08
  12  -1  -9   19.98   40.81
 -12   1  10   44.59   32.18
  12  -1 -10   64.37   28.19
 -12   1  11   -0.63   22.93
  12  -1 -11  -10.94   31.55
 -12   1  12   65.42   35.97
  12  -1 -12   21.88   56.37
 -12   1  13   23.14   35.97
  12  -1 -13   12.83   33.66
 -12   1  14   40.39   36.18
  12  -1 -14   15.99   31.55
 -12   1  15   47.96   36.81
  12  -1 -15    9.47   45.01
 -12   1  16   17.88   36.18
  12  -1 -16   10.94   30.29
 -12   1  17   16.20   35.34
  12  -1 -17   14.30   34.92
 -12   1  18   -7.57   32.18
  12  -1 -18   12.62   49.43
 -12   1  19  -56.16   48.38
  12  -1 -19   14.72   36.18
 -12   1  20  -24.19   51.96
  12  -1 -20   -6.73   45.22
 -12   1  21    7.15   31.13
  12  -1 -21   27.56   49.22
 -12   1  22    1.68   26.92
  12  -1 -22   -4.84   30.50
 -12   1  23    6.73   27.56
  12  -1 -23   29.45   40.39
 -12   1  24   -4.00   27.77
  12  -1 -24   18.51   36.81
 -12   1  25  118.42   28.40
  12  -1 -25   10.52   28.19
  12  -1 -26  -23.14   32.39
 -12   1  27   -3.79   17.88
  12  -1 -27    9.89   31.76
 -12   1  28   -5.26   14.72
  12  -1 -28   -0.42   15.57
 -12   1  29  -14.09   26.29
  12  -1 -29  -17.67   32.60
 -13   1 -28   -5.26   34.29
 -13   1 -27   -2.73   20.19
  13  -1  27  -10.10   54.90
 -13   1 -26  -26.92   53.64
  13  -1  26   -9.04   44.80
 -13   1 -25  219.60   45.43
  13  -1  25  -21.67   36.39
 -13   1 -24   -0.21   42.49
  13  -1  24    3.16   26.29
 -13   1 -23   -5.89   14.93
  13  -1  23    8.83   23.14
 -13   1 -22    5.68   23.77
  13  -1  22    5.68   29.03
 -13   1 -21   -7.36   37.02
  13  -1  21   -4.42   30.92
 -13   1 -20   30.08   21.67
  13  -1  20  -10.94   30.71
 -13   1 -19   14.93   38.91
  13  -1  19   -2.10   34.50
 -13   1 -18   33.66   39.33
  13  -1  18  -21.88   44.59
 -13   1 -17  -14.72   32.60
  13  -1  17   13.88   26.08
 -13   1 -16   30.50   30.29
  13  -1  16   14.51   26.08
 -13   1 -15   -2.52   37.02
  13  -1  15    4.00   24.82
 -13   1 -14   47.54   57.85
  13  -1  14   53.85   40.81
 -13   1 -13   91.92   38.07
  13  -1  13   64.58   51.53
 -13   1 -12    9.04   40.60
  13  -1  12   37.44   35.13
 -13   1 -11  -14.30   41.86
  13  -1  11    2.52   35.55
 -13   1 -10   17.04   34.29
  13  -1  10   65.63   42.07
 -13   1  -9    4.00   31.97
  13  -1   9  -26.29   35.34
 -13   1  -8   15.99   36.39
  13  -1   8   15.57   38.49
 -13   1  -7   -7.57   34.29
  13  -1   7  -18.51   39.55
 -13   1  -6   33.02   29.66
  13  -1   6    0.63   35.55
 -13   1  -5   19.77   44.38
  13  -1   5   -9.04   46.49
 -13   1  -4  -11.57   32.18
  13  -1   4   21.46   33.87
 -13   1  -3  -50.48   50.69
  13  -1   3  -12.41   34.92
 -13   1  -2   62.68   39.33
  13  -1   2   78.67   33.66
 -13   1  -1   21.46   37.02
  13  -1   1    6.73   36.81
 -13   1   0   50.69   48.17
  13  -1   0   -9.26   39.33
 -13   1   1   22.09   34.92
  13  -1  -1    7.15   32.60
 -13   1   2   78.46   51.96
  13  -1  -2   72.36   35.76
 -13   1   3   22.72   41.02
  13  -1  -3   -4.84   35.55
 -13   1   4   -1.05   58.90
  13  -1  -4   31.13   47.75
 -13   1   5   33.87   32.39
  13  -1  -5   70.68   42.91
 -13   1   6   71.94   34.71
  13  -1  -6   41.65   45.01
 -13   1   7  102.02   32.60
  13  -1  -7  135.88   61.42
 -13   1   8   15.99   26.71
  13  -1  -8   -1.47   30.71
 -13   1   9    8.83   39.12
  13  -1  -9   -8.41   44.59
 -13   1  10   11.36   29.24
  13  -1 -10   11.57   38.49
 -13   1  11   86.45   26.08
  13  -1 -11   90.45   35.76
 -13   1  12   14.72   36.81
  13  -1 -12   -9.04   49.22
 -13   1  13    5.89   27.56
  13  -1 -13    5.26   34.50
 -13   1  14  -11.78   37.44
  13  -1 -14  -18.93   40.18
 -13   1  15  -16.83   36.39
  13  -1 -15  -13.04   43.54
 -13   1  16  -12.62   31.55
  13  -1 -16    9.89   33.02
 -13   1  17   26.08   32.18
  13  -1 -17   13.67   41.23
 -13   1  18   11.36   23.35
  13  -1 -18   27.13   42.70
  13  -1 -19   -6.94   30.08
 -13   1  20   13.46   53.01
  13  -1 -20    7.78   39.97
  13  -1 -21   -4.42   30.50
  13  -1 -22  -11.99   43.12
 -13   1  23   14.51   27.77
  13  -1 -23   13.88   39.55
 -13   1  24    2.73   17.88
  13  -1 -24  -18.72   23.98
 -13   1  25    9.89   25.87
  13  -1 -25   58.48   29.03
  13  -1 -26   45.86   24.19
  13  -1 -27   -8.62   21.88
 -14   1 -23    1.89   17.46
  14  -1  23   14.93   42.07
 -14   1 -22   -4.21   20.82
  14  -1  22   -2.52   50.69
 -14   1 -21    6.10   32.18
  14  -1  21   -0.63   64.58
 -14   1 -20    8.20   19.35
 -14   1 -19    7.99   24.82
  14  -1  19   -0.84   26.29
 -14   1 -18  101.39   32.39
  14  -1  18   -6.10   31.97
 -14   1 -17   26.92   29.87
 -14   1 -16   13.25   25.24
  14  -1  16   -0.63   22.51
 -14   1 -15   14.09   34.50
  14  -1  15    2.52   22.72
 -14   1 -14   74.88   31.55
  14  -1  14   21.46   45.43
 -14   1 -13   20.40   34.71
  14  -1  13   -9.04   44.38
 -14   1 -12   16.62   44.59
  14  -1  12   11.36   33.44
 -14   1 -11   88.77   34.08
  14  -1  11   27.77   29.87
 -14   1 -10   28.19   47.54
  14  -1  10   87.50   39.33
 -14   1  -9  -21.88   45.86
  14  -1   9   24.61   49.64
 -14   1  -8   12.20   33.44
  14  -1   8   60.16   32.81
 -14   1  -7  -30.71   62.05
  14  -1   7   31.76   35.97
 -14   1  -6  141.56   48.80
  14  -1   6  124.74   51.32
 -14   1  -5   45.86   33.66
  14  -1   5   26.08   39.12
 -14   1  -4   20.82   49.64
  14  -1   4   78.04   56.16
 -14   1  -3   -8.20   34.29
  14  -1   3   -7.78   37.86
 -14   1  -2   82.46   59.11
  14  -1   2   18.30   41.23
 -14   1  -1   -7.99   44.59
  14  -1   1    8.62   35.97
 -14   1   0   28.61   57.63
  14  -1   0   42.91   38.49
 -14   1   1   -1.47   32.60
  14  -1  -1   20.61   45.86
 -14   1   2   15.14   37.44
  14  -1  -2  -24.61   41.44
 -14   1   3   26.08   34.71
  14  -1  -3  -37.44   55.53
 -14   1   4    1.47   44.17
  14  -1  -4   33.44   56.79
 -14   1   5   -5.05   34.92
  14  -1  -5   35.76   54.69
 -14   1   6  -23.98   59.32
  14  -1  -6   14.72   46.07
 -14   1   7   25.87   41.23
  14  -1  -7   25.45   31.97
 -14   1   8    5.89   38.91
  14  -1  -8  -13.04   32.18
 -14   1   9   20.61   55.32
  14  -1  -9   56.79   36.39
 -14   1  10  -12.83   31.13
  14  -1 -10  -17.88   45.43
 -14   1  11   22.30   26.29
  14  -1 -11   34.08   42.49
 -14   1  12    2.10   33.23
  14  -1 -12   -5.05   57.42
 -14   1  13   -0.42   23.56
  14  -1 -13   11.15   35.76
 -14   1  14    1.47   25.03
  14  -1 -14   11.15   39.97
 -14   1  15   20.40   30.50
  14  -1 -15    5.26   31.34
 -14   1  16   10.52   22.09
  14  -1 -16   13.46   24.40
 -14   1  17   -4.00   17.67
  14  -1 -17   -4.42   28.82
 -14   1  18    0.00   17.46
  14  -1 -18    9.04   22.72
 -14   1  19    6.31   15.36
  14  -1 -19    5.47   23.98
 -14   1  20   -2.31   17.67
  14  -1 -20   15.14   36.60
  14  -1 -21    7.78   69.62
  14  -1 -22    1.05   65.21
 -15   1 -21   15.14   32.81
  15  -1  21  160.70   52.59
 -15   1 -20   -3.79   21.24
 -15   1 -19    1.89   15.36
  15  -1  19  213.08   53.64
 -15   1 -18   -8.20   31.13
 -15   1 -17    6.31   25.87
 -15   1 -16    3.58   46.07
 -15   1 -15    5.89   25.24
 -15   1 -14   11.57   17.04
  15  -1  14  194.99   50.90
 -15   1 -13    3.58   45.43
  15  -1  13  -26.50   63.52
 -15   1 -12    1.05   30.29
  15  -1  12    1.89   19.56
 -15   1 -11    0.42   21.03
  15  -1  11    2.52   14.93
 -15   1 -10    1.47   24.19
  15  -1  10  -11.57   14.72
 -15   1  -9  -20.61   40.18
  15  -1   9   29.87   37.86
 -15   1  -8  136.94   41.02
  15  -1   8   82.25   42.07
 -15   1  -7   41.44   32.39
  15  -1   7  -26.50   49.85
 -15   1  -6   22.72   43.12
  15  -1   6   13.46   33.44
 -15   1  -5  -11.99   47.96
  15  -1   5   -3.58   41.44
 -15   1  -4   89.40   33.66
  15  -1   4  120.95   35.55
 -15   1  -3  -19.98   45.86
  15  -1   3   15.57   50.90
 -15   1  -2  -20.40   31.34
  15  -1   2   76.57   34.71
 -15   1  -1   16.41   66.47
  15  -1   1   29.66   45.22
 -15   1   0   57.85   36.81
  15  -1   0   79.72   40.60
 -15   1   1  -10.31   38.07
  15  -1  -1    2.31   42.49
 -15   1   2   44.38   37.02
  15  -1  -2   -0.63   50.48
 -15   1   3   55.11   37.23
  15  -1  -3  -30.08   45.86
 -15   1   4   44.17   40.39
  15  -1  -4   80.56   78.04
 -15   1   5   16.20   28.82
  15  -1  -5   27.34   44.38
 -15   1   6   -2.94   40.39
  15  -1  -6    0.84   52.38
 -15   1   7   -5.05   27.77
  15  -1  -7   36.18   31.34
 -15   1   8   -5.05   41.23
  15  -1  -8   17.04   46.49
 -15   1   9  -14.51   40.39
  15  -1  -9   -0.63   32.60
 -15   1  10  -15.57   26.92
  15  -1 -10   83.09   46.49
 -15   1  11    5.47   19.14
  15  -1 -11  -15.99   41.65
 -15   1  12    3.16   22.93
  15  -1 -12   26.50   50.90
 -15   1  13    7.57   28.40
  15  -1 -13   79.30   35.76
 -15   1  14   -3.58   28.19
  15  -1 -14    7.57   40.39
 -15   1  15   13.25   20.19
  15  -1 -15    9.47   35.55
 -15   1  16    1.89   16.20
  15  -1 -16   -3.58   28.82
 -15   1  17  -10.73   17.88
  15  -1 -17  -13.67   23.35
 -15   1  18    6.52   12.20
  15  -1 -18   60.37   21.88
 -15   1  19    3.37   15.78
  15  -1 -19   21.88   26.08
 -15   1  20   -9.47   17.25
  15  -1 -20   -5.26   41.65
  15  -1 -21    4.21   74.67
 -16   1 -16   -4.84   26.50
 -16   1 -15    6.94   26.29
  16  -1  13   -9.26   41.02
 -16   1 -12    8.62   19.77
  16  -1  12    1.68   30.71
 -16   1 -11   -1.68   22.09
  16  -1  11    8.20   54.90
 -16   1 -10    2.31   21.24
  16  -1  10    5.47   29.87
 -16   1  -9   -4.63   25.45
  16  -1   9   29.03   33.87
 -16   1  -8  -25.66   30.50
  16  -1   8   31.76   58.90
 -16   1  -7  -10.94   25.87
  16  -1   7  -13.88   20.19
 -16   1  -6   12.41   29.03
  16  -1   6   22.72   30.71
 -16   1  -5    6.31   42.07
  16  -1   5   16.83   33.23
 -16   1  -4   21.24   60.79
  16  -1   4   -4.84   31.34
 -16   1  -3   29.45   42.28
  16  -1   3   -3.58   24.61
 -16   1  -2   21.67   31.13
  16  -1   2    2.52   39.97
 -16   1  -1   14.93   35.97
  16  -1   1   24.61   26.50
 -16   1   0   27.77   43.96
  16  -1   0    1.47   47.96
 -16   1   1  -21.46   34.50
  16  -1  -1   19.98   47.75
 -16   1   2   98.86   33.23
  16  -1  -2   89.19   19.98
 -16   1   3    8.20   44.80
  16  -1  -3   -0.63   31.34
 -16   1   4   26.29   34.71
  16  -1  -4  -10.31   22.30
 -16   1   5   -9.04   40.81
  16  -1  -5   -2.94   41.02
 -16   1   6    9.04   25.24
  16  -1  -6   32.60   47.12
 -16   1   7   22.72   31.97
  16  -1  -7   -0.42   34.92
 -16   1   8   -0.63   43.12
  16  -1  -8  -24.82   28.61
 -16   1   9    0.84   27.34
  16  -1  -9    9.47   38.49
 -16   1  10    2.10   24.82
  16  -1 -10  -13.04   32.39
 -16   1  11  -10.10   31.76
  16  -1 -11   -6.31   45.65
 -16   1  12   10.10   27.34
  16  -1 -12   -2.52   34.71
 -16   1  13   -1.05   14.51
  16  -1 -13   38.70   31.34
 -16   1  14    2.73   11.99
  16  -1 -14    0.42   23.77
 -16   1  15    3.16   17.67
  16  -1 -15   12.20   34.29
 -16   1  16    5.68   15.78
  16  -1 -16    4.00   25.45
 -17   1  -9    8.62   24.61
  17  -1   9   35.97   29.87
 -17   1  -8   -1.05   17.25
  17  -1   8   -1.47   23.98
 -17   1  -7  132.52   28.61
 -17   1  -6   -5.05   15.14
  17  -1   6  -14.93   23.35
 -17   1  -5    5.47   37.86
  17  -1   5   -6.10   26.29
 -17   1  -4   -1.89   14.72
  17  -1   4  -13.88   34.71
 -17   1  -3   94.23   48.38
  17  -1   3    9.89   35.55
 -17   1  -2    4.42   38.49
  17  -1   2    1.89   25.03
 -17   1  -1  -10.94   34.92
  17  -1   1    3.79   23.77
 -17   1   0   -6.31   33.87
  17  -1   0   -4.84   19.77
 -17   1   1   -4.42   25.03
  17  -1  -1   -1.05   18.93
 -17   1   2  -28.19   33.23
  17  -1  -2   -3.37   26.71
 -17   1   3   -5.89   19.35
  17  -1  -3   -7.99   18.72
 -17   1   4   35.13   26.92
  17  -1  -4   -8.41   30.08
 -17   1   5   17.88   33.02
  17  -1  -5    0.00   26.08
 -17   1   6   -2.31   25.03
  17  -1  -6   -1.68   23.98
 -17   1   7   -9.47   23.98
  17  -1  -7  208.87   58.69
 -17   1   8   -1.68   25.45
  17  -1  -8   -4.42   30.50
  17  -1  -9   -7.36   37.65
  17   2 -11    1.47   22.93
  17   2 -10   13.67   35.55
  17   2  -9  170.80   42.28
 -17  -2   9    4.21   22.93
  17   2  -8  -16.83   21.67
  17   2  -7   12.83   27.98
  17   2  -6   27.34   54.48
  17   2  -5   27.56   26.92
 -17  -2   5    2.73   19.56
  17   2  -4  -19.56   45.65
 -17  -2   4    0.42   23.14
  17   2  -3   -5.26   31.13
 -17  -2   3   -9.89   21.46
  17   2  -2  -13.25   42.28
 -17  -2   2    8.41   21.24
  17   2  -1    0.63   58.90
 -17  -2   1    7.57   23.98
  17   2   0  -17.67   65.21
 -17  -2   0   54.69   25.45
  17   2   1    3.58   27.13
 -17  -2  -1   -9.89   22.93
  17   2   2   -6.94   42.28
 -17  -2  -2   -6.10   24.19
  17   2   3   14.72   34.29
 -17  -2  -3   -2.10   27.13
  17   2   4   14.30   26.29
 -17  -2  -4    2.94   23.98
  17   2   5   -9.89   28.61
 -17  -2  -5   23.14   23.98
 -17  -2  -6   17.46   34.50
  16   2 -19  -10.31   36.81
 -16  -2  19   -7.15   28.82
 -16  -2  18   -2.52   29.03
 -16  -2  17   -1.26   22.30
  16   2 -16  -17.25   36.60
 -16  -2  16  116.11   31.97
  16   2 -15    7.78   26.08
 -16  -2  15   12.20   34.08
  16   2 -14   82.88   32.60
 -16  -2  14   -9.47   25.66
  16   2 -13   -1.05   28.82
 -16  -2  13    5.47   19.98
  16   2 -12   22.09   31.34
 -16  -2  12   10.94   16.83
  16   2 -11    7.57   33.66
 -16  -2  11   -0.63   20.82
  16   2 -10    4.63   16.62
 -16  -2  10   -4.00   15.78
  16   2  -9   -9.04   19.35
 -16  -2   9   -2.52   17.67
  16   2  -8   -2.10   21.24
 -16  -2   8    2.52   22.51
  16   2  -7   16.20   33.02
 -16  -2   7   14.30   33.44
  16   2  -6   -6.10   28.40
 -16  -2   6  -15.99   40.18
  16   2  -5    4.21   25.87
 -16  -2   5  -30.71   45.43
  16   2  -4   14.93   26.08
 -16  -2   4    0.21   47.33
  16   2  -3   51.75   30.92
 -16  -2   3   -2.31   31.76
  16   2  -2   17.25   31.97
 -16  -2   2  -45.01   32.39
  16   2  -1    2.73   35.97
 -16  -2   1    0.63   30.92
  16   2   0   -4.00   27.13
 -16  -2   0   -6.52   22.30
  16   2   1    8.62   41.86
 -16  -2  -1   -2.31   34.92
  16   2   2  -10.31   29.03
 -16  -2  -2   12.20   25.03
  16   2   3   -3.79   35.34
 -16  -2  -3    3.37   37.02
  16   2   4   -4.00   36.18
 -16  -2  -4   -1.47   40.18
  16   2   5    5.89   34.29
 -16  -2  -5    8.62   30.71
  16   2   6   11.57   28.19
 -16  -2  -6   66.68   26.08
  16   2   7   13.46   33.87
 -16  -2  -7    4.63   21.24
  16   2   8   16.62   55.32
 -16  -2  -8  -10.10   19.77
 -16  -2  -9  -13.25   25.24
  16   2  10   15.78   63.52
 -16  -2 -10   -7.99   13.88
  16   2  11  114.22   37.02
 -16  -2 -11  -13.88   17.25
  16   2  12   13.46   30.08
 -16  -2 -12    7.57   19.35
 -16  -2 -13    2.10   17.25
  15   2 -22   -7.15   43.96
  15   2 -21    8.20   29.87
  15   2 -20    5.26   42.28
  15   2 -19  -30.92   61.00
 -15  -2  19   -2.73   25.03
  15   2 -18   25.66   37.86
 -15  -2  18   -9.89   24.19
  15   2 -17    3.37   29.45
 -15  -2  17  -11.99   35.13
  15   2 -16   19.35   44.17
 -15  -2  16  -18.09   34.29
  15   2 -15    6.31   27.13
 -15  -2  15   14.93   30.71
  15   2 -14   -0.84   28.61
 -15  -2  14   -8.62   25.45
  15   2 -13  -10.52   41.23
 -15  -2  13    0.84   29.03
  15   2 -12   18.30   27.98
 -15  -2  12   -4.42   22.51
  15   2 -11   11.78   22.30
 -15  -2  11   -6.10   26.50
  15   2 -10   -3.79   47.96
 -15  -2  10  -14.51   26.92
  15   2  -9  -24.40   36.81
 -15  -2   9    8.20   17.25
  15   2  -8  -26.71   49.43
 -15  -2   8  -19.35   34.29
  15   2  -7   -4.00   32.81
 -15  -2   7   18.51   34.92
  15   2  -6   22.72   33.44
 -15  -2   6   -8.62   66.89
  15   2  -5   17.88   30.71
 -15  -2   5   25.03   43.96
  15   2  -4  -14.51   32.39
 -15  -2   4   14.93   44.17
  15   2  -3   16.62   48.80
 -15  -2   3   22.72   57.42
  15   2  -2  -24.19   40.81
 -15  -2   2  -13.04   30.29
  15   2  -1  -27.13   55.32
 -15  -2   1   27.34   45.43
  15   2   0   25.66   37.86
 -15  -2   0    3.58   32.60
  15   2   1   -0.84   54.27
 -15  -2  -1  -19.14   39.33
  15   2   2    0.21   46.70
 -15  -2  -2  -18.30   67.73
  15   2   3  -29.87   38.49
 -15  -2  -3    3.16   31.34
  15   2   4   29.45   51.11
 -15  -2  -4   26.29   46.91
  15   2   5  -17.67   41.65
 -15  -2  -5    8.41   32.60
  15   2   6   -9.89   43.96
 -15  -2  -6  108.12   43.75
  15   2   7  -10.73   36.81
 -15  -2  -7    1.26   31.76
  15   2   8  -17.46   37.86
 -15  -2  -8  -17.88   35.13
  15   2   9    7.57   32.81
 -15  -2  -9    1.26   29.03
  15   2  10   13.88   40.81
 -15  -2 -10  -31.55   42.49
  15   2  11    6.10   21.24
 -15  -2 -11    6.73   28.40
  15   2  12   16.83   20.19
 -15  -2 -12    4.00   28.82
 -15  -2 -13    5.47   28.40
  15   2  14   36.39   57.21
 -15  -2 -14  -15.14   28.19
  15   2  15    7.78   43.33
 -15  -2 -15   -8.41   27.56
  15   2  16   -8.20   35.13
 -15  -2 -16    4.42   24.19
  15   2  17   13.67   47.75
 -14  -2  26   -4.00   35.76
  14   2 -23   -4.63   52.17
  14   2 -22  -37.44   54.27
  14   2 -21   -9.68   40.18
 -14  -2  21  -13.67   27.13
  14   2 -20   -3.37   57.21
 -14  -2  20    2.10   24.19
  14   2 -19   14.93   54.69
 -14  -2  19   -5.26   19.77
  14   2 -18   26.92   48.80
 -14  -2  18    1.05   39.55
  14   2 -17    3.58   39.12
 -14  -2  17    3.58   47.54
  14   2 -16    0.00   31.34
 -14  -2  16   53.85   22.51
  14   2 -15    4.63   30.92
 -14  -2  15   12.62   28.19
  14   2 -14   12.83   28.61
 -14  -2  14   76.57   25.03
  14   2 -13   25.24   30.92
 -14  -2  13    2.94   32.18
  14   2 -12   30.29   41.86
 -14  -2  12   -8.83   26.50
  14   2 -11    4.63   35.97
 -14  -2  11  -12.41   26.08
  14   2 -10    5.47   41.65
 -14  -2  10   17.67   34.92
  14   2  -9  136.09   48.17
 -14  -2   9   19.56   31.97
  14   2  -8    0.84   38.70
 -14  -2   8  -22.72   30.29
  14   2  -7   -4.63   53.22
 -14  -2   7   19.35   50.27
  14   2  -6   51.11   36.18
 -14  -2   6    7.78   45.65
  14   2  -5  161.55   50.90
 -14  -2   5  217.29   52.38
  14   2  -4    4.21   53.01
 -14  -2   4   -6.73   46.91
  14   2  -3  -31.97   37.65
 -14  -2   3   13.46   33.66
  14   2  -2   38.07   56.16
 -14  -2   2  -23.14   49.43
  14   2  -1   64.37   39.55
 -14  -2   1  106.43   33.23
  14   2   0   35.97   56.58
 -14  -2   0  -11.78   50.27
  14   2   1   26.29   41.23
 -14  -2  -1   -8.83   33.44
  14   2   2   43.12   58.27
 -14  -2  -2   46.70   48.38
  14   2   3  126.84   45.65
 -14  -2  -3   30.71   37.44
  14   2   4   65.42   61.42
 -14  -2  -4    6.73   52.80
  14   2   5  -12.62   47.12
 -14  -2  -5   32.18   38.70
  14   2   6   39.55   49.64
 -14  -2  -6   49.01   48.59
  14   2   7  -27.56   44.59
 -14  -2  -7   30.50   38.28
  14   2   8    6.31   36.81
 -14  -2  -8  -18.72   45.86
  14   2   9   19.14   30.71
 -14  -2  -9   -1.26   32.60
  14   2  10    0.42   46.91
 -14  -2 -10   37.23   53.01
  14   2  11   -8.41   30.29
 -14  -2 -11  -11.57   38.49
  14   2  12   -0.21   31.55
 -14  -2 -12   -9.04   46.49
  14   2  13  -18.93   70.05
 -14  -2 -13   15.36   38.91
  14   2  14  -15.14   45.65
 -14  -2 -14  -14.51   41.44
  14   2  15   14.51   42.07
 -14  -2 -15   13.25   22.09
  14   2  16   -6.73   39.97
 -14  -2 -16   -2.31   13.04
  14   2  17  -14.93   30.50
 -14  -2 -17    4.42   22.72
  14   2  18  -13.25   22.30
 -14  -2 -18   -2.31   19.35
  14   2  19   -3.79   25.03
 -14  -2 -19    0.21   26.08
  14   2  20  129.78   29.24
 -14  -2 -20  -10.10   22.51
  14   2  21    9.68   44.38
  13   2 -29    7.57   65.42
  13   2 -28  -13.88   59.11
 -13  -2  28   -2.10   29.66
  13   2 -27    4.63   59.95
 -13  -2  27   -7.36   43.33
  13   2 -26   -3.79   55.32
 -13  -2  26    2.10   19.77
  13   2 -25   38.91   48.38
 -13  -2  25    8.41   22.51
  13   2 -24   13.67   24.61
 -13  -2  24   10.31   26.08
  13   2 -23  -25.66   25.03
 -13  -2  23   -4.21   21.03
  13   2 -22   -2.94   18.09
 -13  -2  22   -1.26   26.92
  13   2 -21  -11.57   22.09
 -13  -2  21    3.79   17.88
  13   2 -20   17.25   46.49
 -13  -2  20  -14.30   24.19
  13   2 -19    5.26   41.44
 -13  -2  19  -17.46   35.76
  13   2 -18    5.47   28.19
 -13  -2  18  -23.56   53.22
  13   2 -17  -14.30   21.88
 -13  -2  17   -3.79   26.08
  13   2 -16   40.81   37.44
 -13  -2  16   32.60   31.55
  13   2 -15   18.09   69.83
 -13  -2  15  -21.24   33.44
  13   2 -14    3.16   34.92
 -13  -2  14   30.50   64.37
  13   2 -13   43.33   34.29
 -13  -2  13    1.89   28.19
  13   2 -12    6.94   40.81
 -13  -2  12    6.73   33.87
  13   2 -11    2.31   54.48
 -13  -2  11   -1.89   41.44
  13   2 -10   48.38   38.91
 -13  -2  10   39.76   30.71
  13   2  -9   22.51   38.70
 -13  -2   9   16.41   43.12
  13   2  -8  -20.40   53.22
 -13  -2   8   87.71   43.54
  13   2  -7   11.57   34.08
 -13  -2   7    4.21   30.08
  13   2  -6   -7.99   44.59
 -13  -2   6  -13.67   61.63
  13   2  -5   20.40   51.32
 -13  -2   5    6.94   37.23
  13   2  -4   11.99   36.39
 -13  -2   4   18.93   32.39
  13   2  -3  111.48   50.48
 -13  -2   3   51.53   44.80
  13   2  -2   21.46   38.28
 -13  -2   2   18.51   32.18
  13   2  -1  -15.36   38.28
 -13  -2   1   30.71   40.60
  13   2   0    8.83   35.76
 -13  -2   0    1.05   32.81
  13   2   1  111.06   39.97
 -13  -2  -1  103.07   39.97
  13   2   2   16.83   40.18
 -13  -2  -2   12.41   35.13
  13   2   3   29.66   39.12
 -13  -2  -3   37.02   38.07
  13   2   4   66.05   37.86
 -13  -2  -4  -12.62   33.66
  13   2   5  165.12   39.55
 -13  -2  -5  196.88   45.01
  13   2   6   57.00   38.28
 -13  -2  -6  111.27   35.97
  13   2   7  -46.70   46.70
 -13  -2  -7   -7.99   40.39
  13   2   8   -9.47   37.65
 -13  -2  -8   -1.68   44.17
  13   2   9   68.36   42.91
 -13  -2  -9   29.87   36.81
  13   2  10  -24.19   46.49
 -13  -2 -10  -60.37   53.64
  13   2  11  -15.99   37.23
 -13  -2 -11   14.72   38.28
  13   2  12   98.86   40.81
 -13  -2 -12    7.57   46.49
  13   2  13   59.95   71.10
 -13  -2 -13  -19.56   38.28
  13   2  14   24.61   52.17
 -13  -2 -14   35.55   61.84
  13   2  15   -2.10   43.75
 -13  -2 -15   10.73   34.92
  13   2  16   71.10   50.48
 -13  -2 -16    9.26   22.09
  13   2  17   14.09   37.23
 -13  -2 -17  -16.83   43.33
  13   2  18   -8.20   33.23
 -13  -2 -18   66.26   28.40
  13   2  19  -12.62   36.18
 -13  -2 -19    2.10   39.12
  13   2  20  -19.14   34.50
 -13  -2 -20   -6.10   27.77
  13   2  21   10.10   40.60
 -13  -2 -21    7.36   36.60
  13   2  22    0.00   24.82
 -13  -2 -22    2.10   35.76
  13   2  23    2.10   30.08
 -13  -2 -23    3.79   22.30
  13   2  24    1.47   35.97
 -13  -2 -24   -7.99   21.88
  12   2 -30   -3.37   45.43
  12   2 -29   -5.89   40.60
 -12  -2  29  -18.30   30.29
 -12  -2  28    9.26   21.88
 -12  -2  27   -1.47   21.03
  12   2 -26  -49.01   60.37
 -12  -2  26   18.72   25.87
  12   2 -25    4.84   50.69
 -12  -2  25    0.84   29.03
  12   2 -24   -9.26   27.13
 -12  -2  24   -4.84   28.19
  12   2 -23   10.10   26.08
 -12  -2  23    7.99   25.87
  12   2 -22    7.57   32.18
 -12  -2  22   -3.79   30.08
 -12  -2  21   21.03   33.02
  12   2 -20  -18.51   86.24
 -12  -2  20   -0.63   39.97
  12   2 -19   34.71   37.65
 -12  -2  19  129.15   71.73
  12   2 -18    0.21   27.98
 -12  -2  18    2.52   29.66
  12   2 -17  -11.99   36.81
 -12  -2  17   13.88   36.39
  12   2 -16   99.07   49.22
 -12  -2  16   87.92   35.13
  12   2 -15  109.80   54.06
 -12  -2  15  107.28   41.86
  12   2 -14  -20.61   38.28
 -12  -2  14   10.73   40.39
  12   2 -13   19.35   33.87
 -12  -2  13   24.40   27.56
  12   2 -12    2.73   36.39
 -12  -2  12   61.21   53.85
  12   2 -11   37.86   50.48
 -12  -2  11   77.41   33.02
  12   2 -10   20.82   41.44
 -12  -2  10   -2.10   30.29
  12   2  -9   22.51   35.97
 -12  -2   9   20.61   33.02
  12   2  -8   -4.42   31.55
 -12  -2   8  -36.18   36.60
  12   2  -7   29.24   57.21
 -12  -2   7   20.82   37.65
  12   2  -6   13.67   42.07
 -12  -2   6   25.66   35.97
  12   2  -5   -9.68   42.49
 -12  -2   5   18.93   27.13
  12   2  -4   51.32   45.65
 -12  -2   4   50.90   30.92
  12   2  -3  -10.52   32.39
 -12  -2   3  -18.09   36.60
  12   2  -2   30.71   34.92
 -12  -2   2   24.61   35.34
  12   2  -1   63.73   36.39
 -12  -2   1   19.35   30.29
  12   2   0   15.57   36.81
 -12  -2   0   -5.47   26.08
  12   2   1   44.38   55.32
 -12  -2  -1    5.47   32.18
  12   2   2    8.41   29.03
 -12  -2  -2   -2.10   28.40
  12   2   3   77.83   32.81
 -12  -2  -3  120.95   37.44
  12   2   4   -7.57   29.24
 -12  -2  -4  -13.04   27.77
  12   2   5   10.31   81.82
 -12  -2  -5   12.83   54.06
  12   2   6  -25.87   30.92
 -12  -2  -6   33.02   31.13
  12   2   7   81.61   43.75
 -12  -2  -7   92.13   43.75
  12   2   8  119.06   37.02
 -12  -2  -8   64.79   40.39
  12   2   9   78.88   41.23
 -12  -2  -9   37.86   42.28
  12   2  10    5.26   46.91
 -12  -2 -10   37.86   52.59
  12   2  11   61.00   34.08
 -12  -2 -11   84.14   34.71
  12   2  12  122.84   38.70
 -12  -2 -12   44.59   44.59
  12   2  13   74.46   45.86
 -12  -2 -13  121.37   50.90
  12   2  14   -8.20   34.92
 -12  -2 -14  -10.10   33.87
  12   2  15   10.73   35.76
 -12  -2 -15   53.22   41.23
  12   2  16    9.47   32.18
 -12  -2 -16   24.40   34.92
  12   2  17  -18.72   39.97
 -12  -2 -17  -23.77   74.88
  12   2  18   27.34   37.65
 -12  -2 -18   41.23   44.80
  12   2  19   18.93   44.38
 -12  -2 -19    4.63   38.49
  12   2  20    0.42   26.29
 -12  -2 -20   19.14   38.70
  12   2  21   -1.68   23.98
 -12  -2 -21   83.72   30.29
  12   2  22   10.52   29.45
 -12  -2 -22   55.53   41.86
  12   2  23  -15.36   21.67
 -12  -2 -23    6.52   32.81
  12   2  24    1.68   27.56
 -12  -2 -24   20.61   24.61
  12   2  25   -5.47   20.82
 -12  -2 -25    4.00   23.77
 -12  -2 -26  -13.04   21.03
 -11  -2  30    3.16   21.03
 -11  -2  29    2.10   15.57
 -11  -2  28   20.19   27.34
 -11  -2  27  122.84   27.98
 -11  -2  26   18.72   21.46
  11   2 -25   -8.20   17.46
 -11  -2  25  114.43   19.35
  11   2 -24   -4.84   20.61
 -11  -2  24   -8.83   20.40
  11   2 -23  -20.82   22.93
 -11  -2  23  -16.41   20.61
  11   2 -22   10.94   23.77
 -11  -2  22   -3.37   23.77
  11   2 -21   30.08   54.06
 -11  -2  21   -7.99   55.53
  11   2 -20    3.79   33.44
 -11  -2  20   -5.05   54.69
  11   2 -19    2.73   32.39
 -11  -2  19   -4.63   39.55
  11   2 -18    3.16   40.18
 -11  -2  18   14.72   34.08
  11   2 -17   -4.42   44.80
 -11  -2  17   25.24   34.29
  11   2 -16   70.05   59.95
 -11  -2  16   68.99   39.33
  11   2 -15  -13.67   46.49
 -11  -2  15   11.99   34.92
  11   2 -14   -5.89   31.13
 -11  -2  14   12.83   33.23
  11   2 -13   89.61   37.02
 -11  -2  13  123.68   23.98
  11   2 -12   46.07   33.87
 -11  -2  12   67.94   46.07
  11   2 -11   84.77   37.65
 -11  -2  11   55.74   28.19
  11   2 -10  -42.49   43.54
 -11  -2  10   27.34   32.81
  11   2  -9  263.35   39.76
 -11  -2   9  251.78   31.55
  11   2  -8   94.87   37.65
 -11  -2   8   82.88   34.08
  11   2  -7   53.85   34.92
 -11  -2   7   37.23   25.45
  11   2  -6  202.14   39.12
 -11  -2   6  227.38   36.60
  11   2  -5  222.13   41.02
 -11  -2   5  220.44   30.29
  11   2  -4   14.30   31.97
 -11  -2   4   11.36   23.14
  11   2  -3  -24.82   27.34
 -11  -2   3   29.03   24.40
  11   2  -2  169.75   53.43
 -11  -2   2  172.69   37.65
  11   2  -1   33.23   26.92
 -11  -2   1   -1.68   23.56
  11   2   0  -21.67   29.66
 -11  -2   0  -17.88   29.87
  11   2   1    5.89   29.66
 -11  -2  -1   19.56   26.29
  11   2   2   29.45   28.40
 -11  -2  -2   24.19   31.55
  11   2   3   33.44   47.54
 -11  -2  -3   -3.16   28.61
  11   2   4  118.21   29.03
 -11  -2  -4  118.64   25.87
  11   2   5  -37.44   30.29
 -11  -2  -5   24.82   46.28
  11   2   6  111.06   28.40
 -11  -2  -6  104.96   31.34
  11   2   7  122.42   37.86
 -11  -2  -7   86.24   48.17
  11   2   8  185.31   31.55
 -11  -2  -8  146.82   35.55
  11   2   9   43.33   33.02
 -11  -2  -9   77.62   32.81
  11   2  10   52.59   29.03
 -11  -2 -10   25.87   33.87
  11   2  11  115.06   32.81
 -11  -2 -11  166.80   31.13
  11   2  12  -10.31   48.59
 -11  -2 -12  -22.09   32.18
  11   2  13   37.23   31.55
 -11  -2 -13   34.29   36.60
  11   2  14   13.25   34.92
 -11  -2 -14   25.66   28.82
  11   2  15   75.51   31.34
 -11  -2 -15   32.81   38.91
  11   2  16   34.08   41.65
 -11  -2 -16   92.97   81.61
  11   2  17   69.41   35.55
 -11  -2 -17   23.77   36.18
  11   2  18   23.35   32.81
 -11  -2 -18    3.79   40.60
  11   2  19   60.79   32.60
 -11  -2 -19    1.89   31.76
  11   2  20   -1.47   35.97
 -11  -2 -20   -6.73   29.87
  11   2  21   -1.68   32.18
 -11  -2 -21   -4.21   32.60
  11   2  22   41.86   33.02
 -11  -2 -22    1.26   24.19
  11   2  23   26.50   25.45
 -11  -2 -23   53.43   25.66
  11   2  24    1.47   22.51
 -11  -2 -24    3.16   26.92
  11   2  25   -2.31   13.46
 -11  -2 -25  -10.31   27.56
  11   2  26    0.42   12.83
 -11  -2 -26  -62.68   55.95
  11   2  27   -1.26   14.30
 -11  -2 -27   10.31   46.49
  11   2  28   12.20   28.82
 -11  -2 -28  126.21   73.83
  11   2  29  -10.94   39.55
  10   2 -31    7.99   31.97
 -10  -2  31   -5.89   21.03
 -10  -2  30   -8.20   19.56
 -10  -2  29  -21.46   18.72
 -10  -2  28   -3.58   29.24
  10   2 -27   -2.31   34.71
 -10  -2  27   15.78   43.12
  10   2 -26    4.42   27.77
 -10  -2  26    6.31   24.40
  10   2 -25   -0.63   31.13
 -10  -2  25   10.10   26.08
  10   2 -24    5.05   18.72
 -10  -2  24   -5.89   20.19
  10   2 -23   -4.84   23.77
 -10  -2  23   19.77   24.82
  10   2 -22   11.15   22.72
 -10  -2  22   10.31   27.34
  10   2 -21   26.92   63.52
 -10  -2  21   12.20   34.92
  10   2 -20  -38.91   49.43
 -10  -2  20   -7.36   36.39
  10   2 -19   18.51   45.43
 -10  -2  19   26.71   34.29
  10   2 -18  -14.93   36.18
 -10  -2  18   16.41   27.34
  10   2 -17  -35.34   35.13
 -10  -2  17  -15.14   31.13
  10   2 -16   -6.31   42.91
 -10  -2  16  -23.77   48.38
  10   2 -15   94.87   34.92
 -10  -2  15   81.82   35.76
  10   2 -14   13.88   25.87
 -10  -2  14   -6.73   19.98
  10   2 -13  124.74   30.71
 -10  -2  13   96.34   24.40
  10   2 -12   18.72   25.66
 -10  -2  12   19.56   27.98
  10   2 -11  273.45   40.39
 -10  -2  11  241.48   28.61
  10   2 -10  130.84   37.02
 -10  -2  10  130.84   30.50
  10   2  -9   88.56   32.18
 -10  -2   9  107.07   25.24
  10   2  -8   15.14   34.71
 -10  -2   8   27.34   27.98
  10   2  -7  249.05   31.97
 -10  -2   7  312.15   36.18
  10   2  -6  176.06   27.13
 -10  -2   6  116.32   21.88
  10   2  -5  337.18   36.60
 -10  -2   5  293.64   25.66
  10   2  -4   -5.89   23.98
 -10  -2   4   13.46   20.61
  10   2  -3  130.84   33.66
 -10  -2   3   93.18   29.24
  10   2  -2    6.52   28.40
 -10  -2   2   11.36   23.98
  10   2  -1   -7.99   25.45
 -10  -2   1   21.67   24.82
  10   2   0  215.60   33.02
 -10  -2   0  174.59   25.03
  10   2   1  177.95   28.82
 -10  -2  -1  123.05   24.61
  10   2   2   29.24   25.66
 -10  -2  -2   44.38   25.45
  10   2   3   26.08   33.66
 -10  -2  -3   -3.58   25.87
  10   2   4  172.06   26.92
 -10  -2  -4  225.28   26.71
  10   2   5   -2.10   26.08
 -10  -2  -5   51.96   28.19
  10   2   6  -25.03   25.45
 -10  -2  -6   33.44   27.98
  10   2   7   -9.47   28.40
 -10  -2  -7    4.63   22.09
  10   2   8  -22.51   24.40
 -10  -2  -8  -15.99   31.13
  10   2   9   26.50   37.65
 -10  -2  -9   27.56   25.66
  10   2  10   66.26   29.24
 -10  -2 -10   55.11   22.72
  10   2  11   35.13   33.23
 -10  -2 -11   11.15   34.92
  10   2  12   47.12   44.38
 -10  -2 -12   33.44   30.71
  10   2  13   98.44   31.97
 -10  -2 -13   74.04   26.71
  10   2  14  221.91   30.71
 -10  -2 -14  209.08   47.54
  10   2  15   30.92   41.23
 -10  -2 -15    7.78   27.56
  10   2  16   19.98   28.82
 -10  -2 -16  -30.08   34.71
  10   2  17   98.44   28.82
 -10  -2 -17  113.59   36.60
  10   2  18   19.56   25.87
 -10  -2 -18   -1.68   31.97
  10   2  19    8.41   30.92
 -10  -2 -19   34.50   39.12
  10   2  20    9.47   32.18
 -10  -2 -20   -8.62   45.43
  10   2  21  175.85   52.59
 -10  -2 -21  149.77   37.44
  10   2  22   18.30   38.07
 -10  -2 -22   18.51   35.97
  10   2  23   24.82   37.44
 -10  -2 -23   14.93   31.34
  10   2  24   34.29   40.81
 -10  -2 -24  -19.35   61.63
  10   2  25   79.51   30.71
 -10  -2 -25    7.57   45.65
  10   2  26    8.20   19.56
 -10  -2 -26    1.05   47.12
  10   2  27   -4.84   21.67
 -10  -2 -27  100.55   62.05
  10   2  28   -5.47   43.75
 -10  -2 -28   49.64   51.32
  10   2  29  -12.83   23.77
 -10  -2 -29   -1.68   19.98
  10   2  30  -10.73   37.86
   9   2 -33    6.94   33.02
  -9  -2  32    9.04   21.88
  -9  -2  31   19.77   27.77
  -9  -2  29  -21.24   26.71
   9   2 -28    2.10   19.98
  -9  -2  28   -5.68   18.72
   9   2 -27   18.51   38.49
  -9  -2  27    5.47   38.49
   9   2 -26  -15.36   50.69
  -9  -2  26    2.31   63.73
   9   2 -25  -19.35   40.18
   9   2 -24   -4.63   45.43
  -9  -2  24  -37.44   39.55
   9   2 -23   48.80   33.44
  -9  -2  23   88.13   40.81
   9   2 -22   55.11   33.66
  -9  -2  22   88.13   31.76
   9   2 -21   56.58   33.66
  -9  -2  21   17.04   29.87
   9   2 -20   -4.00   54.27
  -9  -2  20   29.03   34.50
   9   2 -19   22.09   44.38
  -9  -2  19   -2.94   32.39
   9   2 -18   20.82   31.97
  -9  -2  18   -9.89   24.19
   9   2 -17  -19.35   30.50
  -9  -2  17    5.05   23.14
   9   2 -16    5.68   36.39
  -9  -2  16   24.82   26.92
   9   2 -15   23.35   29.45
  -9  -2  15   23.98   21.03
   9   2 -14  121.79   28.40
  -9  -2  14  122.63   22.51
   9   2 -13   15.14   33.02
  -9  -2  13  -11.36   23.98
   9   2 -12  274.71   31.97
  -9  -2  12  287.96   26.50
   9   2 -11  134.83   34.08
  -9  -2  11  134.20   26.08
   9   2 -10   80.56   26.50
  -9  -2  10   51.32   20.40
   9   2  -9   76.36   24.19
  -9  -2   9   40.18   24.82
   9   2  -8   19.14   26.08
  -9  -2   8    6.94   20.40
   9   2  -7  454.56   36.39
  -9  -2   7  391.24   32.81
   9   2  -6  -15.57   25.66
  -9  -2   6   -9.68   20.61
   9   2  -5  225.28   26.08
  -9  -2   5  223.18   23.77
   9   2  -4  575.93   37.23
  -9  -2   4  564.99   36.39
   9   2  -3  589.18   30.71
  -9  -2   3  529.02   32.18
   9   2  -2   -8.20   22.30
  -9  -2   2   -4.63   17.67
   9   2  -1  262.93   27.56
  -9  -2   1  286.49   29.24
   9   2   0  712.65   47.75
  -9  -2   0  795.53   49.85
   9   2   1   52.17   23.77
  -9  -2  -1   94.87   21.88
   9   2   2   15.78   20.82
  -9  -2  -2    4.00   23.35
   9   2   3  388.72   29.03
  -9  -2  -3  357.59   26.08
   9   2   4  -10.10   23.35
  -9  -2  -4    3.58   23.14
   9   2   5  -36.18   21.46
  -9  -2  -5   47.96   26.29
   9   2   6  163.65   50.48
  -9  -2  -6  127.68   34.29
   9   2   7  145.35   21.24
  -9  -2  -7  174.80   23.56
   9   2   8    0.00   31.97
  -9  -2  -8   39.55   21.67
   9   2   9  100.55   23.14
  -9  -2  -9  139.04   27.98
   9   2  10   75.51   37.86
  -9  -2 -10   49.01   23.35
   9   2  11   12.41   26.92
  -9  -2 -11    7.57   25.66
   9   2  12   37.44   23.14
  -9  -2 -12   48.80   28.19
   9   2  13   21.88   27.98
  -9  -2 -13   18.93   33.44
   9   2  14   12.20   25.66
  -9  -2 -14  -15.57   25.03
   9   2  15   20.82   23.56
  -9  -2 -15   30.71   47.75
   9   2  16   14.09   23.56
  -9  -2 -16  -10.94   31.76
   9   2  17   -1.68   21.67
  -9  -2 -17   11.57   27.34
   9   2  18   41.65   32.81
  -9  -2 -18  -18.09   38.91
   9   2  19   37.86   33.23
  -9  -2 -19    4.00   38.49
   9   2  20   49.85   47.33
  -9  -2 -20   41.23   31.34
   9   2  21    6.73   29.24
  -9  -2 -21   30.08   50.69
   9   2  22  -19.35   30.29
  -9  -2 -22   16.20   34.29
   9   2  23   31.97   34.29
  -9  -2 -23   16.62   17.46
   9   2  24   25.66   27.13
  -9  -2 -24    0.21   26.50
   9   2  25   33.02   25.03
  -9  -2 -25   -2.94   20.82
   9   2  26    9.26   26.71
  -9  -2 -26   -6.31   22.09
   9   2  27   -4.42   23.98
  -9  -2 -27  -26.71   47.54
   9   2  28   -2.31   15.14
  -9  -2 -28   97.18   21.46
   9   2  29    5.47   52.38
  -9  -2 -29    3.16   31.97
   9   2  30  -11.78   38.28
  -9  -2 -31    4.00   25.87
  -8  -2  34  -10.31   35.97
  -8  -2  33    5.05   23.35
  -8  -2  32  133.57   31.34
  -8  -2  30    3.79   25.03
   8   2 -29    2.31   25.66
  -8  -2  29   -2.73   31.97
   8   2 -28   13.67   37.44
  -8  -2  28  -11.78   36.18
   8   2 -27    1.47   35.34
  -8  -2  27    1.68   40.18
   8   2 -26   35.97   46.91
  -8  -2  26    7.15   49.85
   8   2 -25  122.42   47.12
  -8  -2  25   95.71   51.53
   8   2 -24    9.47   45.86
  -8  -2  24   12.41   50.48
   8   2 -23   46.07   35.97
  -8  -2  23   31.13   44.80
   8   2 -22   19.98   29.24
  -8  -2  22   15.14   26.71
   8   2 -21   43.33   35.76
  -8  -2  21   63.73   26.50
   8   2 -20    0.00   34.71
  -8  -2  20   -5.89   30.50
   8   2 -19   13.04   30.50
  -8  -2  19   47.33   29.24
   8   2 -18   96.55   29.24
  -8  -2  18   55.53   22.93
   8   2 -17  103.70   23.98
  -8  -2  17   79.30   27.34
   8   2 -16   77.62   25.03
  -8  -2  16   76.57   36.81
   8   2 -15   92.76   26.92
  -8  -2  15  117.79   23.35
   8   2 -14   51.75   24.40
  -8  -2  14   22.51   21.46
   8   2 -13  -14.09   26.92
  -8  -2  13  -10.52   29.24
   8   2 -12    6.10   22.93
  -8  -2  12    6.10   17.04
   8   2 -11   75.51   26.50
  -8  -2  11   79.93   22.93
   8   2 -10   80.98   24.61
  -8  -2  10   51.96   17.88
   8   2  -9  122.42   20.82
  -8  -2   9  162.81   19.35
   8   2  -8   50.48   21.24
  -8  -2   8   18.09   27.98
   8   2  -7  190.78   21.03
  -8  -2   7  197.30   18.09
   8   2  -6   97.60   20.61
  -8  -2   6  134.20   20.61
   8   2  -5   77.62   19.35
  -8  -2   5   78.04   19.14
   8   2  -4  122.42   19.77
  -8  -2   4  120.95   17.46
   8   2  -3   40.18   18.30
  -8  -2   3   29.24   15.57
   8   2  -2   11.57   18.72
  -8  -2   2    7.57   19.14
   8   2  -1   78.25   22.09
  -8  -2   1   64.37   19.77
   8   2   0  157.34   21.67
  -8  -2   0  141.56   20.82
   8   2   1   -0.21   19.98
  -8  -2  -1   16.83   17.67
   8   2   2  531.33   30.71
  -8  -2  -2  577.19   33.02
   8   2   3 1083.70   45.65
  -8  -2  -3 1099.48   47.54
   8   2   4  301.22   25.66
  -8  -2  -4  289.65   25.66
   8   2   5  -20.61   17.67
  -8  -2  -5  -10.31   19.98
   8   2   6  902.38   71.31
  -8  -2  -6  755.56   44.17
   8   2   7 1315.08   59.74
  -8  -2  -7 1366.83   67.94
   8   2   8   20.61   20.19
  -8  -2  -8   25.03   18.72
   8   2   9  253.89   25.45
  -8  -2  -9  233.90   23.35
   8   2  10  227.17   24.40
  -8  -2 -10  220.65   27.13
   8   2  11  824.13   41.65
  -8  -2 -11  820.77   47.96
   8   2  12   45.86   31.76
  -8  -2 -12   19.98   21.24
   8   2  13  145.77   26.71
  -8  -2 -13  121.16   23.56
   8   2  14   47.96   21.03
  -8  -2 -14   62.05   41.23
   8   2  15   68.15   27.77
  -8  -2 -15   65.42   31.13
   8   2  16   72.99   24.82
  -8  -2 -16   59.74   25.24
   8   2  17   59.11   22.51
  -8  -2 -17   57.42   38.91
   8   2  18    4.63   23.35
  -8  -2 -18   -2.10   28.82
   8   2  19    1.89   21.03
  -8  -2 -19  -15.14   23.98
   8   2  20   -2.73   24.82
  -8  -2 -20    1.89   29.66
   8   2  21   -6.52   26.71
  -8  -2 -21  -14.30   30.71
   8   2  22   26.71   29.66
  -8  -2 -22  -39.76   37.02
   8   2  23    5.26   31.13
  -8  -2 -23   -4.84   42.28
   8   2  24    7.57   32.18
  -8  -2 -24   -3.79   53.22
   8   2  25   54.48   43.96
  -8  -2 -25   29.66   52.59
   8   2  26   -9.68   33.23
  -8  -2 -26    3.37   21.88
   8   2  27    7.36   19.77
  -8  -2 -27    0.63   28.82
   8   2  28   -3.58   11.57
  -8  -2 -28    3.16   42.70
   8   2  29   -6.31   14.30
   8   2  30   -5.68   30.08
   8   2  31   -1.26   41.02
  -8  -2 -31    3.79   30.50
   7   2 -32   -6.73   33.87
  -7  -2  32  -17.25   30.50
   7   2 -31   12.41   35.13
  -7  -2  31    4.00   36.81
   7   2 -30    2.10   26.92
  -7  -2  30   -9.04   35.13
   7   2 -29   -6.52   33.23
  -7  -2  29  -14.30   28.61
   7   2 -28  -10.73   39.97
  -7  -2  28   -4.00   27.77
   7   2 -27  -57.21   55.95
  -7  -2  27    2.10   30.08
   7   2 -26  -10.10   49.85
  -7  -2  26   -9.04   31.76
   7   2 -25  -16.20   46.28
  -7  -2  25   18.72   30.92
   7   2 -24   40.39   44.17
  -7  -2  24  -15.99   31.97
   7   2 -23  103.49   43.33
  -7  -2  23   55.53   30.92
   7   2 -22   29.24   39.76
  -7  -2  22   45.43   28.82
   7   2 -21  163.65   38.70
  -7  -2  21  180.06   41.65
   7   2 -20   98.23   30.29
  -7  -2  20   76.15   22.72
   7   2 -19   57.42   41.23
  -7  -2  19   59.11   26.08
   7   2 -18    4.21   29.66
  -7  -2  18    1.47   24.40
   7   2 -17  295.54   29.03
  -7  -2  17  347.70   26.29
   7   2 -16    9.68   23.35
  -7  -2  16   20.82   30.92
   7   2 -15  375.68   33.66
  -7  -2  15  372.52   38.28
   7   2 -14  116.74   21.46
  -7  -2  14  122.00   18.93
   7   2 -13  105.38   25.87
  -7  -2  13  123.47   20.82
   7   2 -12   50.27   17.46
  -7  -2  12   56.58   15.57
   7   2 -11  447.20   27.56
  -7  -2  11  432.05   32.81
   7   2 -10  218.97   25.45
  -7  -2  10  251.15   31.34
   7   2  -9  198.99   21.46
  -7  -2   9  175.43   18.30
   7   2  -8  146.61   20.19
  -7  -2   8   91.71   20.82
   7   2  -7  243.37   21.88
  -7  -2   7  287.75   21.24
   7   2  -6   41.65   14.93
  -7  -2   6   49.43   16.62
   7   2  -5    1.26   16.83
  -7  -2   5    1.68   13.88
   7   2  -4   79.93   17.04
  -7  -2   4   79.30   16.62
   7   2  -3    9.68   34.08
  -7  -2   3   50.90   19.77
   7   2  -2  208.87   19.98
  -7  -2   2  201.72   20.40
   7   2  -1   -2.31   18.51
  -7  -2   1    1.68   16.83
   7   2   0   15.57   15.14
  -7  -2   0   10.10   14.51
   7   2   1  286.07   22.51
  -7  -2  -1  276.60   23.98
   7   2   2  687.62   33.44
  -7  -2  -2  660.49   33.23
   7   2   3   15.57   26.08
  -7  -2  -3   28.19   16.83
   7   2   4   87.71   17.67
  -7  -2  -4   99.91   18.93
  -7  -2  -5  703.40   37.02
   7   2   6   36.18   40.60
  -7  -2  -6   43.75   26.08
   7   2   7    4.84   13.67
  -7  -2  -7   19.77   15.14
   7   2   8   83.09   19.98
  -7  -2  -8   98.86   17.88
   7   2   9 1043.10   43.33
  -7  -2  -9 1077.39   44.59
   7   2  10   23.98   22.09
  -7  -2 -10   63.31   26.08
   7   2  11  -12.83   17.88
  -7  -2 -11   -1.26   15.99
   7   2  12  395.24   25.03
  -7  -2 -12  347.91   24.19
   7   2  13  432.47   33.23
  -7  -2 -13  426.58   56.58
   7   2  14  176.06   20.82
  -7  -2 -14  154.39   25.87
   7   2  15  -22.72   23.35
  -7  -2 -15    0.63   19.14
   7   2  16   96.97   25.24
  -7  -2 -16  120.32   21.03
   7   2  17  207.19   27.98
  -7  -2 -17  252.20   33.66
   7   2  18  107.70   28.40
  -7  -2 -18  141.14   30.29
   7   2  19    6.52   35.55
  -7  -2 -19   18.51   24.82
   7   2  20  -10.31   29.45
  -7  -2 -20   27.34   41.02
   7   2  21   50.69   31.55
  -7  -2 -21   27.56   33.23
   7   2  22    7.99   45.01
  -7  -2 -22    8.41   32.18
   7   2  23   -2.52   36.60
  -7  -2 -23  -12.41   51.11
   7   2  24   43.54   31.97
  -7  -2 -24   30.29   40.18
   7   2  25    7.36   37.44
  -7  -2 -25   82.88   59.32
   7   2  26   20.40   39.76
  -7  -2 -26   10.52   34.29
   7   2  27  -20.82   31.34
  -7  -2 -27   -5.89   26.71
   7   2  28   20.61   32.81
  -7  -2 -28   21.46   51.32
   7   2  29   57.85   46.70
   7   2  30   -5.26   49.22
  -7  -2 -30   -6.73   50.48
   7   2  31    4.63   39.76
  -7  -2 -31    5.68   46.49
   7   2  32    8.83   26.29
  -7  -2 -33   86.24   31.55
   7   2  34   -7.36   30.50
  -7  -2 -34  210.35   69.41
   7   2  35    7.36   32.81
  -6  -2  33  -19.35   35.13
  -6  -2  32   13.04   37.44
   6   2 -31   12.62   32.60
  -6  -2  31  -21.24   35.76
   6   2 -30   67.10   24.61
  -6  -2  30   26.08   17.67
   6   2 -29   12.41   39.12
  -6  -2  29    1.68   20.19
   6   2 -28   -4.63   44.59
  -6  -2  28  -15.99   23.14
   6   2 -27    0.00   43.12
  -6  -2  27    5.68   29.87
   6   2 -26   15.99   43.54
  -6  -2  26   -9.89   37.02
   6   2 -25   67.10   41.86
  -6  -2  25   54.69   33.23
   6   2 -24    1.26   41.86
  -6  -2  24   24.40   31.13
   6   2 -23   40.39   33.87
  -6  -2  23   73.20   30.92
   6   2 -22    0.00   45.01
  -6  -2  22   22.09   37.23
   6   2 -21   88.77   34.92
  -6  -2  21   97.18   36.60
   6   2 -20  -11.57   29.87
  -6  -2  20   17.67   33.44
   6   2 -19   11.57   26.92
  -6  -2  19    5.68   21.46
   6   2 -18  -15.14   22.93
  -6  -2  18  -10.52   16.83
   6   2 -17   54.69   26.92
  -6  -2  17   29.45   20.82
   6   2 -16   74.67   23.14
  -6  -2  16  100.33   17.04
   6   2 -15   87.92   20.19
  -6  -2  15  107.49   27.77
   6   2 -14 1136.08   51.53
  -6  -2  14 1115.25   62.05
   6   2 -13   31.13   21.03
  -6  -2  13   14.72   17.25
   6   2 -12   -3.16   13.46
  -6  -2  12    9.89   16.41
   6   2 -11  300.37   25.87
  -6  -2  11  298.69   34.29
   6   2 -10  400.71   26.50
  -6  -2  10  469.91   26.50
   6   2  -9  102.44   15.14
  -6  -2   9   90.87   15.78
   6   2  -8  358.22   23.14
  -6  -2   8  376.73   22.09
   6   2  -7 2309.81   80.14
  -6  -2   7 2253.01   72.99
   6   2  -6   42.49   17.46
  -6  -2   6   28.82   12.83
   6   2  -5  104.54   14.93
  -6  -2   5  106.01   15.57
   6   2  -4 1547.51   58.06
  -6  -2   4 1501.66   54.06
   6   2  -3 1444.87   57.42
  -6  -2   3 1418.57   52.59
   6   2  -2  489.90   26.50
  -6  -2   2  482.11   31.97
   6   2  -1  800.79   36.18
  -6  -2   1  822.66   33.02
   6   2   0  796.79   38.07
  -6  -2   0  837.39   37.02
   6   2   1  163.65   17.04
  -6  -2  -1  149.35   17.46
   6   2   2  330.87   21.67
  -6  -2  -2  309.84   21.67
   6   2   3   31.97   14.30
  -6  -2  -3   32.18   15.14
   6   2   4  460.87   25.24
  -6  -2  -4  418.80   24.82
   6   2   5  -27.98   25.45
  -6  -2  -5  152.08   17.46
   6   2   6  291.54   34.71
  -6  -2  -6  234.54   23.14
   6   2   7   52.38   13.67
  -6  -2  -7   85.61   14.09
   6   2   8  294.48   29.87
  -6  -2  -8  246.74   20.40
   6   2   9  319.09   22.30
  -6  -2  -9  264.62   21.67
   6   2  10  178.79   22.30
  -6  -2 -10  171.85   22.93
   6   2  11  470.75   29.66
  -6  -2 -11  499.36   37.23
   6   2  12   12.62   13.88
  -6  -2 -12    5.05   14.72
   6   2  13   91.08   28.40
  -6  -2 -13   70.68   18.09
   6   2  14  187.00   25.03
  -6  -2 -14  207.19   27.77
   6   2  15  256.62   21.67
  -6  -2 -15  218.76   23.98
   6   2  16    2.94   16.41
  -6  -2 -16    7.57   17.46
   6   2  17    1.47   19.14
  -6  -2 -17    6.73   22.30
   6   2  18   59.11   21.46
  -6  -2 -18   28.82   27.56
   6   2  19  180.06   21.24
  -6  -2 -19  195.62   26.08
   6   2  20  168.70   29.24
  -6  -2 -20  179.85   32.60
   6   2  21    5.26   27.77
  -6  -2 -21   -4.21   31.76
   6   2  22    1.89   25.24
  -6  -2 -22   -2.94   27.56
   6   2  23  111.06   31.76
  -6  -2 -23  106.86   37.44
   6   2  24   34.92   27.13
  -6  -2 -24   26.29   32.39
   6   2  25   27.56   29.03
  -6  -2 -25   38.07   43.12
   6   2  26    0.21   30.29
  -6  -2 -26   -9.04   33.23
   6   2  27   14.09   28.61
  -6  -2 -27   23.14   27.56
   6   2  28  -16.83   30.92
  -6  -2 -28   10.31   26.29
   6   2  29   -0.84   19.56
   6   2  30    7.99   20.82
  -6  -2 -30  -32.39   50.27
   6   2  31    2.31   34.08
  -6  -2 -31    0.21   20.82
   6   2  32   14.93   22.51
  -6  -2 -32    4.21   22.72
   6   2  33   29.45   36.60
  -6  -2 -33   -2.73   24.40
   6   2  34   -6.31   19.56
   6   2  35    0.00   30.08
  -6  -2 -35  -16.62   48.59
   5   2 -35    2.52   48.80
   5   2 -34   14.51   47.33
  -5  -2  34   17.67   38.70
   5   2 -33  -27.98   27.13
  -5  -2  33   -6.94   44.80
  -5  -2  32    9.47   26.29
   5   2 -31    7.78   40.60
  -5  -2  31   -0.63   15.57
   5   2 -30  -44.59   56.58
  -5  -2  30    2.10   23.35
   5   2 -29  -21.03   39.76
  -5  -2  29   14.09   29.24
   5   2 -28   22.51   32.18
  -5  -2  28   11.15   34.08
   5   2 -27  -29.03   38.91
  -5  -2  27   -5.89   34.92
   5   2 -26   11.99   38.07
  -5  -2  26    5.89   30.92
   5   2 -25  102.23   37.02
  -5  -2  25   69.83   45.01
   5   2 -24   -5.26   34.92
  -5  -2  24    1.47   40.81
   5   2 -23   38.91   31.97
  -5  -2  23   18.51   40.81
   5   2 -22   14.09   29.66
  -5  -2  22   70.05   36.60
   5   2 -21    4.84   27.34
  -5  -2  21    1.89   33.87
   5   2 -20   23.14   22.30
  -5  -2  20    2.52   20.82
   5   2 -19   32.60   30.08
  -5  -2  19   26.29   18.93
   5   2 -18   62.89   23.77
  -5  -2  18   67.31   18.72
   5   2 -17   16.62   21.24
  -5  -2  17   11.57   14.09
   5   2 -16   -3.79   14.93
  -5  -2  16   35.97   23.35
   5   2 -15   -2.31   18.51
  -5  -2  15    6.52   15.57
   5   2 -14   55.11   18.72
  -5  -2  14   57.00   15.99
   5   2 -13  140.72   16.83
  -5  -2  13  148.71   18.51
   5   2 -12  743.57   35.97
  -5  -2  12  795.95   50.90
   5   2 -11  -15.99   15.99
  -5  -2  11   -4.00   18.93
   5   2 -10  228.01   17.67
  -5  -2  10  256.62   17.67
   5   2  -9 1319.71   76.15
  -5  -2   9 1241.04   44.17
   5   2  -8  285.02   24.19
  -5  -2   8  271.98   23.98
   5   2  -7  102.44   17.04
  -5  -2   7  118.21   13.67
   5   2  -6  185.31   22.30
  -5  -2   6  177.32   16.62
   5   2  -5 1712.85   60.58
  -5  -2   5 1781.84   59.74
   5   2  -4  145.14   14.30
  -5  -2   4  172.48   15.57
   5   2  -3   10.31   15.36
  -5  -2   3   14.72   10.52
   5   2  -2  353.59   19.35
  -5  -2   2  384.72   21.24
   5   2  -1 2388.90   83.09
  -5  -2   1 2387.43   75.93
   5   2   0  616.52   27.56
  -5  -2   0  613.58   28.61
   5   2   1   52.17   13.88
  -5  -2  -1   23.56   13.25
   5   2   2  685.10   45.22
  -5  -2  -2  688.25   30.29
   5   2   3 1143.23   45.86
  -5  -2  -3 1136.92   42.49
   5   2   4   40.39   12.62
  -5  -2  -4   55.95   21.46
   5   2   5  132.73   25.24
  -5  -2  -5  120.11   17.67
  -5  -2  -6  538.06   63.73
   5   2   7  368.74   27.77
  -5  -2  -7  391.45   22.93
   5   2   8    9.68   20.40
  -5  -2  -8   18.93   11.36
   5   2   9   29.87   11.99
  -5  -2  -9    9.89   11.15
   5   2  10  187.84   20.19
  -5  -2 -10  206.56   17.67
   5   2  11   15.14   13.67
  -5  -2 -11   16.41   21.24
   5   2  12   24.19   13.88
  -5  -2 -12   31.34   15.78
   5   2  13   32.39   23.77
  -5  -2 -13   33.23   14.72
   5   2  14   55.74   26.08
  -5  -2 -14   40.39   17.25
   5   2  15  172.27   22.72
  -5  -2 -15  152.92   32.39
   5   2  16  300.37   23.98
  -5  -2 -16  379.46   25.03
   5   2  17   84.14   23.35
  -5  -2 -17  130.62   19.77
   5   2  18  135.67   19.98
  -5  -2 -18  120.32   23.35
   5   2  19   29.24   17.67
  -5  -2 -19   12.62   33.66
   5   2  20   71.73   17.25
  -5  -2 -20   47.33   20.19
   5   2  21  206.77   23.98
  -5  -2 -21  205.72   30.92
   5   2  22   87.50   22.93
  -5  -2 -22   98.65   23.98
   5   2  23   66.89   22.72
  -5  -2 -23   81.40   31.13
   5   2  24   43.54   23.56
  -5  -2 -24   50.06   31.76
   5   2  25  185.31   29.03
   5   2  26   29.66   33.87
  -5  -2 -26   79.09   42.70
   5   2  27    8.41   29.87
  -5  -2 -27    1.26   34.08
   5   2  28   21.03   36.60
  -5  -2 -28   -7.57   46.70
   5   2  29   19.98   27.56
  -5  -2 -29  117.37   72.99
   5   2  30    2.52   14.93
  -5  -2 -30   -8.62   39.12
   5   2  31   16.62   47.12
   5   2  32   32.81   39.33
  -5  -2 -32  -16.41   40.81
   5   2  33    4.21   40.39
  -5  -2 -33  -20.61   43.54
   5   2  34   -3.16   25.03
  -5  -2 -34    4.00   23.14
   5   2  35   11.99   30.29
   5   2  36   16.41   36.81
   5   2  37    2.52   44.38
   4   2 -36  -12.62   42.28
  -4  -2  36   -3.58   47.75
   4   2 -35  187.21   59.53
  -4  -2  35   -9.89   48.59
  -4  -2  34  -18.72   45.43
  -4  -2  33    4.21   38.49
   4   2 -32   -2.94   28.40
  -4  -2  32    5.89   49.64
  -4  -2  31  -20.19   51.32
  -4  -2  30   19.14   27.34
   4   2 -29  -23.14   59.32
  -4  -2  29   10.94   26.50
   4   2 -28   10.10   35.13
  -4  -2  28   -9.89   36.60
   4   2 -27   -9.89   37.02
  -4  -2  27    7.36   33.66
   4   2 -26   51.32   35.34
  -4  -2  26   73.83   48.59
   4   2 -25   21.88   47.33
  -4  -2  25   39.97   41.44
   4   2 -24   23.77   44.17
  -4  -2  24   20.19   25.03
   4   2 -23   -5.05   27.77
  -4  -2  23   -4.21   22.72
   4   2 -22   78.25   25.45
  -4  -2  22   97.60   21.88
   4   2 -21  232.43   27.13
  -4  -2  21  236.22   22.51
   4   2 -20  100.76   31.55
  -4  -2  20  135.25   17.88
   4   2 -19   26.92   26.29
  -4  -2  19   59.11   17.04
   4   2 -18  196.46   22.09
  -4  -2  18  248.84   28.82
   4   2 -17  202.56   19.35
  -4  -2  17  217.08   25.66
   4   2 -16   -7.99   16.62
  -4  -2  16   -2.10   13.46
   4   2 -15  100.33   14.72
  -4  -2  15  117.16   18.09
   4   2 -14   33.44   15.99
  -4  -2  14   13.25   11.99
   4   2 -13  235.59   18.72
  -4  -2  13  257.46   24.40
   4   2 -12  522.92   36.39
  -4  -2  12  518.71   24.82
   4   2 -11  125.58   14.93
  -4  -2  11  134.41   11.78
   4   2 -10    5.26   10.52
  -4  -2  10   -0.42   10.31
   4   2  -9   62.68   18.09
  -4  -2   9   66.47   15.14
   4   2  -8  260.62   17.46
  -4  -2   8  267.77   20.61
   4   2  -7  396.29   21.46
  -4  -2   7  419.01   26.71
   4   2  -6   82.03   11.15
  -4  -2   6   71.10    9.89
   4   2  -5  565.20   28.82
  -4  -2   5  578.03   25.24
   4   2  -4  377.15   21.88
  -4  -2   4  338.66   18.30
   4   2  -3 2841.77  127.68
  -4  -2   3 2771.94   87.50
   4   2  -2  729.27   31.13
  -4  -2   2  698.14   39.97
   4   2  -1  640.71   27.34
  -4  -2   1  646.81   25.24
   4   2   0 1360.52   75.51
  -4  -2   0 1372.51   50.69
   4   2   1 3122.58   98.86
  -4  -2  -1 3066.00   94.87
   4   2   2 1676.04   58.48
  -4  -2  -2 1647.01   55.95
   4   2   3   17.88   12.83
  -4  -2  -3   13.88    9.68
   4   2   4   14.30    9.26
  -4  -2  -4   29.66    9.68
   4   2   5 4205.02  186.79
  -4  -2  -5 4315.03  128.10
   4   2   6   52.80   19.77
   4   2   7   18.30   17.04
  -4  -2  -7    6.52   11.99
   4   2   8  398.40   21.24
  -4  -2  -8  404.50   22.09
   4   2   9  543.95   28.40
  -4  -2  -9  545.22   28.82
   4   2  10  156.08   14.93
  -4  -2 -10  153.55   25.24
   4   2  11   -4.00   12.83
  -4  -2 -11   17.88   13.46
   4   2  12  397.34   23.35
  -4  -2 -12  424.06   24.19
   4   2  13  189.31   21.24
  -4  -2 -13  177.11   31.13
   4   2  14   29.66   17.88
  -4  -2 -14   42.49   23.98
   4   2  15   17.25   15.36
  -4  -2 -15   47.75   20.40
   4   2  16   46.91   20.40
  -4  -2 -16   21.88   14.72
   4   2  17   -5.05   16.62
  -4  -2 -17    5.89   18.30
   4   2  18   17.04   14.72
  -4  -2 -18    9.68   16.62
   4   2  19   53.64   19.56
  -4  -2 -19   39.33   22.72
   4   2  20  200.88   22.09
  -4  -2 -20  194.99   24.61
   4   2  21    5.68   16.20
   4   2  22   38.49   25.24
  -4  -2 -22   25.03   38.28
   4   2  23   58.27   23.35
  -4  -2 -23   36.60   26.29
   4   2  24  -10.31   26.50
  -4  -2 -24   40.18   34.71
   4   2  25   44.38   30.08
  -4  -2 -25   -8.83   64.37
   4   2  26  -12.41   26.92
  -4  -2 -26    1.05   39.12
   4   2  27   16.83   27.34
   4   2  28   13.25   21.03
  -4  -2 -28   -8.41   55.95
   4   2  29   35.55   34.29
  -4  -2 -29   70.47   41.23
   4   2  30   -1.89   24.82
  -4  -2 -30  -27.13   63.10
   4   2  31    2.73   16.83
  -4  -2 -31    9.68   44.80
   4   2  32    2.31   16.41
  -4  -2 -32   19.77   38.49
   4   2  33  -15.78   21.88
  -4  -2 -33   17.25   46.07
   4   2  34   16.41   13.25
   4   2  35    5.26   17.25
   4   2  36    6.94   32.81
   4   2  37  107.07   35.13
  -4  -2 -37    2.94   30.92
  -3  -2  36  -24.19   59.95
  -3  -2  35   17.46   39.55
  -3  -2  34  144.09   44.38
  -3  -2  33   -9.04   38.70
   3   2 -32    3.16   31.13
  -3  -2  32   -6.52   25.03
   3   2 -31    3.37   14.51
  -3  -2  31   17.67   27.34
   3   2 -30  -21.88   42.49
  -3  -2  30    7.57   29.24
   3   2 -29   -0.63   53.43
  -3  -2  29   -3.58   34.92
   3   2 -28    9.47   49.22
  -3  -2  28   16.41   29.66
   3   2 -27  -13.88   50.06
  -3  -2  27   19.98   43.33
   3   2 -26   22.93   48.59
  -3  -2  26   45.22   26.71
   3   2 -25    6.31   30.92
  -3  -2  25   16.20   26.29
   3   2 -24   10.10   28.19
  -3  -2  24    5.68   22.51
   3   2 -23  382.83   35.13
  -3  -2  23  378.41   32.39
   3   2 -22   31.34   28.40
  -3  -2  22   -3.37   28.61
   3   2 -21   42.70   28.82
  -3  -2  21   55.95   17.88
   3   2 -20  193.10   23.98
  -3  -2  20  195.41   29.45
   3   2 -19  246.10   34.92
  -3  -2  19  311.73   25.03
   3   2 -18   19.14   24.19
  -3  -2  18   -1.89   20.82
   3   2 -17   46.07   16.83
  -3  -2  17   54.06   19.56
   3   2 -16  591.28   45.01
  -3  -2  16  608.11   34.08
   3   2 -15  725.90   32.18
  -3  -2  15  718.33   29.24
   3   2 -14  164.49   21.67
  -3  -2  14  158.18   20.40
   3   2 -13  -19.56   15.14
  -3  -2  13    1.05    9.26
   3   2 -12    5.26   14.51
  -3  -2  12   10.31    8.20
   3   2 -11  243.16   23.77
  -3  -2  11  231.38   18.93
   3   2 -10  447.83   22.51
  -3  -2  10  441.73   20.61
   3   2  -9   34.08   10.10
  -3  -2   9   61.42   11.78
   3   2  -8   96.97   14.09
  -3  -2   8   92.76   12.83
   3   2  -7  492.63   22.09
  -3  -2   7  469.28   26.71
   3   2  -6  553.21   24.82
  -3  -2   6  546.48   21.88
   3   2  -5   22.51    9.26
  -3  -2   5    9.89    8.41
   3   2  -4  546.27   24.19
  -3  -2   4  559.52   30.71
   3   2  -3  312.57   21.67
  -3  -2   3  330.66   23.56
   3   2  -2  603.48   25.03
  -3  -2   2  577.19   23.14
   3   2  -1   23.77    9.89
  -3  -2   1    5.89   11.78
   3   2   0  494.31   22.51
  -3  -2   0  501.25   21.46
   3   2   1  430.79   18.93
  -3  -2  -1  465.29   22.09
   3   2   2  889.13   35.13
  -3  -2  -2  876.72   33.44
   3   2   3  959.39   52.17
  -3  -2  -3  966.12   46.91
   3   2   4 5156.63  208.87
  -3  -2  -4 4767.70  181.95
   3   2   5 1294.47   65.42
  -3  -2  -5 1168.05   40.18
   3   2   6   -4.42   14.93
   3   2   7 2376.49  106.22
  -3  -2  -7 2330.21  103.07
   3   2   8 2507.95   76.78
  -3  -2  -8 2451.79  108.33
   3   2   9  980.42   54.06
  -3  -2  -9 1035.32   49.01
   3   2  10   29.45   12.62
  -3  -2 -10   27.34   13.25
   3   2  11 2470.93   74.46
  -3  -2 -11 2323.06   72.15
   3   2  12  606.22   23.56
  -3  -2 -12  589.18   37.86
   3   2  13  128.52   14.09
  -3  -2 -13  119.69   14.72
   3   2  14  324.14   19.35
  -3  -2 -14  293.01   29.24
   3   2  15  310.89   18.72
  -3  -2 -15  317.83   21.03
   3   2  16   61.84   14.09
  -3  -2 -16   73.62   18.30
   3   2  17   10.52   14.09
  -3  -2 -17  -28.40   27.13
   3   2  18  618.21   26.50
  -3  -2 -18  641.34   50.90
   3   2  19  134.83   18.51
  -3  -2 -19  149.56   20.82
   3   2  20    3.58   13.67
  -3  -2 -20   27.98   21.46
   3   2  21    5.47   16.83
  -3  -2 -21    5.47   31.55
   3   2  22    4.21   19.56
  -3  -2 -22   22.72   21.03
   3   2  23   25.66   25.03
  -3  -2 -23   -6.94   27.56
   3   2  24    3.37   22.30
  -3  -2 -24    7.36   25.24
   3   2  25   24.40   23.14
  -3  -2 -25   29.66   42.70
   3   2  26   13.88   26.71
   3   2  27   -7.78   33.87
  -3  -2 -27   14.72   40.81
   3   2  28   31.13   34.29
  -3  -2 -28  -57.00   68.57
   3   2  29    8.20   23.56
  -3  -2 -29  -18.51   44.59
   3   2  30   26.29   25.45
   3   2  31    2.31   22.72
  -3  -2 -31  -23.77   60.58
   3   2  32   -3.37   25.03
   3   2  33    0.63   19.35
  -3  -2 -33   -2.73   38.28
   3   2  34   56.58   28.40
   3   2  35  -11.57   25.24
   3   2  36   -9.04   17.88
   3   2  37    1.26   35.97
  -3  -2 -37    3.16   26.50
   3   2  38   -2.31   36.81
  -3  -2 -38    7.15   58.90
  -2  -2  36  163.44   43.33
  -2  -2  35    1.47   31.76
  -2  -2  34   -0.42   19.35
  -2  -2  33   52.38   29.24
   2   2 -32   -0.63   39.76
  -2  -2  32  -14.72   31.34
  -2  -2  31   10.94   27.56
   2   2 -30   49.43   27.98
  -2  -2  30    5.05   27.77
  -2  -2  29   30.29   40.81
  -2  -2  28   22.51   19.56
   2   2 -27   81.82   34.92
  -2  -2  27   61.84   29.24
   2   2 -26    6.73   39.55
  -2  -2  26   12.62   23.56
   2   2 -25   50.27   36.81
  -2  -2  25   11.99   21.88
   2   2 -24   24.82   32.81
  -2  -2  24   12.83   19.56
  -2  -2  23   23.98   17.88
  -2  -2  22    6.52   25.66
   2   2 -21  238.74   36.39
  -2  -2  21  198.99   20.19
   2   2 -20  235.80   28.61
  -2  -2  20  252.20   20.19
   2   2 -19   63.52   20.82
  -2  -2  19   60.79   14.93
   2   2 -18   14.09   21.24
  -2  -2  18   19.56   17.46
   2   2 -17  249.89   26.71
  -2  -2  17  251.57   21.67
   2   2 -16    8.62   14.72
  -2  -2  16   17.67   14.93
   2   2 -15  291.54   16.83
  -2  -2  15  285.02   22.72
   2   2 -14  293.43   22.09
  -2  -2  14  298.06   15.36
   2   2 -13 2077.59   98.65
  -2  -2  13 2095.89   83.72
   2   2 -12  654.18   34.92
  -2  -2  12  590.86   22.09
   2   2 -11   98.02   12.20
  -2  -2  11   88.98    8.62
   2   2 -10 1312.56   42.49
   2   2  -9 1337.59   46.70
  -2  -2   9 1356.94   60.16
   2   2  -8  285.86   14.72
  -2  -2   8  280.18   19.14
   2   2  -7   18.30    7.99
  -2  -2   7    3.16    6.73
   2   2  -6 1148.49   57.00
  -2  -2   6 1179.83   53.43
   2   2  -5 1437.08   47.75
  -2  -2   5 1444.44   62.89
   2   2  -4   41.23    6.52
  -2  -2   4   39.33    9.26
   2   2  -3  257.67   13.46
  -2  -2   3  258.94   12.62
   2   2  -2   -1.47    6.10
  -2  -2   2    0.84    5.89
   2   2  -1  167.22   10.10
  -2  -2   1  149.14    9.89
   2   2   0 2940.85   85.40
  -2  -2   0 2893.52   82.88
   2   2   1 1009.24   51.53
  -2  -2  -1 1007.56   33.66
   2   2   2  138.62   10.73
   2   2   3  140.09   10.52
  -2  -2  -3  135.25   14.51
   2   2   4 2708.20   78.67
  -2  -2  -4 2595.46  104.33
   2   2   5 1471.58   69.83
  -2  -2  -5 1368.72   69.62
   2   2   6  -68.78   17.88
   2   2   7  388.51   23.77
  -2  -2  -7  354.01   23.35
   2   2   8   75.30   14.30
  -2  -2  -8   69.20   12.62
   2   2   9  175.85   22.09
  -2  -2  -9  189.10   15.14
   2   2  10  409.96   26.71
  -2  -2 -10  433.73   21.88
   2   2  11  433.10   25.66
  -2  -2 -11  445.93   21.88
   2   2  12   16.83   17.04
  -2  -2 -12   39.55   13.04
   2   2  13  419.43   26.50
  -2  -2 -13  445.72   20.40
   2   2  14  659.85   39.76
  -2  -2 -14  684.47   30.08
   2   2  15  656.70   37.44
  -2  -2 -15  648.92   40.39
   2   2  16   47.54   21.88
  -2  -2 -16   43.96   16.20
   2   2  17   25.66   21.88
  -2  -2 -17   39.33   26.50
   2   2  18  127.68   17.04
  -2  -2 -18  116.11   21.46
   2   2  19  373.57   22.51
  -2  -2 -19  361.37   38.28
   2   2  20   -6.94   15.78
  -2  -2 -20   11.36   18.51
   2   2  21  309.21   25.45
  -2  -2 -21  392.29   47.54
   2   2  22   14.93   21.88
  -2  -2 -22   25.66   25.03
   2   2  23  207.19   26.50
  -2  -2 -23  239.37   49.85
   2   2  24   72.15   19.56
  -2  -2 -24  120.95   30.92
   2   2  25   11.78   20.82
   2   2  26   29.87   29.87
  -2  -2 -26   -7.15   35.34
   2   2  27  -29.87   27.13
  -2  -2 -27   -6.94   61.00
   2   2  28    8.20   31.13
  -2  -2 -28  114.22   60.58
   2   2  29   -5.89   34.50
  -2  -2 -29  -14.51   45.86
   2   2  30   23.77   43.96
  -2  -2 -30   58.90   46.91
   2   2  31  -22.30   30.08
  -2  -2 -31  -15.99   69.41
   2   2  32   33.66   38.28
  -2  -2 -32   12.20   51.11
   2   2  33    0.84   32.18
  -2  -2 -33   36.81   53.22
   2   2  34    2.94   16.41
  -2  -2 -34   -9.68   41.86
   2   2  35   17.67   21.88
  -2  -2 -35    7.99   29.45
   2   2  36    1.68   24.40
   2   2  37    5.68   39.12
   2   2  38   -4.00   46.49
  -1  -2  36   15.14   27.77
  -1  -2  35   -9.04   15.57
  -1  -2  34    4.42   18.30
   1   2 -33   36.81   35.76
  -1  -2  33    1.68   28.19
   1   2 -32   21.24   43.96
  -1  -2  32   41.65   42.07
  -1  -2  31  -14.93   22.09
   1   2 -30  -23.77   35.34
  -1  -2  30    1.47   28.40
  -1  -2  29   51.53   31.34
   1   2 -28   11.57   51.32
  -1  -2  28   -3.37   27.98
   1   2 -27   26.71   43.96
  -1  -2  27   17.04   26.71
   1   2 -26   12.62   55.53
  -1  -2  26  -14.72   22.09
  -1  -2  25   82.25   26.08
   1   2 -24   -7.78   23.35
  -1  -2  24    2.10   27.98
   1   2 -23    6.31   27.77
  -1  -2  23   52.80   17.88
   1   2 -22   -2.73   30.71
  -1  -2  22   30.50   16.20
  -1  -2  21   16.20   13.67
   1   2 -20   76.36   25.66
  -1  -2  20   67.31   13.46
   1   2 -19   37.23   16.62
  -1  -2  19   55.95   11.99
  -1  -2  18   75.72   17.46
   1   2 -17   94.02   18.51
  -1  -2  17  122.42   12.20
  -1  -2  16   38.07   10.31
   1   2 -15   59.74   10.31
  -1  -2  15   54.90   13.25
   1   2 -14   12.20   11.15
  -1  -2  14   18.51    6.73
   1   2 -13  326.67   15.99
  -1  -2  13  343.71   17.46
   1   2 -12  447.41   22.72
  -1  -2  12  457.92   18.72
   1   2 -11  402.39   16.20
  -1  -2  11  434.36   29.66
   1   2 -10  525.44   26.29
  -1  -2  10  531.33   29.45
   1   2  -9 1165.53   52.38
  -1  -2   9 1289.42   58.27
   1   2  -8  588.34   28.19
  -1  -2   8  607.27   28.19
   1   2  -7 2999.95  116.53
   1   2  -6  736.63   34.29
  -1  -2   6  745.47   33.87
   1   2  -5  715.81   24.40
  -1  -2   5  698.14   31.97
   1   2  -4  327.93   16.83
  -1  -2   4  330.24   18.51
   1   2  -3 4010.45  150.40
  -1  -2   3 3864.47  102.02
   1   2  -2 4132.66  156.08
   1   2  -1  192.26    9.26
  -1  -2   1  191.84   12.83
   1   2   0 2257.43   64.79
  -1  -2   0 2144.48   85.40
   1   2   1 5626.54  217.08
  -1  -2  -1 5750.64  149.14
   1   2   2  986.73   32.39
  -1  -2  -2  995.15   31.55
   1   2   3  349.59   15.36
  -1  -2  -3  336.76   14.51
   1   2   4  216.24   10.52
  -1  -2  -4  214.13   10.52
   1   2   5  577.61   31.97
  -1  -2  -5  557.84   21.46
   1   2   6  171.01   15.14
   1   2   7   60.37    8.62
  -1  -2  -7   56.58   15.57
   1   2   8   45.86    8.20
  -1  -2  -8   32.18   14.93
   1   2   9  281.02   13.88
  -1  -2  -9  280.81   22.30
   1   2  10 1032.38   34.50
   1   2  11  166.59   13.04
  -1  -2 -11  161.97   22.51
   1   2  12   -4.00   11.36
  -1  -2 -12    9.26   15.57
   1   2  13 1239.99   43.54
  -1  -2 -13 1198.55   41.65
   1   2  14   17.67   11.15
  -1  -2 -14   24.40   11.15
   1   2  15   25.45   11.78
  -1  -2 -15    9.68   13.46
   1   2  16   42.28   10.73
  -1  -2 -16   40.18   10.94
   1   2  17  370.84   20.19
  -1  -2 -17  368.53   30.71
   1   2  18   70.68   14.30
  -1  -2 -18   63.31   18.09
   1   2  19  366.00   23.35
  -1  -2 -19  315.94   36.18
   1   2  20  310.26   20.82
  -1  -2 -20  278.50   34.50
   1   2  21  269.03   19.98
  -1  -2 -21  238.32   29.45
   1   2  22   42.07   20.82
  -1  -2 -22   27.56   24.19
   1   2  23   50.06   21.88
  -1  -2 -23   38.49   39.33
   1   2  24   26.50   19.98
  -1  -2 -24   30.29   25.45
   1   2  25  156.29   40.39
  -1  -2 -25  126.00   31.76
   1   2  26   40.39   43.12
  -1  -2 -26   36.60   51.75
   1   2  27   26.92   25.87
  -1  -2 -27   52.59   50.90
   1   2  28  -13.67   28.82
  -1  -2 -28  -10.52   34.29
   1   2  29   47.33   37.44
  -1  -2 -29   68.78   44.17
   1   2  30    8.20   25.45
  -1  -2 -30   -4.00   60.58
   1   2  31    9.89   40.18
  -1  -2 -31   -4.84   59.11
   1   2  32  -14.30   41.02
  -1  -2 -32    6.10   39.76
   1   2  33   11.78   35.55
   1   2  34  -35.55   45.86
  -1  -2 -34  -21.88   37.23
   1   2  35    4.63   31.34
  -1  -2 -35   -1.26   44.17
   1   2  36   18.51   31.55
   1   2  37   -1.89   34.08
   0   2 -34    0.21   41.65
   0  -2  34    2.10   20.40
   0  -2  33  -10.10   34.92
   0   2 -32    9.26   23.98
   0  -2  32    5.68   34.71
   0  -2  31   48.59   31.97
   0   2 -30  -15.14   48.80
   0  -2  30   53.85   33.87
   0   2 -29   -9.68   72.36
   0  -2  29   32.81   33.02
   0   2 -28  -43.96   41.23
   0  -2  28   -3.37   30.29
   0   2 -27  195.62   46.91
   0  -2  27  112.32   29.03
   0   2 -26   80.35   42.28
   0  -2  26   92.34   24.40
   0   2 -25   -2.73   46.07
   0  -2  25    3.16   22.30
   0  -2  24   13.46   23.35
   0   2 -23  233.06   37.02
   0  -2  23  272.40   23.98
   0   2 -22    0.63   29.24
   0  -2  22   10.73   15.14
   0  -2  21   13.67   13.67
   0   2 -20  186.16   27.98
   0  -2  20  155.66   15.57
   0   2 -19   84.98   21.67
   0  -2  19   45.43   11.78
   0   2 -18  153.55   25.45
   0  -2  18  166.17   15.14
   0  -2  17  151.87   13.46
   0   2 -16  859.26   49.22
   0  -2  16  841.80   49.64
   0   2 -15   21.88   15.36
   0  -2  15   36.18   10.73
   0  -2  14   17.46    9.04
   0  -2  13  315.73   23.14
   0  -2  12   94.87    9.47
   0  -2  11  286.70   18.72
   0  -2  10  252.42   11.36
   0  -2   9  821.82   25.87
   0  -2   8 1011.97   31.55
   0  -2   7  405.76   16.20
   0   2  -3  863.26   35.55
   0   2  -2 1638.38   43.33
   0  -2   2 1482.52   56.79
   0   2  -1   39.12    5.26
   0  -2   1   37.02    4.00
   0   2   0  294.90   11.99
   0  -2   0  307.53   15.78
   0   2   1   38.91    5.26
   0  -2  -1   38.28    5.26
   0   2   2 1668.88   65.42
   0  -2  -2 1656.47   47.54
   0   2   3  919.42   42.49
   0  -2  -3  894.81   28.61
   0   2   4 4628.03  120.32
   0  -2  -4 4713.22  120.53
   0   2   5 4147.39  157.97
   0  -2  -5 3969.44  103.49
   0   2   7  353.80   14.30
   0  -2  -7  425.74   25.24
   0   2   8 1060.98   33.23
   0  -2  -8 1036.79   33.44
   0   2   9  872.51   27.98
   0  -2  -9  865.99   29.66
   0   2  10  232.22   13.25
   0  -2 -10  238.11   14.72
   0   2  11  273.24   13.67
   0  -2 -11  279.97   19.56
   0   2  12   92.13   10.10
   0  -2 -12   61.42   16.41
   0   2  13  328.77   18.72
   0  -2 -13  323.30   18.72
   0   2  14   -1.26    9.89
   0  -2 -14   10.31   13.25
   0   2  15   27.13    9.26
   0  -2 -15    4.63   14.30
   0   2  16  943.61   37.65
   0  -2 -16  884.29   36.81
   0   2  17  140.51   23.35
   0  -2 -17  145.35   18.51
   0   2  18  152.08   14.30
   0  -2 -18  171.43   22.72
   0   2  19   49.22   16.41
   0  -2 -19   49.22   19.14
   0   2  20  122.63   27.34
   0  -2 -20  126.63   22.51
   0   2  21   10.52   13.04
   0  -2 -21    6.31   21.24
   0   2  22   34.71   20.40
   0  -2 -22    0.42   22.30
   0   2  23  285.02   23.14
   0  -2 -23  213.08   27.13
   0   2  24    1.26   19.14
   0   2  25   -5.05   26.92
   0  -2 -25  -22.93   29.45
   0   2  26   70.68   23.56
   0  -2 -26  101.18   47.96
   0   2  27  124.52   32.60
   0  -2 -27  112.96   53.85
   0   2  28   11.99   35.97
   0  -2 -28   31.34   38.07
   0   2  29   10.94   23.98
   0  -2 -29   -3.16   41.23
   0   2  30  -33.02   57.42
   0  -2 -30   59.95   44.80
   0   2  31   91.08   19.35
   0  -2 -31   -1.26   37.65
   0   2  32   74.04   22.93
   0  -2 -32   12.20   48.80
   0   2  33   21.46   37.02
   0  -2 -33    4.00   22.30
   0   2  34   63.10   23.56
   0   2  35   -6.31   33.44
   0   2  36   -3.37   38.70
   0   2  37   -7.78   28.61
   0  -2 -37   45.01   48.17
  -1   2 -34  -16.62   28.40
   1  -2  34    2.10   31.55
   1  -2  33   -4.00   33.66
  -1   2 -32   19.77   28.19
   1  -2  32   34.71   19.14
   1  -2  31   -1.26   21.46
  -1   2 -30   13.25   43.12
   1  -2  30    4.42   27.13
  -1   2 -29   80.77   66.26
   1  -2  29   14.09   27.34
   1  -2  28   15.78   26.92
  -1   2 -27   16.62   30.92
   1  -2  27   33.02   24.19
  -1   2 -26   84.35   47.33
   1  -2  26   17.25   22.51
  -1   2 -25  124.52   33.66
   1  -2  25  121.16   21.24
   1  -2  24    7.15   18.09
  -1   2 -23   43.54   25.24
   1  -2  23   46.91   17.67
  -1   2 -22    6.31   30.08
   1  -2  22    4.00   16.83
  -1   2 -21  276.39   21.46
   1  -2  21  257.88   22.30
  -1   2 -20  286.49   34.92
   1  -2  20  272.40   21.03
  -1   2 -19  346.65   27.77
   1  -2  19  351.49   21.46
   1  -2  18   81.82   13.25
  -1   2 -17  388.72   31.55
   1  -2  17  344.55   18.51
  -1   2 -16   52.17   11.15
   1  -2  16   53.64    8.62
   1  -2  15   33.23    8.20
   1  -2  14   18.09    6.94
  -1   2 -13 1259.55   66.89
   1  -2  13 1173.94   65.00
  -1   2 -12    7.36   13.25
   1  -2  12    2.94    5.26
  -1   2 -11  193.94   18.93
   1  -2  11  161.55    8.62
   1  -2  10 1004.19   32.18
  -1   2  -9  263.98   19.14
   1  -2   9  263.77   18.30
  -1   2  -8   42.91    4.63
   1  -2   8   43.54    5.89
   1  -2   7   50.06    5.47
  -1   2  -6  263.98   13.46
   1  -2   6  278.71   17.25
   1  -2   5  570.25   26.92
   1  -2   4  224.86   12.20
  -1   2  -3  338.45   19.77
   1  -2   3  356.96   19.35
  -1   2  -2 1035.32   51.75
   1  -2   2 1027.75   32.18
  -1   2  -1 5767.89  215.39
   1  -2   1 5805.55  152.92
  -1   2   0 2178.55   61.84
   1  -2   0 2198.75   63.52
  -1   2   1  197.30   10.73
   1  -2  -1  201.09    9.89
  -1   2   2 4043.48  110.43
   1  -2  -2 4122.36  110.85
  -1   2   3 4027.49  149.35
   1  -2  -3 4004.14  106.01
  -1   2   4  315.52   13.04
   1  -2  -4  333.61   13.46
  -1   2   5  750.09   25.66
   1  -2  -5  745.68   26.71
  -1   2   7 3201.25   84.77
  -1   2   8  533.23   25.87
   1  -2  -8  606.85   23.77
  -1   2   9 1128.30   46.28
   1  -2  -9 1188.87   41.44
  -1   2  10  526.50   21.46
   1  -2 -10  536.80   23.14
  -1   2  11  444.88   19.35
   1  -2 -11  448.88   25.87
  -1   2  12  452.45   28.40
   1  -2 -12  449.09   28.82
  -1   2  13  362.85   17.88
   1  -2 -13  355.27   18.72
  -1   2  14   18.30   10.52
   1  -2 -14   12.62   11.36
  -1   2  15   39.55   13.25
   1  -2 -15   30.08   14.51
  -1   2  16   37.02   10.52
   1  -2 -16   55.53   15.99
  -1   2  17  115.06   13.88
   1  -2 -17  118.42   15.14
  -1   2  18   60.58   13.88
   1  -2 -18   67.94   23.56
  -1   2  19   58.69   17.46
   1  -2 -19   59.32   20.61
  -1   2  20   62.68   18.72
   1  -2 -20   88.13   21.67
  -1   2  21    9.47   13.25
   1  -2 -21   -4.84   22.72
  -1   2  22   36.18   21.46
   1  -2 -22   64.37   34.08
  -1   2  23   42.28   19.35
   1  -2 -23   50.48   38.91
  -1   2  24    4.84   19.35
   1  -2 -24   14.30   37.23
  -1   2  25   58.06   22.30
   1  -2 -25   51.53   43.54
  -1   2  26   23.35   35.97
   1  -2 -26    7.57   32.81
  -1   2  27   -2.31   27.98
   1  -2 -27   -0.42   36.39
  -1   2  28    6.10   28.40
  -1   2  29   87.29   39.76
   1  -2 -29   58.90   42.49
  -1   2  30   14.51   27.34
   1  -2 -30  107.91   63.73
  -1   2  31   26.92   29.66
   1  -2 -31   25.03   49.01
  -1   2  32   43.33   30.29
   1  -2 -32   -4.63   29.03
  -1   2  33    0.00   24.40
  -1   2  34   21.88   19.77
  -1   2  35   -5.26   20.19
  -1   2  36   11.99   42.07
  -1   2  38    5.05   28.82
  -1   2  39   -4.42   37.65
   2  -2  33    3.79   27.77
  -2   2 -32  -15.36   43.54
   2  -2  32  -21.67   42.91
   2  -2  31    6.94   19.35
  -2   2 -30  -26.50   64.37
   2  -2  30   15.99   51.11
  -2   2 -29   -1.47   36.60
   2  -2  29   13.46   30.92
   2  -2  28    6.10   33.23
   2  -2  27    4.00   28.40
  -2   2 -26   14.51   30.50
   2  -2  26   22.93   23.77
  -2   2 -25   49.64   52.59
   2  -2  25   -3.37   22.30
  -2   2 -24   75.09   41.86
   2  -2  24   86.66   19.77
  -2   2 -23  223.18   26.29
   2  -2  23  206.14   23.35
  -2   2 -22   50.48   39.76
   2  -2  22   11.57   17.25
  -2   2 -21  284.39   38.28
   2  -2  21  295.75   23.14
  -2   2 -20   -4.63   15.78
   2  -2  20    5.47   13.04
  -2   2 -19  322.67   22.09
   2  -2  19  345.81   21.67
  -2   2 -18  122.84   15.78
   2  -2  18  110.64   12.83
  -2   2 -17   56.16   23.98
   2  -2  17   23.77   10.94
   2  -2  16   19.77   10.31
  -2   2 -15  660.07   28.40
   2  -2  15  664.27   26.08
  -2   2 -14  663.01   35.55
   2  -2  14  662.59   27.77
   2  -2  13  445.30   27.13
  -2   2 -12   18.51    8.62
   2  -2  12   29.66   12.62
  -2   2 -11  435.00   25.45
   2  -2  11  421.32   18.51
  -2   2 -10  433.10   18.93
   2  -2  10  411.02   17.88
  -2   2  -9  183.21   11.15
   2  -2   9  189.52   17.25
  -2   2  -8   50.27    9.26
   2  -2   8   80.14    9.26
  -2   2  -7  356.75   16.62
   2  -2   7  336.97   15.36
  -2   2  -6  383.67   16.83
   2  -2   6  374.84   21.03
  -2   2  -5 1479.57   65.84
   2  -2   5 1463.59   67.31
  -2   2  -4 2699.16   81.40
   2  -2   4 2742.49  115.27
  -2   2  -3  132.31   12.62
   2  -2   3  128.10    7.78
  -2   2  -2  128.94    9.04
   2  -2   2  142.40   10.73
  -2   2  -1 1006.72   35.97
   2  -2   1 1067.29   58.90
  -2   2   0 3059.48  130.62
   2  -2   0 2858.39   83.72
  -2   2   1  161.12   11.15
   2  -2  -1  168.91   15.57
  -2   2   2   -1.05    5.05
   2  -2  -2    4.21    6.52
  -2   2   3  268.82   19.14
   2  -2  -3  261.88   14.72
  -2   2   4   35.76    8.83
   2  -2  -4   32.60    8.20
  -2   2   5 1382.39   59.53
   2  -2  -5 1441.71   44.38
   2  -2  -6 1018.28   56.37
  -2   2   7    8.41    7.57
   2  -2  -7    4.42   16.20
  -2   2   8  257.88   13.88
   2  -2  -8  270.08   15.57
  -2   2   9 1292.15   40.39
   2  -2  -9 1323.71   45.01
  -2   2  10 1242.30   41.86
   2  -2 -10 1327.70   42.70
  -2   2  11  107.28   15.78
   2  -2 -11  107.28   14.51
  -2   2  12  615.26   25.45
   2  -2 -12  617.58   35.34
  -2   2  13 2116.71   62.26
   2  -2 -13 2129.12   88.56
  -2   2  14  328.77   18.93
   2  -2 -14  295.75   27.34
  -2   2  15  279.97   15.99
   2  -2 -15  318.67   26.08
  -2   2  16   -5.89   14.93
   2  -2 -16    7.57   15.78
  -2   2  17  256.20   21.03
   2  -2 -17  245.47   19.14
  -2   2  18   29.03   17.04
   2  -2 -18    0.63   18.93
  -2   2  19   92.76   18.93
   2  -2 -19   49.64   19.56
  -2   2  20  255.99   21.24
   2  -2 -20  243.16   37.23
  -2   2  21  193.94   20.61
   2  -2 -21  210.14   22.72
  -2   2  22   19.56   23.14
   2  -2 -22   49.01   38.07
  -2   2  23  -16.41   24.40
   2  -2 -23  -15.36   39.12
  -2   2  24   53.64   26.50
   2  -2 -24   34.08   29.03
  -2   2  25   35.34   23.98
   2  -2 -25    5.89   33.02
  -2   2  26   -6.10   31.34
   2  -2 -26   45.86   54.27
  -2   2  27   60.37   28.61
   2  -2 -27   53.85   58.27
  -2   2  28    5.89   38.28
   2  -2 -28  -16.83   43.75
  -2   2  29   32.18   28.61
  -2   2  30   -6.52   37.23
   2  -2 -30   19.35   61.21
  -2   2  31    9.68   26.08
   2  -2 -31   60.58   35.97
  -2   2  32    7.15   31.34
   2  -2 -32    8.20   29.87
  -2   2  33   -2.10   21.46
  -2   2  34    5.89   18.93
  -2   2  35   -9.89   15.36
  -2   2  37  -18.09   32.39
  -2   2  38  -12.83   21.67
   3  -2  34   -5.47   24.82
   3  -2  33  135.04   45.22
  -3   2 -32   -4.42   36.18
   3  -2  32  -13.25   41.44
   3  -2  31    0.21   56.16
  -3   2 -30    0.00   25.87
   3  -2  30    4.42   32.39
  -3   2 -29   -6.52   21.67
   3  -2  29    2.31   29.03
  -3   2 -28   -8.83   29.45
   3  -2  28  -14.93   27.13
   3  -2  27   20.40   26.50
  -3   2 -26  -34.08   58.48
   3  -2  26   25.03   37.23
  -3   2 -25   59.32   33.02
   3  -2  25   60.79   35.55
  -3   2 -24    7.36   27.98
   3  -2  24   13.67   21.03
  -3   2 -23   28.82   20.61
   3  -2  23   35.97   21.03
  -3   2 -22  -18.72   43.75
   3  -2  22  -14.51   23.98
  -3   2 -21   13.67   34.71
   3  -2  21   -1.68   15.57
  -3   2 -20   19.98   37.86
   3  -2  20   18.51   12.20
   3  -2  19  129.36   15.78
  -3   2 -18  696.46   53.22
   3  -2  18  607.06   33.66
  -3   2 -17   14.30   26.50
   3  -2  17   10.73   17.04
  -3   2 -16   66.89   15.99
   3  -2  16   68.15   17.46
  -3   2 -15  290.70   18.93
   3  -2  15  285.02   17.04
  -3   2 -14  272.40   22.09
   3  -2  14  307.32   23.35
  -3   2 -13  132.52   13.67
   3  -2  13  139.04   11.36
  -3   2 -12  567.09   24.40
   3  -2  12  556.58   30.92
  -3   2 -11 2249.02   69.62
   3  -2  11 2304.13   96.13
  -3   2 -10   35.13    6.52
   3  -2  10   35.97   10.52
  -3   2  -9  959.60   50.06
   3  -2   9 1034.69   58.27
  -3   2  -8 2513.00   76.36
   3  -2   8 2633.53  121.58
  -3   2  -7 2277.20   73.41
   3  -2   7 2337.99   97.39
  -3   2  -6  730.11   28.61
   3  -2   6  761.24   29.87
  -3   2  -5 1204.65   44.80
   3  -2   5 1232.42   46.07
  -3   2  -4 5095.21  150.19
   3  -2   4 5308.71  219.39
  -3   2  -3 1117.57   40.81
   3  -2   3 1057.83   37.44
  -3   2  -2  953.71   47.75
   3  -2   2  952.87   49.85
  -3   2  -1  458.55   20.82
   3  -2   1  447.83   20.19
  -3   2   0  517.03   23.77
   3  -2   0  492.63   22.72
  -3   2   1   11.78    6.94
   3  -2  -1   -2.52    8.62
  -3   2   2  595.91   25.87
   3  -2  -2  591.91   25.66
  -3   2   3  320.57   17.46
   3  -2  -3  346.86   17.67
  -3   2   4  529.86   32.18
   3  -2  -4  527.55   21.46
  -3   2   5   30.92    7.99
   3  -2  -5   22.09    9.68
   3  -2  -6  555.73   36.39
  -3   2   7  482.11   21.67
  -3   2   8   77.62   16.20
   3  -2  -8   71.94   13.46
  -3   2   9   39.33    9.89
   3  -2  -9   46.28   11.57
  -3   2  10  440.46   22.30
   3  -2 -10  471.81   23.14
  -3   2  11  232.85   21.46
   3  -2 -11  216.03   21.67
  -3   2  12   -0.84    9.47
   3  -2 -12   -4.42   10.52
  -3   2  13    1.05   11.15
   3  -2 -13   13.67   13.04
  -3   2  14  149.77   14.09
   3  -2 -14  193.52   25.24
  -3   2  15  783.33   43.12
   3  -2 -15  704.03   30.71
  -3   2  16  621.36   28.19
   3  -2 -16  621.99   32.81
  -3   2  17   67.10   14.30
   3  -2 -17   52.80   16.62
  -3   2  18   -2.10   14.93
   3  -2 -18   20.40   19.56
  -3   2  19  356.33   22.93
   3  -2 -19  286.49   37.44
  -3   2  20  211.19   25.66
   3  -2 -20  208.66   24.82
  -3   2  21   73.62   18.51
   3  -2 -21   51.96   22.09
  -3   2  22   19.35   17.25
   3  -2 -22    0.63   29.87
  -3   2  23  372.52   34.50
   3  -2 -23  350.02   35.34
  -3   2  24  -15.78   22.51
   3  -2 -24    6.94   26.71
  -3   2  25   47.54   31.13
   3  -2 -25    5.68   34.50
  -3   2  26   81.82   23.35
   3  -2 -26   19.14   39.55
  -3   2  27   66.47   30.50
   3  -2 -27  129.15   55.53
  -3   2  28  -35.34   31.97
   3  -2 -28   -4.00   69.41
  -3   2  29   -2.94   37.86
   3  -2 -29    1.47   42.07
  -3   2  30   24.61   27.98
   3  -2 -30   28.82   64.37
  -3   2  31    9.89   29.03
   3  -2 -31    1.47   65.00
  -3   2  32   -3.37   17.04
   3  -2 -32    3.79   42.91
  -3   2  33   -7.15   15.99
   3  -2 -33    2.73   36.39
  -3   2  34    6.52   15.99
   3  -2 -34   -0.42   33.23
   3  -2 -35  -10.10   41.23
   3  -2 -37    5.89   23.77
   3  -2 -38   -0.84   34.71
  -4   2 -33    0.00   24.82
   4  -2  32   -4.84   35.55
   4  -2  31    3.16   45.65
  -4   2 -30    9.26   55.95
   4  -2  30   12.41   25.45
  -4   2 -29    7.57   35.97
   4  -2  29    6.10   29.24
  -4   2 -28   14.72   37.23
   4  -2  28    4.63   24.61
  -4   2 -27   -3.58   35.97
   4  -2  27    8.62   26.50
  -4   2 -26   34.71   61.84
   4  -2  26   19.35   40.60
  -4   2 -25  111.27   59.32
   4  -2  25   92.76   25.87
  -4   2 -24  -28.82   58.69
   4  -2  24   16.20   23.56
  -4   2 -23   78.88   29.24
   4  -2  23   28.40   23.77
  -4   2 -22   22.72   24.61
   4  -2  22   17.88   20.40
  -4   2 -21   16.41   22.30
   4  -2  21    1.89   14.51
  -4   2 -20  155.45   28.61
   4  -2  20  185.31   19.56
  -4   2 -19   56.79   22.93
   4  -2  19   55.74   15.78
  -4   2 -18   -6.73   17.88
   4  -2  18   -8.41   15.14
  -4   2 -17    6.10   31.55
   4  -2  17    6.94   13.88
  -4   2 -16    5.47   19.14
   4  -2  16   40.60   18.09
  -4   2 -15   17.46   14.09
   4  -2  15   24.61   10.52
  -4   2 -14   18.09   28.61
   4  -2  14   41.02   16.83
  -4   2 -13  192.89   16.20
   4  -2  13  175.43   15.14
  -4   2 -12  384.72   20.82
   4  -2  12  389.98   24.82
  -4   2 -11    4.84   11.15
   4  -2  11    2.52   10.94
  -4   2 -10  121.58   14.51
   4  -2  10  127.26   13.88
  -4   2  -9  538.27   27.98
   4  -2   9  536.80   35.55
  -4   2  -8  417.54   22.30
   4  -2   8  396.50   24.40
  -4   2  -7    9.89    9.47
   4  -2   7    3.79    7.57
  -4   2  -6  147.66   13.88
   4  -2   6  168.07   14.51
  -4   2  -5 4235.73  126.63
   4  -2   5 4390.76  129.78
  -4   2  -4   12.83    8.62
   4  -2   4   20.61    8.20
  -4   2  -3   18.30   10.52
   4  -2   3    2.10   10.52
  -4   2  -2 1784.78   81.61
   4  -2   2 1703.38   58.06
  -4   2  -1 2985.44  129.78
   4  -2   1 3144.46   97.39
  -4   2   0 1366.62   49.85
   4  -2   0 1319.50   47.33
  -4   2   1  630.20   28.40
   4  -2  -1  647.44   27.13
  -4   2   2  705.29   29.03
   4  -2  -2  704.24   31.13
  -4   2   3 2661.93  122.00
   4  -2  -3 2751.32   89.82
  -4   2   4  320.36   18.93
   4  -2  -4  375.05   28.19
  -4   2   5  548.16   25.03
   4  -2  -5  538.06   24.82
  -4   2   6   33.23   12.62
   4  -2  -6  119.27   15.57
  -4   2   7  419.01   23.35
  -4   2   8  252.42   14.72
   4  -2  -8  281.86   28.19
  -4   2   9   58.27   11.78
   4  -2  -9   55.11   21.03
  -4   2  10   10.52   20.19
   4  -2 -10   10.94   12.41
  -4   2  11  133.15   12.41
   4  -2 -11  108.96   13.04
  -4   2  12  531.96   25.87
   4  -2 -12  549.21   27.13
  -4   2  13  251.57   19.98
   4  -2 -13  264.83   22.72
  -4   2  14   27.56   23.77
   4  -2 -14    3.58   24.61
  -4   2  15  134.62   14.09
   4  -2 -15  118.64   15.99
  -4   2  16   -2.52   14.72
   4  -2 -16   14.93   17.04
  -4   2  17  240.00   19.56
   4  -2 -17  198.78   21.67
  -4   2  18  229.28   28.19
   4  -2 -18  218.13   20.82
  -4   2  19   59.74   17.25
   4  -2 -19   30.08   19.35
  -4   2  20  120.32   26.08
   4  -2 -20  135.25   21.24
  -4   2  21  257.46   29.03
   4  -2 -21  238.53   26.71
  -4   2  22  128.94   23.14
   4  -2 -22  102.44   26.08
  -4   2  23   10.52   29.45
   4  -2 -23    6.10   30.92
  -4   2  24   -1.89   30.71
   4  -2 -24  -30.71   50.06
  -4   2  25    6.52   26.08
   4  -2 -25   37.02   31.97
  -4   2  26   24.82   33.87
   4  -2 -26   23.56   41.44
  -4   2  27   26.50   37.02
   4  -2 -27   97.39   68.57
  -4   2  28   -2.73   31.76
   4  -2 -28   30.50   38.28
  -4   2  29   10.10   29.87
   4  -2 -29   31.13   59.11
  -4   2  30   50.69   50.69
   4  -2 -30   28.19   52.38
  -4   2  31   47.96   33.23
   4  -2 -31   -7.99   25.45
  -4   2  32   -2.31   18.51
   4  -2 -32    0.63   24.40
  -4   2  33    1.47   21.03
   4  -2 -33  -10.10   49.64
  -4   2  34   -3.58   17.46
   4  -2 -34   49.64   21.03
  -4   2  35  -16.62   30.29
   4  -2 -35   14.30   30.50
  -4   2  36    7.99   20.61
   4  -2 -36  -17.04   22.93
   4  -2 -38  -43.54   40.39
  -5   2 -34   17.46   44.38
  -5   2 -33   15.36   42.91
   5  -2  33  -17.88   37.02
   5  -2  31  -15.99   25.87
  -5   2 -30   11.78   22.72
   5  -2  30    8.62   24.82
  -5   2 -29    7.57   43.54
   5  -2  29   18.93   36.39
  -5   2 -28   29.03   43.54
   5  -2  28   -5.68   34.92
  -5   2 -27  -22.93   43.12
   5  -2  27    7.57   31.97
  -5   2 -26   55.74   78.46
   5  -2  26   18.09   43.96
  -5   2 -25  169.75   72.57
   5  -2  25  110.85   31.76
  -5   2 -24  136.30   71.73
   5  -2  24   14.93   27.98
  -5   2 -23  128.10   64.58
   5  -2  23  120.74   27.13
  -5   2 -22   37.65   64.58
   5  -2  22  111.27   23.77
  -5   2 -21  177.95   28.61
   5  -2  21  212.03   37.23
  -5   2 -20   64.16   26.29
   5  -2  20   47.54   20.19
   5  -2  19   67.31   25.24
  -5   2 -18  108.75   16.83
   5  -2  18  115.06   28.82
  -5   2 -17   73.41   20.82
  -5   2 -16  302.06   33.87
   5  -2  16  268.82   21.46
  -5   2 -15  161.34   41.65
   5  -2  15  139.25   17.88
  -5   2 -14   35.55   12.20
   5  -2  14   46.07   18.51
  -5   2 -13   14.09   17.04
   5  -2  13   18.30   26.08
  -5   2 -12   13.46   12.41
   5  -2  12   12.41   14.30
  -5   2 -11   13.46   14.93
   5  -2  11   17.88   11.36
  -5   2 -10  176.48   13.46
   5  -2  10  187.21   15.99
  -5   2  -9   24.82   14.72
   5  -2   9   32.18   10.94
  -5   2  -8    5.68   13.88
  -5   2  -7  351.70   21.03
   5  -2   7  349.81   29.24
  -5   2  -6  928.89   36.60
   5  -2   6  987.78   67.31
  -5   2  -5  114.22   14.51
   5  -2   5  124.31   15.78
  -5   2  -4   47.75    9.68
   5  -2   4   51.53   10.94
  -5   2  -3 1231.57   44.80
   5  -2   3 1130.40   44.80
  -5   2  -2  680.47   40.18
   5  -2   2  665.53   30.29
  -5   2  -1   45.01   15.14
   5  -2   1   51.53   13.88
  -5   2   0  619.68   27.98
   5  -2   0  622.62   29.24
  -5   2   1 2416.03   79.72
   5  -2  -1 2340.73   78.04
  -5   2   2  348.54   21.67
   5  -2  -2  370.42   22.09
  -5   2   3    5.05    9.68
   5  -2  -3   30.08   22.30
  -5   2   4  165.33   19.14
   5  -2  -4  135.25   18.30
  -5   2   5 1770.90   92.34
   5  -2  -5 1762.49   63.52
   5  -2  -6  184.68   15.14
  -5   2   7  143.46   16.62
  -5   2   8  243.79   18.30
   5  -2  -8  282.70   30.50
  -5   2   9 1276.80   47.75
   5  -2  -9 1322.23   71.94
  -5   2  10  233.06   17.67
   5  -2 -10  283.97   32.18
  -5   2  11  -27.77   21.88
   5  -2 -11   -6.94   14.93
  -5   2  12  762.50   32.60
   5  -2 -12  757.88   33.87
  -5   2  13  153.55   23.56
   5  -2 -13  154.81   30.08
  -5   2  14   34.50   19.35
   5  -2 -14   38.28   20.61
  -5   2  15  -13.46   19.56
   5  -2 -15  -41.86   31.13
  -5   2  16   -6.52   12.83
   5  -2 -16   -4.84   22.09
  -5   2  17   -5.89   16.83
   5  -2 -17   19.35   19.35
  -5   2  18   86.66   19.56
   5  -2 -18   64.16   21.24
  -5   2  19   20.40   15.78
   5  -2 -19    2.52   19.14
  -5   2  20   15.14   21.24
   5  -2 -20   37.86   39.12
  -5   2  21   -0.63   22.51
   5  -2 -21  -51.53   39.76
  -5   2  22   63.73   30.50
   5  -2 -22   77.83   33.44
  -5   2  23   56.58   26.50
   5  -2 -23   63.31   29.87
  -5   2  24    2.10   23.56
   5  -2 -24   24.82   27.13
  -5   2  25   49.64   30.50
   5  -2 -25   23.98   32.39
  -5   2  26  -13.88   30.50
   5  -2 -26   11.36   57.63
  -5   2  27   -6.52   61.84
   5  -2 -27   67.73   62.89
  -5   2  28    1.89   41.65
   5  -2 -28   -9.89   39.55
  -5   2  29    7.15   28.61
   5  -2 -29   -7.78   26.29
  -5   2  30    0.84   25.45
   5  -2 -30    1.05   45.43
  -5   2  31   -1.26   22.72
   5  -2 -31    7.57   16.20
  -5   2  32   -2.31   22.93
   5  -2 -32    0.63   28.82
  -5   2  33   -1.05   24.40
   5  -2 -33   -3.58   21.24
  -5   2  34   -3.16   29.24
   5  -2 -34    4.63   20.40
  -5   2  35   -3.58   33.23
   5  -2 -35   -4.00   20.19
  -5   2  36   -2.73   23.35
  -5   2  37   -5.47   32.60
   5  -2 -37   -7.99   34.08
   6  -2  34    0.84   32.39
   6  -2  32    6.31   22.72
  -6   2 -31  -22.72   51.32
   6  -2  31   -2.10   19.35
  -6   2 -30  -10.10   44.38
   6  -2  30  -12.41   21.88
  -6   2 -29   -2.52   54.90
   6  -2  29   21.67   31.34
  -6   2 -28   -7.36   50.27
   6  -2  28    7.15   32.39
  -6   2 -27   18.93   48.17
   6  -2  27   -2.94   27.56
  -6   2 -26   63.52   83.93
   6  -2  26   27.77   26.71
  -6   2 -25   26.08   37.23
   6  -2  25   12.62   26.29
  -6   2 -24   37.23   35.13
   6  -2  24   36.60   23.56
  -6   2 -23  101.81   31.13
   6  -2  23  133.36   23.35
  -6   2 -22   21.88   29.03
   6  -2  22    3.58   26.08
  -6   2 -21  -11.57   32.18
   6  -2  21   24.82   24.61
  -6   2 -20  176.27   29.45
   6  -2  20  160.91   25.66
  -6   2 -19  152.08   28.19
   6  -2  19  210.98   40.39
  -6   2 -18   63.52   22.09
   6  -2  18   46.49   16.83
  -6   2 -17   -1.89   18.30
   6  -2  17    0.63   19.77
  -6   2 -16   21.24   15.99
   6  -2  16   12.20   23.56
  -6   2 -15  241.69   23.35
   6  -2  15  261.04   23.35
  -6   2 -14  214.76   23.56
   6  -2  14  217.29   21.88
  -6   2 -13   81.61   14.30
   6  -2  13   66.68   15.14
  -6   2 -12   18.51   18.51
   6  -2  12  -11.57   21.67
  -6   2 -11  551.32   43.96
   6  -2  11  436.68   26.08
  -6   2 -10  144.30   15.36
   6  -2  10  142.61   15.14
  -6   2  -9  281.02   23.35
  -6   2  -8  254.10   19.98
   6  -2   8  227.80   20.40
  -6   2  -7   64.16   12.20
   6  -2   7   56.37   15.78
  -6   2  -6  330.03   22.09
   6  -2   6  312.57   19.98
  -6   2  -5  148.08   13.46
   6  -2   5  144.09   15.57
  -6   2  -4  441.94   22.30
   6  -2   4  479.80   31.55
  -6   2  -3   40.39   13.46
   6  -2   3   39.76   13.46
  -6   2  -2  348.33   24.61
   6  -2   2  335.08   19.56
  -6   2  -1  161.55   15.99
   6  -2   1  162.60   15.14
  -6   2   0  840.12   49.43
   6  -2   0  783.54   33.66
  -6   2   1  723.80   45.01
   6  -2  -1  825.40   49.64
  -6   2   2  442.36   26.29
   6  -2  -2  458.34   27.13
  -6   2   3 1390.60   54.48
   6  -2  -3 1413.52   79.72
  -6   2   4 1438.98   54.27
   6  -2  -4 1477.47   61.42
  -6   2   5  120.95   14.93
   6  -2  -5  121.16   17.25
  -6   2   6   -0.42   12.83
   6  -2  -6   55.74   23.35
  -6   2   7 2274.47   78.88
  -6   2   8  341.60   30.29
   6  -2  -8  363.27   23.14
  -6   2   9  116.95   16.62
   6  -2  -9   88.98   16.41
  -6   2  10  442.99   23.98
   6  -2 -10  436.68   25.03
  -6   2  11  380.73   35.34
   6  -2 -11  335.50   24.82
  -6   2  12    9.04   15.36
   6  -2 -12   -8.62   16.62
  -6   2  13   11.99   15.99
   6  -2 -13   -6.10   31.76
  -6   2  14 1206.54   49.43
   6  -2 -14 1139.02   50.06
  -6   2  15   74.04   32.81
   6  -2 -15  151.87   32.60
  -6   2  16   85.40   19.14
   6  -2 -16   74.25   19.77
  -6   2  17   33.44   17.46
   6  -2 -17   55.74   22.30
  -6   2  18    0.63   15.99
   6  -2 -18  -16.20   27.34
  -6   2  19    9.68   21.67
   6  -2 -19   44.80   30.08
  -6   2  20   -1.26   26.08
   6  -2 -20  -12.20   31.13
  -6   2  21  114.22   24.61
   6  -2 -21  105.80   29.03
  -6   2  22   17.88   29.45
   6  -2 -22   16.41   34.92
  -6   2  23   29.87   31.76
   6  -2 -23   51.53   40.60
  -6   2  24   -6.31   48.80
   6  -2 -24   15.78   39.55
  -6   2  25  112.54   37.44
   6  -2 -25   40.81   43.54
  -6   2  26   -9.89   26.50
   6  -2 -26  -25.03   35.76
  -6   2  27  -10.31   30.92
   6  -2 -27   -1.47   62.26
  -6   2  28  -27.77   32.60
   6  -2 -28   -7.57   30.08
  -6   2  29    2.94   38.28
   6  -2 -29  -16.83   48.59
  -6   2  30    6.10   34.71
   6  -2 -30   -4.42   41.02
  -6   2  31    4.63   21.24
   6  -2 -31   -1.47   18.72
  -6   2  32   -7.99   19.35
   6  -2 -32   63.52   27.13
  -6   2  33    0.63   16.20
   6  -2 -33    0.21   32.39
  -6   2  34    6.52   16.62
   6  -2 -34   -2.10   19.77
  -6   2  35   24.40   35.97
  -6   2  36   -9.26   25.87
   6  -2 -36   17.04   39.12
   7  -2  34    6.94   31.97
  -7   2 -33   36.18   34.29
   7  -2  33  144.30   47.54
  -7   2 -32    7.36   50.69
   7  -2  32    4.21   18.72
  -7   2 -31   29.03   75.72
   7  -2  31    2.94   19.56
  -7   2 -30    8.83   71.31
   7  -2  30   14.72   19.98
  -7   2 -29   -4.00   29.03
   7  -2  29  -17.04   26.08
  -7   2 -28   96.55   34.71
   7  -2  28   -9.47   29.24
  -7   2 -27    9.26   27.77
   7  -2  27   70.05   26.29
  -7   2 -26   59.53   29.24
   7  -2  26   12.20   26.29
  -7   2 -25   -2.94   39.97
   7  -2  25   36.81   33.44
  -7   2 -24   42.70   37.44
   7  -2  24   71.31   42.49
  -7   2 -23  -13.25   37.23
   7  -2  23  -10.73   41.65
  -7   2 -22  -10.52   25.03
   7  -2  22   -1.26   39.12
  -7   2 -21   28.82   25.87
   7  -2  21   25.66   35.76
  -7   2 -20   21.24   23.56
   7  -2  20   11.78   23.35
  -7   2 -19   56.16   23.14
   7  -2  19    9.89   23.77
  -7   2 -18   85.82   24.19
   7  -2  18   68.78   31.34
  -7   2 -17  202.98   28.61
   7  -2  17  200.67   33.23
  -7   2 -16   74.88   22.93
   7  -2  16   99.91   19.56
  -7   2 -15  -30.71   28.61
   7  -2  15   35.76   22.30
  -7   2 -14  135.67   25.45
   7  -2  14  149.77   39.97
  -7   2 -13  421.74   30.29
   7  -2  13  410.17   28.40
  -7   2 -12  345.39   25.87
   7  -2  12  375.68   36.60
  -7   2 -11    6.73   17.88
   7  -2  11   -6.31   24.82
  -7   2 -10   70.05   18.93
   7  -2  10   40.60   15.36
  -7   2  -9  931.41   43.12
   7  -2   9 1066.87   48.38
  -7   2  -8   94.87   15.99
   7  -2   8   89.19   15.14
  -7   2  -7    2.10   13.88
   7  -2   7   15.99   13.04
  -7   2  -6   -2.94   18.93
   7  -2   6   -1.89   22.72
  -7   2  -5  718.96   51.11
   7  -2   5  733.69   35.34
  -7   2  -4   64.37   17.04
   7  -2   4   78.88   16.20
  -7   2  -3   12.41   12.62
   7  -2   3   20.82   14.72
  -7   2  -2  686.36   41.44
   7  -2   2  648.29   30.50
  -7   2  -1  276.82   18.93
   7  -2   1  314.68   22.51
  -7   2   0   -8.83   14.51
   7  -2   0   24.61   16.41
  -7   2   1    9.68   14.51
   7  -2  -1   14.09   16.62
  -7   2   2  176.48   20.19
   7  -2  -2  199.41   19.35
  -7   2   3   52.17   13.88
   7  -2  -3   37.86   14.72
  -7   2   4   71.31   16.41
   7  -2  -4   80.98   17.25
  -7   2   5   -7.57   16.62
   7  -2  -5    6.10   14.30
  -7   2   6   15.78   14.09
   7  -2  -6   63.10   18.51
  -7   2   7  269.45   23.98
  -7   2   8  142.19   22.72
   7  -2  -8  149.35   17.67
  -7   2   9  192.68   17.04
   7  -2  -9  209.71   28.40
  -7   2  10  279.34   29.24
   7  -2 -10  239.79   22.51
  -7   2  11  493.05   30.29
   7  -2 -11  442.36   31.97
  -7   2  12   65.00   18.72
   7  -2 -12   51.32   18.93
  -7   2  13  125.16   34.29
   7  -2 -13  126.84   21.46
  -7   2  14  129.15   20.19
   7  -2 -14  136.09   22.72
  -7   2  15  415.01   28.82
   7  -2 -15  444.67   30.92
  -7   2  16   17.04   19.98
   7  -2 -16   10.94   21.88
  -7   2  17  333.82   26.50
   7  -2 -17  360.95   31.55
  -7   2  18   14.30   40.81
   7  -2 -18   -8.41   28.40
  -7   2  19   55.74   27.13
   7  -2 -19   31.34   31.34
  -7   2  20   78.04   23.77
   7  -2 -20   80.77   36.81
  -7   2  21  167.44   38.28
   7  -2 -21  155.45   51.96
  -7   2  22   37.02   25.24
   7  -2 -22    1.05   50.48
  -7   2  23   97.39   27.98
   7  -2 -23   85.19   40.18
  -7   2  24   36.60   29.24
   7  -2 -24   -2.10   55.53
  -7   2  25   36.81   31.55
   7  -2 -25  -25.66   55.74
  -7   2  26  -20.61   28.82
   7  -2 -26   23.35   47.12
  -7   2  27  -14.93   41.86
   7  -2 -27   39.97   62.89
  -7   2  28   13.67   42.70
   7  -2 -28  -15.36   33.02
  -7   2  29  -12.20   51.11
   7  -2 -29  -10.10   39.12
  -7   2  30    8.83   35.76
   7  -2 -30    3.58   31.97
  -7   2  31    9.47   22.72
   7  -2 -31    0.00   15.57
   7  -2 -32    4.63   15.78
  -7   2  33    3.16   35.55
   7  -2 -34  151.87   44.59
  -7   2  35   17.25   35.55
   7  -2 -35   -4.63   42.28
   7  -2 -36  -26.50   47.33
  -8   2 -33  -10.73   36.60
   8  -2  33   11.57   60.58
   8  -2  31   15.36   51.75
   8  -2  30    4.84   29.03
   8  -2  29   28.82   41.23
  -8   2 -28  -32.39   45.65
   8  -2  28  109.80   45.01
  -8   2 -27   -1.68   49.01
   8  -2  27    9.26   25.45
  -8   2 -26   17.88   41.86
   8  -2  26  -12.83   26.71
  -8   2 -25   -7.99   39.97
   8  -2  25   22.30   27.34
  -8   2 -24  -14.51   38.28
   8  -2  24    5.26   32.18
  -8   2 -23  -12.83   40.18
   8  -2  23  -10.94   33.87
  -8   2 -22   -4.63   39.76
  -8   2 -21  -27.56   33.44
   8  -2  21   15.99   31.55
  -8   2 -20   21.46   32.60
   8  -2  20    4.42   27.34
  -8   2 -19   -2.73   28.19
   8  -2  19   30.08   39.76
  -8   2 -18  -12.62   22.72
   8  -2  18   13.04   37.23
  -8   2 -17   55.74   22.72
   8  -2  17   64.58   26.29
  -8   2 -16  100.12   27.34
   8  -2  16  110.43   25.24
  -8   2 -15   86.24   28.61
   8  -2  15   51.96   34.08
  -8   2 -14   38.49   23.14
   8  -2  14   41.44   20.61
  -8   2 -13  118.00   24.61
   8  -2  13  155.45   26.29
  -8   2 -12   -8.83   25.03
   8  -2  12  -20.40   44.59
  -8   2 -11  818.46   41.02
   8  -2  11  795.53   39.33
  -8   2 -10  256.62   27.77
   8  -2  10  284.18   48.38
  -8   2  -9  253.05   23.35
   8  -2   9  211.61   27.13
  -8   2  -8   45.65   17.25
   8  -2   8   38.49   17.88
  -8   2  -7 1269.65   55.74
   8  -2   7 1284.79   50.69
  -8   2  -6  807.94   36.60
   8  -2   6  835.28   37.23
  -8   2  -5    0.42   15.99
   8  -2   5   27.77   16.41
  -8   2  -4  301.64   24.40
   8  -2   4  316.99   25.66
  -8   2  -3 1164.47   44.38
   8  -2   3 1137.76   45.65
  -8   2  -2  583.92   36.60
   8  -2   2  559.10   30.29
  -8   2  -1   15.36   14.51
   8  -2   1   21.03   19.35
  -8   2   0  138.62   21.24
   8  -2   0  133.99   21.46
  -8   2   1   57.63   14.30
   8  -2  -1   37.23   16.62
  -8   2   2   26.50   16.62
   8  -2  -2   17.88   16.83
  -8   2   3   43.33   19.14
   8  -2  -3   43.12   21.03
  -8   2   4  131.47   18.51
   8  -2  -4  128.94   21.67
  -8   2   5   79.51   18.09
   8  -2  -5   60.58   17.88
  -8   2   6   57.63   18.72
   8  -2  -6   94.66   19.56
  -8   2   7  162.81   25.45
   8  -2  -7   70.89   21.46
  -8   2   8    7.15   20.82
   8  -2  -8   78.25   26.08
  -8   2   9  129.57   23.35
   8  -2  -9  148.29   23.14
  -8   2  10   45.43   19.14
   8  -2 -10   45.22   21.03
  -8   2  11   89.61   23.35
   8  -2 -11   76.57   18.72
  -8   2  12   -4.42   18.93
   8  -2 -12   18.51   36.39
  -8   2  13   45.43   23.98
   8  -2 -13   -1.47   27.13
  -8   2  14   23.77   17.46
   8  -2 -14   44.17   20.82
  -8   2  15   88.56   23.14
   8  -2 -15   99.07   42.07
  -8   2  16   96.55   27.13
   8  -2 -16  134.20   31.97
  -8   2  17  104.54   22.09
   8  -2 -17  118.00   32.81
  -8   2  18   79.30   28.82
   8  -2 -18   92.55   50.90
  -8   2  19   17.25   23.56
   8  -2 -19  -25.66   26.92
  -8   2  20  -21.03   36.60
   8  -2 -20   23.14   25.24
  -8   2  21   87.92   35.76
   8  -2 -21  116.95   54.69
  -8   2  22   -7.99   31.34
   8  -2 -22   -6.31   61.84
  -8   2  23    8.83   26.50
   8  -2 -23   19.35   40.39
  -8   2  24    7.78   40.39
   8  -2 -24  -11.36   47.75
  -8   2  25   99.49   40.18
   8  -2 -25   27.56   42.91
  -8   2  26   25.24   29.66
   8  -2 -26   -6.31   37.02
  -8   2  27    3.79   26.29
   8  -2 -27    2.10   44.17
  -8   2  28    9.68   33.44
   8  -2 -28   33.23   52.80
  -8   2  29   -5.26   31.13
   8  -2 -29   19.35   29.87
  -8   2  30    1.05   13.46
   8  -2 -30   11.57   30.08
   8  -2 -31   -8.83   19.77
   8  -2 -32  -20.82   53.01
   8  -2 -33  103.07   30.29
  -8   2  34    8.83   25.24
   8  -2 -34   11.57   35.13
   9  -2  29  -20.61   49.43
   9  -2  28  -17.04   43.75
  -9   2 -27    0.21   49.64
   9  -2  27    4.42   41.44
  -9   2 -26   19.35   44.59
   9  -2  26   -0.21   37.23
  -9   2 -25   15.57   33.02
   9  -2  25   23.14   48.17
  -9   2 -24   -0.21   46.28
   9  -2  24  -15.36   57.00
  -9   2 -23   31.34   39.33
   9  -2  23   30.50   31.76
  -9   2 -22   15.14   39.12
   9  -2  22    3.37   37.02
  -9   2 -21   -1.26   31.34
   9  -2  21   24.19   33.02
  -9   2 -20   33.23   28.19
   9  -2  20   28.61   48.80
  -9   2 -19   32.18   31.13
   9  -2  19   27.34   35.76
  -9   2 -18    9.89   27.77
   9  -2  18  -20.19   33.87
  -9   2 -17   20.40   24.61
   9  -2  17   32.81   25.87
  -9   2 -16   -0.63   22.51
   9  -2  16   -6.31   23.98
  -9   2 -15    6.52   31.76
   9  -2  15   14.30   29.87
  -9   2 -14  -24.40   28.82
   9  -2  14   -9.68   22.51
  -9   2 -13    8.20   25.87
   9  -2  13   20.82   22.72
  -9   2 -12   50.69   21.46
   9  -2  12   46.91   27.13
  -9   2 -11   14.09   19.35
   9  -2  11    8.83   21.88
  -9   2 -10   36.60   28.19
   9  -2  10   25.24   28.40
  -9   2  -9   99.07   23.98
   9  -2   9   76.15   21.46
  -9   2  -8   38.91   25.66
   9  -2   8   33.87   26.50
  -9   2  -7  171.01   25.87
   9  -2   7  135.25   21.24
  -9   2  -6  180.27   28.40
   9  -2   6  162.60   28.19
  -9   2  -5   27.56   23.14
   9  -2   5   27.56   19.14
  -9   2  -4   10.52   22.30
   9  -2   4   28.19   20.82
  -9   2  -3  401.76   39.55
   9  -2   3  492.21   42.70
  -9   2  -2   10.52   15.57
   9  -2   2    6.73   18.30
  -9   2  -1   49.85   18.51
   9  -2   1   34.50   17.67
  -9   2   0  764.61   45.65
   9  -2   0  716.44   36.18
  -9   2   1  271.56   24.40
   9  -2  -1  238.53   26.29
  -9   2   2  -25.45   28.40
   9  -2  -2    5.68   19.98
  -9   2   3  559.31   30.50
   9  -2  -3  555.94   33.02
  -9   2   4  567.51   40.39
   9  -2  -4  572.98   32.81
  -9   2   5  221.70   23.98
   9  -2  -5  207.82   26.08
  -9   2   6   -9.47   17.04
   9  -2  -6   14.30   21.88
  -9   2   7  428.90   33.44
   9  -2  -7  234.54   37.23
  -9   2   8   32.81   17.46
   9  -2  -8   26.08   19.77
  -9   2   9   84.77   23.98
   9  -2  -9   68.36   29.03
  -9   2  10   55.95   19.35
   9  -2 -10   56.16   25.24
  -9   2  11  126.84   34.71
   9  -2 -11  107.70   25.03
  -9   2  12  267.98   25.03
   9  -2 -12  248.21   32.60
  -9   2  13    5.47   20.40
   9  -2 -13    7.15   26.71
  -9   2  14  154.60   29.03
   9  -2 -14  145.77   34.50
  -9   2  15    9.47   23.77
   9  -2 -15   22.93   28.19
  -9   2  16   38.28   25.87
   9  -2 -16   81.61   30.29
  -9   2  17  -10.52   26.92
   9  -2 -17  -25.66   29.66
  -9   2  18   -5.89   28.19
   9  -2 -18   14.72   29.87
  -9   2  19   25.03   35.76
   9  -2 -19   14.51   38.91
  -9   2  20   13.04   36.81
   9  -2 -20   -7.57   38.49
  -9   2  21   30.08   28.82
   9  -2 -21   29.24   38.70
  -9   2  22  104.96   32.60
   9  -2 -22   37.44   63.52
  -9   2  23   28.82   32.60
   9  -2 -23   32.81   29.66
  -9   2  24   26.29   44.80
   9  -2 -24   22.30   28.19
  -9   2  25  -10.10   33.23
   9  -2 -25    7.15   24.82
  -9   2  26   -9.47   43.54
   9  -2 -26   25.45   23.77
  -9   2  27    7.57   42.49
   9  -2 -27    0.42   28.40
  -9   2  28    9.04   24.82
  -9   2  29    0.42   22.72
  -9   2  30  -11.99   18.51
   9  -2 -31  170.38   47.12
   9  -2 -32   11.78   37.65
   9  -2 -33  135.25   35.13
 -10   2 -31  -37.02   51.53
 -10   2 -30  -13.25   49.64
  10  -2  30    0.00   26.29
 -10   2 -29  -16.83   60.58
  10  -2  29   21.24   32.18
 -10   2 -28  -10.94   45.22
  10  -2  28  -23.77   41.02
 -10   2 -27   -9.04   48.38
  10  -2  27    9.89   24.40
 -10   2 -26  -20.40   43.12
  10  -2  26    5.26   22.72
 -10   2 -25  -25.45   31.34
  10  -2  25   49.43   46.49
 -10   2 -24   54.69   21.88
  10  -2  24   -5.26   44.17
 -10   2 -23   76.57   29.45
  10  -2  23    5.68   36.18
 -10   2 -22  -20.40   33.23
  10  -2  22  -14.51   32.60
 -10   2 -21   83.51   40.39
  10  -2  21  126.21   35.13
  10  -2  20    4.84   43.54
 -10   2 -19   43.75   42.91
  10  -2  19    5.47   40.60
 -10   2 -18   23.56   40.81
  10  -2  18   20.82   39.12
 -10   2 -17   74.88   35.55
  10  -2  17  118.42   28.61
 -10   2 -16  -29.24   33.44
  10  -2  16    6.52   32.60
 -10   2 -15  -21.46   30.50
  10  -2  15   41.65   44.80
 -10   2 -14  158.81   30.50
  10  -2  14  203.61   43.96
 -10   2 -13   68.57   24.40
  10  -2  13   54.48   25.45
 -10   2 -12   29.66   26.50
  10  -2  12   13.04   27.13
 -10   2 -11   31.55   25.03
  10  -2  11    0.63   26.50
 -10   2 -10   65.00   28.61
  10  -2  10   55.11   26.92
 -10   2  -9   44.80   30.50
  10  -2   9   -0.84   30.71
 -10   2  -8  -19.56   27.56
  10  -2   8    3.58   23.35
 -10   2  -7    1.05   29.87
  10  -2   7  -14.93   34.08
 -10   2  -6    0.42   21.24
  10  -2   6   -4.84   20.19
 -10   2  -5   86.87   23.56
  10  -2   5  114.01   28.61
 -10   2  -4  204.88   24.82
  10  -2   4  230.33   25.87
 -10   2  -3   19.56   54.06
  10  -2   3   29.24   22.72
 -10   2  -2   73.20   31.97
  10  -2   2   53.64   24.82
 -10   2  -1  120.74   19.98
  10  -2   1  114.43   23.77
 -10   2   0  216.03   24.40
  10  -2   0  165.54   29.03
 -10   2   1    3.58   22.51
  10  -2  -1    5.89   21.88
 -10   2   2   21.03   30.71
  10  -2  -2    4.42   24.82
 -10   2   3   87.92   21.46
  10  -2  -3  123.47   27.13
 -10   2   4   -7.15   21.88
  10  -2  -4    9.89   23.56
 -10   2   5  282.07   26.71
  10  -2  -5  262.93   26.50
 -10   2   6  106.86   23.98
  10  -2  -6  136.94   29.03
 -10   2   7  317.20   29.45
  10  -2  -7  247.37   30.50
 -10   2   8   -0.63   20.61
  10  -2  -8   32.81   24.61
 -10   2   9   87.92   22.72
  10  -2  -9   69.83   31.13
 -10   2  10  117.16   22.30
  10  -2 -10  123.89   28.19
 -10   2  11  263.35   27.13
  10  -2 -11  312.99   32.81
 -10   2  12   26.08   29.03
  10  -2 -12   20.19   34.29
 -10   2  13  110.64   21.24
  10  -2 -13  104.96   28.61
 -10   2  14    8.62   29.24
  10  -2 -14   14.72   32.39
 -10   2  15   88.35   26.50
  10  -2 -15  147.87   49.22
 -10   2  16   45.65   27.98
  10  -2 -16   19.98   29.24
 -10   2  17   19.14   26.92
  10  -2 -17  -13.88   53.01
 -10   2  18   -7.15   28.40
  10  -2 -18    5.26   35.34
 -10   2  19    7.15   25.24
  10  -2 -19   19.77   31.34
 -10   2  20   -0.63   29.87
  10  -2 -20   11.57   38.28
 -10   2  21   -5.26   40.18
  10  -2 -21   25.03   44.38
 -10   2  22    5.89   29.87
  10  -2 -22   41.86   35.55
 -10   2  23    6.94   35.76
  10  -2 -23   -4.42   46.28
 -10   2  24  -36.18   50.48
  10  -2 -24   85.19   36.39
 -10   2  25   62.47   46.07
  10  -2 -25   10.10   37.65
 -10   2  26    3.16   28.40
  10  -2 -26   22.30   36.60
 -10   2  27   -7.99   22.30
  10  -2 -27   12.41   24.40
 -10   2  28    8.20   22.09
  10  -2 -28   -3.37   34.29
 -10   2  29    3.16   21.03
  10  -2 -29   18.93   61.00
  10  -2 -30   22.30   51.96
  10  -2 -31   -9.89   30.08
  10  -2 -32    4.21   28.19
 -11   2 -30   12.41   48.17
 -11   2 -29  242.11   35.97
 -11   2 -28  105.59   52.17
 -11   2 -27   95.92   35.97
 -11   2 -26  -14.51   29.24
 -11   2 -25  -29.87   43.96
 -11   2 -24   -8.41   34.92
  11  -2  24   -3.58   25.66
 -11   2 -23    7.78   29.66
  11  -2  23  -10.73   23.98
 -11   2 -22   14.93   27.56
  11  -2  22   15.99   30.29
 -11   2 -21    6.73   38.91
  11  -2  21   10.94   42.28
 -11   2 -20   10.31   27.34
  11  -2  20    7.99   52.17
 -11   2 -19  -14.72   41.65
  11  -2  19    2.73   43.33
 -11   2 -18   27.77   42.49
  11  -2  18   -6.31   43.75
 -11   2 -17   51.53   40.81
  11  -2  17   40.39   33.66
 -11   2 -16   -6.73   38.70
  11  -2  16   40.81   32.60
 -11   2 -15   49.64   38.49
  11  -2  15   98.23   39.97
 -11   2 -14   25.45   32.18
  11  -2  14   72.99   49.85
 -11   2 -13   15.57   28.82
  11  -2  13   59.11   28.40
 -11   2 -12   24.40   25.87
  11  -2  12   -0.21   26.29
 -11   2 -11  193.52   37.44
  11  -2  11  162.39   37.65
 -11   2 -10   25.45   31.76
  11  -2  10   36.39   26.29
 -11   2  -9   81.40   41.65
  11  -2   9  109.80   35.34
 -11   2  -8  165.12   29.45
  11  -2   8  138.62   25.87
 -11   2  -7  156.08   26.50
  11  -2   7  139.67   26.71
 -11   2  -6   97.81   28.40
  11  -2   6  122.00   35.97
 -11   2  -5   -5.89   31.34
  11  -2   5   -6.73   24.61
 -11   2  -4  124.52   33.44
  11  -2   4  130.84   40.81
 -11   2  -3   30.29   22.51
  11  -2   3   18.51   24.82
 -11   2  -2   -5.68   22.93
  11  -2   2   44.17   41.02
 -11   2  -1   -7.15   26.92
  11  -2   1   -5.05   25.87
 -11   2   0   21.67   23.56
  11  -2   0   11.36   23.98
 -11   2   1   22.93   27.13
  11  -2  -1   21.67   41.65
 -11   2   2  154.60   26.29
  11  -2  -2  146.19   31.76
 -11   2   3   10.31   23.14
  11  -2  -3   10.73   31.76
 -11   2   4   18.93   24.61
  11  -2  -4   27.56   27.13
 -11   2   5  222.55   26.08
  11  -2  -5  244.42   32.81
 -11   2   6  266.51   41.86
  11  -2  -6  193.52   30.71
 -11   2   7   66.68   24.61
  11  -2  -7   29.45   29.24
 -11   2   8  106.01   30.29
  11  -2  -8  142.19   41.23
 -11   2   9  269.45   25.87
  11  -2  -9  295.75   34.08
 -11   2  10   -5.05   42.28
  11  -2 -10   -0.63   30.71
 -11   2  11   54.69   25.87
  11  -2 -11   38.07   33.23
 -11   2  12   49.85   22.93
  11  -2 -12   42.07   26.29
 -11   2  13  132.10   33.66
  11  -2 -13  133.78   39.97
 -11   2  14   -9.26   50.90
  11  -2 -14  -29.45   40.60
 -11   2  15    9.04   26.92
  11  -2 -15  -24.19   32.39
 -11   2  16   84.35   31.34
  11  -2 -16  133.36   39.97
 -11   2  17   25.45   51.75
  11  -2 -17   54.06   37.44
 -11   2  18   -6.31   49.22
  11  -2 -18   35.97   35.34
 -11   2  19  -12.62   31.13
  11  -2 -19  -32.18   59.11
 -11   2  20   14.93   28.40
  11  -2 -20   24.82   37.02
 -11   2  21   16.41   26.92
  11  -2 -21   79.51   40.60
 -11   2  22   -0.84   25.03
  11  -2 -22  -12.62   42.28
 -11   2  23    1.26   16.62
  11  -2 -23    5.47   29.87
 -11   2  24   -9.26   18.93
  11  -2 -24   27.56   43.33
 -11   2  25   -1.68   17.46
  11  -2 -25    9.04   37.65
 -11   2  26   -1.05   17.04
  11  -2 -26   53.43   33.23
 -11   2  27    1.89   14.30
  11  -2 -27  -11.99   30.50
  11  -2 -28  -14.93   61.42
  11  -2 -29   -5.26   61.63
  11  -2 -30    1.05   25.45
 -12   2 -29  143.88   62.26
 -12   2 -27    6.31   42.28
  12  -2  25   -2.31   34.50
 -12   2 -24    9.04   26.29
 -12   2 -23  -10.10   19.14
  12  -2  23    2.73   15.36
 -12   2 -22   12.41   23.98
  12  -2  22    3.16   16.20
 -12   2 -21   25.24   46.91
  12  -2  21    0.00   29.87
 -12   2 -20   19.14   35.76
  12  -2  20   -9.04   33.87
 -12   2 -19  106.86   36.60
  12  -2  19   81.61   44.38
 -12   2 -18   70.26   33.44
  12  -2  18   -1.26   46.28
 -12   2 -17   -1.89   30.29
  12  -2  17   -1.05   72.36
 -12   2 -16  -21.24   41.65
  12  -2  16    7.36   33.66
 -12   2 -15   15.36   40.39
  12  -2  15   34.50   34.71
 -12   2 -14  -25.66   37.44
  12  -2  14   -3.79   54.06
 -12   2 -13   84.98   33.87
  12  -2  13   81.61   39.55
 -12   2 -12   93.81   29.45
  12  -2  12   80.35   36.81
 -12   2 -11   64.58   50.90
  12  -2  11  124.10   45.01
 -12   2 -10   33.66   38.07
  12  -2  10   41.65   42.28
 -12   2  -9   76.57   27.98
  12  -2   9   65.42   31.55
 -12   2  -8  107.28   37.86
  12  -2   8  105.59   38.07
 -12   2  -7   94.87   39.97
  12  -2   7   72.15   34.08
 -12   2  -6  -14.72   34.50
  12  -2   6   41.02   34.08
 -12   2  -5   64.79   29.45
  12  -2   5   51.53   39.97
 -12   2  -4   17.25   27.98
  12  -2   4   -9.04   32.60
 -12   2  -3  109.59   39.76
  12  -2   3  167.01   43.33
 -12   2  -2    8.41   25.45
  12  -2   2   23.98   28.82
 -12   2  -1  -10.73   61.84
  12  -2   1   24.61   41.02
 -12   2   0   13.46   30.29
  12  -2   0    5.68   31.76
 -12   2   1   50.69   27.34
  12  -2  -1   24.61   35.13
 -12   2   2   45.86   27.56
  12  -2  -2   26.29   32.60
 -12   2   3   -8.41   27.56
  12  -2  -3  -36.39   34.92
 -12   2   4   18.30   28.19
  12  -2  -4   40.18   31.34
 -12   2   5   22.30   26.71
  12  -2  -5   12.20   27.34
 -12   2   6   24.19   41.86
  12  -2  -6   -2.31   29.03
 -12   2   7  -20.40   26.50
  12  -2  -7   36.39   35.97
 -12   2   8    1.05   33.66
  12  -2  -8   31.55   43.12
 -12   2   9  -18.30   23.56
  12  -2  -9    6.94   32.18
 -12   2  10  -20.40   29.45
  12  -2 -10   -1.47   38.49
 -12   2  11  -21.24   49.01
  12  -2 -11   63.52   34.50
 -12   2  12   23.35   39.55
  12  -2 -12   41.23   30.08
 -12   2  13   14.30   29.66
  12  -2 -13   20.19   37.23
 -12   2  14    2.10   28.61
  12  -2 -14    1.05   34.08
 -12   2  15   86.45   32.18
  12  -2 -15   65.84   40.39
 -12   2  16   59.32   32.18
  12  -2 -16   73.20   42.70
 -12   2  17  -14.51   35.76
  12  -2 -17   15.57   34.29
 -12   2  18   80.14   42.49
  12  -2 -18  -82.67   47.96
 -12   2  19  120.32   35.55
  12  -2 -19  101.39   39.55
 -12   2  20  -23.77   34.92
  12  -2 -20   12.41   45.43
 -12   2  21  -24.40   25.66
  12  -2 -21    5.68   39.33
 -12   2  22    1.68   18.93
  12  -2 -22   -9.68   32.39
 -12   2  23   -4.84   19.35
  12  -2 -23   50.06   42.70
 -12   2  24  -10.31   25.24
  12  -2 -24   -3.79   30.08
 -12   2  25   17.67   30.29
  12  -2 -25  -15.36   33.66
 -12   2  26   33.66   37.86
  12  -2 -26   -9.89   26.50
 -12   2  27   15.57   26.29
  12  -2 -27   -9.68   18.09
 -12   2  28    4.00   22.30
  12  -2 -28   -0.63   51.11
 -13   2 -28   22.30   36.81
 -13   2 -27   -4.42   22.72
  13  -2  24  -10.94   35.55
 -13   2 -23    3.37   30.50
 -13   2 -22  -12.20   18.72
  13  -2  22    5.05   30.50
 -13   2 -21   -6.94   21.88
  13  -2  21    2.52   16.62
 -13   2 -20    0.00   27.98
  13  -2  20   -9.26   19.35
 -13   2 -19    9.04   27.56
  13  -2  19  -16.20   22.93
 -13   2 -18   -4.84   31.76
  13  -2  18   -9.47   26.71
 -13   2 -17  -19.35   28.19
  13  -2  17   -3.79   39.33
 -13   2 -16   -1.47   41.02
  13  -2  16   10.10   33.02
 -13   2 -15    0.63   40.60
  13  -2  15    8.83   29.24
 -13   2 -14   19.35   33.44
  13  -2  14  -24.40   37.86
 -13   2 -13   19.14   36.60
  13  -2  13    0.21   35.76
 -13   2 -12   83.93   46.91
  13  -2  12   51.75   97.81
 -13   2 -11  -20.19   39.76
  13  -2  11   36.39   35.34
 -13   2 -10  -41.02   40.39
  13  -2  10   -8.83   33.23
 -13   2  -9   90.45   34.92
  13  -2   9   98.65   48.59
 -13   2  -8   -4.00   38.28
  13  -2   8  -20.19   37.23
 -13   2  -7    4.84   38.28
  13  -2   7   -3.37   43.54
 -13   2  -6  108.12   36.81
  13  -2   6  136.94   35.55
 -13   2  -5  197.30   39.33
  13  -2   5  222.55   39.97
 -13   2  -4   49.01   35.55
  13  -2   4   49.43   44.38
 -13   2  -3    9.47   30.92
  13  -2   3  -36.60   36.39
 -13   2  -2    6.73   51.75
  13  -2   2   36.60   52.38
 -13   2  -1  177.74   30.92
  13  -2   1  167.65   36.18
 -13   2   0   33.44   51.96
  13  -2   0   -6.52   51.11
 -13   2   1   18.93   37.02
  13  -2  -1   19.56   37.44
 -13   2   2   36.39   50.69
  13  -2  -2   14.51   51.75
 -13   2   3   44.59   38.28
  13  -2  -3   68.36   36.18
 -13   2   4   77.41   55.53
  13  -2  -4   70.05   48.38
 -13   2   5    4.21   30.50
  13  -2  -5    0.21   29.03
 -13   2   6   49.85   40.81
  13  -2  -6   25.24   46.49
 -13   2   7    7.99   31.55
  13  -2  -7   -3.79   40.60
 -13   2   8   -8.62   38.28
  13  -2  -8   26.92   55.32
 -13   2   9    2.52   26.71
  13  -2  -9   -2.10   35.13
 -13   2  10   90.45   31.13
  13  -2 -10   40.18   43.75
 -13   2  11   -3.37   32.18
  13  -2 -11  -24.40   39.12
 -13   2  12   26.29   33.02
  13  -2 -12  -43.12   46.91
 -13   2  13    0.63   44.17
  13  -2 -13    6.10   45.22
 -13   2  14   14.09   37.02
  13  -2 -14    0.84   39.12
 -13   2  15    2.94   42.28
  13  -2 -15   -1.89   52.38
 -13   2  16   -5.68   26.92
  13  -2 -16  -12.83   37.44
 -13   2  17   19.14   27.56
  13  -2 -17   17.25   39.97
 -13   2  18   18.09   28.19
  13  -2 -18   -3.16   33.23
 -13   2  19    9.47   43.33
  13  -2 -19   32.39   43.33
 -13   2  20    3.37   30.29
  13  -2 -20    7.99   40.81
 -13   2  21   13.25   36.81
  13  -2 -21    9.68   30.50
 -13   2  22   -1.47   19.98
  13  -2 -22    5.26   37.65
  13  -2 -23   15.99   25.87
  13  -2 -24    0.21   25.24
 -13   2  25   22.09   31.13
  13  -2 -25    8.20   26.50
 -14   2 -23    5.26   31.55
  14  -2  23   21.46   52.17
 -14   2 -22  133.15   33.66
 -14   2 -21   -8.62   28.82
  14  -2  21   11.99   72.57
 -14   2 -20   -7.36   20.40
  14  -2  20  -26.29   68.36
 -14   2 -19   20.19   32.60
 -14   2 -18   63.52   22.72
 -14   2 -17  -23.35   27.56
 -14   2 -16  -22.51   52.59
 -14   2 -15   13.67   33.44
 -14   2 -14   -4.42   29.03
  14  -2  14   -4.21   22.30
 -14   2 -13    6.94   37.65
  14  -2  13   -1.26   31.34
 -14   2 -12  -16.62   52.59
  14  -2  12   -5.68   46.49
 -14   2 -11   -8.20   33.87
  14  -2  11  -47.54   52.80
 -14   2 -10   26.92   39.76
  14  -2  10   11.57   42.91
 -14   2  -9    1.47   38.49
  14  -2   9   37.02   42.70
 -14   2  -8  -15.14   35.34
  14  -2   8  -26.92   44.17
 -14   2  -7   20.82   40.81
  14  -2   7    6.52   42.49
 -14   2  -6  -34.92   62.26
  14  -2   6   18.93   47.75
 -14   2  -5   34.08   37.65
  14  -2   5   13.88   47.54
 -14   2  -4   33.66   37.02
  14  -2   4  -13.88   39.33
 -14   2  -3  100.33   39.33
  14  -2   3  127.89   48.80
 -14   2  -2   51.75   62.26
  14  -2   2  -44.17   39.55
 -14   2  -1   10.52   40.39
  14  -2   1  -13.46   38.91
 -14   2   0   22.51   34.71
  14  -2   0   31.97   49.64
 -14   2   1   83.93   32.18
  14  -2  -1  131.47   42.91
 -14   2   2   30.50   35.13
  14  -2  -2   30.50   55.74
 -14   2   3    4.21   30.08
  14  -2  -3  -42.49   42.28
 -14   2   4   35.76   34.08
  14  -2  -4   13.88   65.42
 -14   2   5  157.34   31.34
  14  -2  -5  153.55   33.66
 -14   2   6   99.28   43.96
  14  -2  -6   -9.68   46.91
 -14   2   7   -0.84   37.65
  14  -2  -7   38.07   45.86
 -14   2   8   65.21   43.33
  14  -2  -8  -58.48   61.63
 -14   2   9  118.00   26.71
  14  -2  -9   13.67   47.96
 -14   2  10   15.57   32.18
  14  -2 -10    0.63   40.81
 -14   2  11   35.13   30.08
  14  -2 -11  -18.09   38.28
 -14   2  12   -4.00   29.45
  14  -2 -12   -5.68   56.16
 -14   2  13   -9.68   27.56
  14  -2 -13   39.97   23.77
 -14   2  14   32.81   30.92
  14  -2 -14   -7.57   23.56
 -14   2  15   11.15   33.87
  14  -2 -15   24.82   35.97
 -14   2  16   -6.52   29.45
  14  -2 -16    7.15   36.18
 -14   2  17    5.47   22.09
  14  -2 -17   54.48   37.23
 -14   2  18    5.68   18.93
  14  -2 -18   11.36   28.61
 -14   2  19   -4.00   38.49
  14  -2 -19    3.79   37.02
  14  -2 -20  -10.31   72.57
  14  -2 -21   39.76   75.30
  14  -2 -22   67.52   64.79
 -14   2  23   11.15   21.24
  14  -2 -23    2.10   19.77
 -15   2 -21    0.84   27.98
  15  -2  21   18.30   57.85
 -15   2 -20   50.90   39.55
  15  -2  20  -16.41   70.68
 -15   2 -19   18.51   35.13
 -15   2 -18   -9.04   23.98
 -15   2 -17  -15.78   27.56
 -15   2 -16   32.18   43.33
 -15   2 -15   17.67   27.13
 -15   2 -14   26.29   26.08
  15  -2  14    9.89   43.96
 -15   2 -13   -9.89   26.71
  15  -2  13    5.89   34.71
 -15   2 -12   18.30   18.93
  15  -2  12    5.68   32.81
 -15   2 -11  -15.78   39.12
  15  -2  11   -1.47   45.43
 -15   2 -10   -0.42   36.60
  15  -2  10   21.03   44.59
 -15   2  -9    4.63   25.66
  15  -2   9   -9.89   28.19
 -15   2  -8    7.78   55.11
  15  -2   8   88.56   34.50
 -15   2  -7   -5.89   31.97
  15  -2   7    4.84   28.82
 -15   2  -6    7.15   45.43
  15  -2   6   -5.05   33.23
 -15   2  -5   -1.89   28.61
  15  -2   5   -6.94   48.80
 -15   2  -4   -2.94   34.71
  15  -2   4   18.72   37.44
 -15   2  -3   26.92   32.18
  15  -2   3  -28.40   39.12
 -15   2  -2  -25.66   42.49
  15  -2   2   34.29   49.85
 -15   2  -1   17.46   44.80
  15  -2   1    0.84   35.55
 -15   2   0   14.51   32.18
  15  -2   0   26.50   32.18
 -15   2   1    4.00   42.70
  15  -2  -1   73.20   50.69
 -15   2   2    8.41   25.87
  15  -2  -2  -18.72   35.76
 -15   2   3   71.10   36.39
  15  -2  -3   38.91   51.53
 -15   2   4    8.20   34.50
  15  -2  -4   17.04   37.02
 -15   2   5    4.84   34.92
  15  -2  -5    9.47   36.60
 -15   2   6    4.21   47.54
  15  -2  -6   -7.15   30.29
 -15   2   7    4.63   53.22
  15  -2  -7  -21.24   33.44
 -15   2   8   10.52   39.12
  15  -2  -8  -18.30   37.44
 -15   2   9  -11.78   42.49
  15  -2  -9    5.26   41.23
 -15   2  10   -7.57   29.87
  15  -2 -10  -44.80   46.91
 -15   2  11  -11.78   49.85
  15  -2 -11   21.03   41.02
 -15   2  12    9.68   24.19
  15  -2 -12    0.42   35.13
 -15   2  13   -3.37   22.09
  15  -2 -13   11.78   17.25
 -15   2  14  -17.04   20.19
  15  -2 -14  -15.99   20.82
 -15   2  15    2.31   20.82
  15  -2 -15   58.90   34.08
 -15   2  16  103.49   31.97
  15  -2 -16  113.17   29.24
 -15   2  17   39.76   18.93
  15  -2 -17   16.20   23.56
 -15   2  18    7.99   15.78
  15  -2 -18   45.65   22.09
 -15   2  19    4.63   19.56
  15  -2 -19   -2.94   28.61
 -16   2 -16   -1.05   14.93
 -16   2 -15   -1.05   20.19
 -16   2 -14  -19.56   27.56
  16  -2  14    6.31   26.92
 -16   2 -13   -9.04   19.14
  16  -2  13  -13.46   39.76
 -16   2 -12  -16.41   27.77
  16  -2  12   -7.15   22.72
 -16   2 -11    1.05   16.83
  16  -2  11   15.99   26.50
 -16   2 -10    1.05   15.78
  16  -2  10   17.46   28.19
 -16   2  -9   -1.47   30.08
  16  -2   9  -25.66   62.05
 -16   2  -8   -0.63   31.34
  16  -2   8    6.31   15.78
 -16   2  -7    3.16   17.46
  16  -2   7   21.46   23.56
 -16   2  -6   -4.42   20.40
  16  -2   6    2.52   21.03
 -16   2  -5    3.79   38.07
  16  -2   5    8.83   31.13
 -16   2  -4   17.67   61.21
  16  -2   4  -13.25   43.33
 -16   2  -3   29.24   42.49
  16  -2   3  -18.09   25.45
 -16   2  -2  -13.46   65.42
  16  -2   2    6.94   21.03
 -16   2  -1   13.88   31.13
  16  -2   1   -7.15   21.24
 -16   2   0    5.26   37.44
  16  -2   0   11.99   32.18
 -16   2   1  -17.04   31.76
  16  -2  -1    4.42   22.93
 -16   2   2    8.83   44.38
  16  -2  -2   -2.73   33.02
 -16   2   3   58.90   39.33
  16  -2  -3  -18.72   39.33
 -16   2   4    6.10   19.77
  16  -2  -4   44.59   34.29
 -16   2   5   13.46   30.29
  16  -2  -5   72.78   48.59
 -16   2   6   10.73   22.51
  16  -2  -6    2.31   34.08
 -16   2   7   21.67   28.82
  16  -2  -7   15.78   35.76
 -16   2   8   -7.15   24.40
  16  -2  -8   10.10   25.66
 -16   2   9    2.52   19.77
  16  -2  -9   -5.68   26.50
 -16   2  10    6.10   23.98
  16  -2 -10  -13.04   24.19
 -16   2  11   -2.31   27.98
  16  -2 -11    1.89   30.92
 -16   2  12    3.37   28.40
  16  -2 -12    5.89   21.46
 -16   2  13   34.50   19.98
  16  -2 -13   -0.84   25.66
  16  -2 -14   -6.31   22.51
  17  -2  10   11.57   54.06
 -17   2  -9   12.83   19.14
  17  -2   9   33.44   36.81
 -17   2  -8    5.89   23.77
 -17   2  -7    4.21   17.67
 -17   2  -6   17.46   23.14
 -17   2  -5   -0.21   15.57
 -17   2  -4  131.68   33.44
 -17   2  -3    6.73   16.62
  17  -2   3   33.02   37.65
 -17   2  -2  -18.09   55.95
  17  -2   2   11.99   49.01
 -17   2  -1    5.89   30.29
  17  -2   1    6.94   22.72
 -17   2   0    1.26   27.34
  17  -2   0   -6.73   21.24
 -17   2   1  -11.99   25.66
  17  -2  -1    3.79   28.19
 -17   2   2  -23.14   38.49
  17  -2  -2  -10.52   27.77
 -17   2   3  -19.14   26.92
  17  -2  -3   -6.31   32.81
 -17   2   4   67.31   22.93
  17  -2  -4  -37.23   34.92
 -17   2   5  -11.99   31.34
  17  -2  -5   -4.63   30.08
 -17   2   6  -12.62   20.82
  17  -2  -6    4.00   48.17
 -17   2   7   -7.57   24.61
  17  -2  -7   17.04   52.38
 -17   2   8    7.99   36.81
  17   3 -10   10.52   24.61
 -17  -3  10  152.29   24.82
  17   3  -9   -6.31   23.77
 -17  -3   9  -15.78   27.98
 -17  -3   8    0.63   39.12
 -17  -3   7    3.79   27.34
 -17  -3   6    1.89   18.93
  17   3  -5    6.31   48.17
 -17  -3   5    1.47   17.88
  17   3  -4   20.61   45.43
 -17  -3   4    5.68   43.54
  17   3  -3  241.06   55.74
 -17  -3   3   19.77   26.71
  17   3  -2    8.83   46.70
 -17  -3   2   16.41   37.23
  17   3  -1   13.25   45.65
 -17  -3   1    5.05   30.71
  17   3   0  -13.67   30.50
 -17  -3   0    8.20   16.62
 -17  -3  -1   17.04   41.44
  17   3   2    1.05   28.19
 -17  -3  -2   -7.36   18.51
 -17  -3  -3    4.63   25.45
  16   3 -19    7.99   23.98
  16   3 -17  -15.78   38.28
 -16  -3  17    0.84   18.30
  16   3 -16   14.30   24.61
 -16  -3  16    3.58   18.93
  16   3 -15  -16.62   42.49
 -16  -3  15    2.10   25.45
  16   3 -14    9.89   32.60
 -16  -3  14   -2.94   32.39
  16   3 -13  136.30   28.82
 -16  -3  13   -1.47   35.13
  16   3 -12   -8.62   40.39
 -16  -3  12    0.00   18.72
  16   3 -11  -11.78   25.45
 -16  -3  11   -3.16   17.46
  16   3 -10  -19.77   39.33
 -16  -3  10    2.31   24.82
  16   3  -9  -26.71   24.61
 -16  -3   9   48.38   39.55
  16   3  -8   -6.10   13.67
 -16  -3   8   -5.26   27.34
  16   3  -7   15.36   31.13
 -16  -3   7  119.48   19.77
  16   3  -6    1.89   15.36
 -16  -3   6   22.09   20.19
  16   3  -5  -30.08   33.66
 -16  -3   5  -12.20   22.93
  16   3  -4    2.31   19.14
 -16  -3   4    8.83   20.61
  16   3  -3   18.30   28.82
 -16  -3   3    9.04   29.24
  16   3  -2   17.25   21.24
 -16  -3   2   15.57   21.67
  16   3  -1   25.45   39.97
 -16  -3   1    2.94   23.35
  16   3   0  -38.49   29.66
 -16  -3   0   -6.73   26.92
  16   3   1   77.20   35.76
 -16  -3  -1   44.80   23.14
  16   3   2    6.73   31.55
 -16  -3  -2    6.94   31.34
  16   3   3    4.42   39.12
 -16  -3  -3    0.00   28.61
  16   3   4   18.93   58.48
 -16  -3  -4   -8.20   40.18
  16   3   5   10.52   28.61
 -16  -3  -5   -9.89   24.19
  16   3   6   28.61   44.59
 -16  -3  -6    5.47   19.56
  16   3   7    7.99   40.81
 -16  -3  -7  107.49   25.66
  16   3   8    0.42   36.60
 -16  -3  -8    1.05   15.78
  16   3   9    9.26   35.34
 -16  -3  -9  -12.41   19.56
  16   3  10   -1.26   28.19
 -16  -3 -10   12.41   18.72
  15   3 -23    0.42   21.88
  15   3 -22    3.58   39.76
 -15  -3  22   -0.42   35.55
  15   3 -21  -14.72   51.11
 -15  -3  21   -5.89   29.24
  15   3 -20    6.31   32.18
 -15  -3  20  -18.51   24.19
  15   3 -19   16.62   41.23
 -15  -3  19   16.20   23.14
  15   3 -18   23.77   47.75
 -15  -3  18  104.12   28.82
  15   3 -17   -2.73   31.34
 -15  -3  17   -6.52   24.19
  15   3 -16   -8.62   27.34
 -15  -3  16   -2.94   43.12
  15   3 -15    0.00   30.08
 -15  -3  15    0.63   39.76
  15   3 -14  118.85   38.07
 -15  -3  14   -2.52   27.77
  15   3 -13    2.10   26.29
 -15  -3  13    4.21   29.66
  15   3 -12    4.63   18.51
 -15  -3  12   97.60   28.19
  15   3 -11   -1.26   21.46
 -15  -3  11    6.31   32.81
  15   3 -10   -2.73   13.67
 -15  -3  10   27.34   35.34
  15   3  -9   -6.94   31.13
 -15  -3   9   16.62   48.17
  15   3  -8    4.00   44.17
 -15  -3   8   -3.79   39.97
  15   3  -7    7.99   26.92
 -15  -3   7   -5.68   33.23
  15   3  -6  -11.78   39.12
 -15  -3   6   26.08   31.55
  15   3  -5    6.10   40.18
 -15  -3   5  -27.13   27.34
  15   3  -4  -20.61   37.02
 -15  -3   4    4.21   26.92
  15   3  -3   84.77   30.71
 -15  -3   3    3.58   23.98
  15   3  -2  -25.24   42.49
 -15  -3   2    9.68   56.58
  15   3  -1    6.10   39.76
 -15  -3   1   -5.05   28.40
  15   3   0  -32.60   47.12
 -15  -3   0   51.11   58.90
  15   3   1  118.21   43.12
 -15  -3  -1  -18.72   35.76
  15   3   2   -6.10   46.91
 -15  -3  -2   15.36   39.12
  15   3   3   29.66   46.28
 -15  -3  -3   16.83   37.65
  15   3   4   -1.47   44.17
 -15  -3  -4   15.78   35.55
  15   3   5   23.56   32.18
 -15  -3  -5  -32.18   38.07
  15   3   6    1.68   23.77
 -15  -3  -6    9.68   31.97
  15   3   7   57.00   49.01
 -15  -3  -7  123.89   41.65
  15   3   8   10.73   37.65
 -15  -3  -8   -3.16   27.34
  15   3   9   16.20   21.88
 -15  -3  -9  111.90   31.97
  15   3  10   -6.73   25.24
 -15  -3 -10    6.94   25.87
  15   3  11   -6.10   18.09
 -15  -3 -11   15.78   26.71
  15   3  12   -1.05   17.67
 -15  -3 -12   -5.89   21.67
  15   3  13   15.36   47.96
 -15  -3 -13    9.26   24.82
  15   3  14    0.84   26.08
 -15  -3 -14   11.78   25.03
  15   3  15   17.25   48.17
 -15  -3 -15   -9.04   23.56
  15   3  16   -4.63   44.38
 -15  -3 -16   15.14   18.93
  14   3 -25   13.88   32.81
  14   3 -24   12.62   32.81
  14   3 -23  -12.20   42.28
  14   3 -22  -18.93   63.73
 -14  -3  22    5.68   19.98
  14   3 -21   -0.42   70.47
 -14  -3  21   -2.73   27.98
  14   3 -20  -60.16   67.52
 -14  -3  20  -18.72   25.03
  14   3 -19  -18.09   45.01
 -14  -3  19   18.93   24.40
 -14  -3  18    2.73   31.97
  14   3 -17   -0.21   35.34
 -14  -3  17   -5.89   41.65
  14   3 -16    9.68   47.12
 -14  -3  16   91.50   37.44
  14   3 -15  -14.30   33.02
 -14  -3  15   -9.04   21.03
  14   3 -14   -8.62   22.51
 -14  -3  14   -7.15   18.30
  14   3 -13  -18.51   34.50
 -14  -3  13    0.63   34.08
  14   3 -12    8.83   26.71
 -14  -3  12    4.21   54.90
  14   3 -11    2.73   24.61
 -14  -3  11   28.82   47.75
  14   3 -10    6.73   52.17
 -14  -3  10   20.61   36.60
  14   3  -9  -24.82   36.60
 -14  -3   9   44.59   71.10
  14   3  -8    6.52   37.23
 -14  -3   8   49.64   34.71
  14   3  -7  -23.77   64.37
 -14  -3   7   25.03   36.18
  14   3  -6   26.08   37.44
 -14  -3   6  -11.78   17.25
  14   3  -5  -29.03   36.60
 -14  -3   5   10.52   35.55
  14   3  -4   41.02   58.27
 -14  -3   4   -3.58   38.28
  14   3  -3   16.83   46.28
 -14  -3   3   33.66   30.71
  14   3  -2   -1.89   50.06
 -14  -3   2    3.58   34.71
  14   3  -1   72.99   45.43
 -14  -3   1    2.73   39.76
  14   3   0   29.03   53.22
 -14  -3   0   21.88   39.33
  14   3   1   15.99   46.07
 -14  -3  -1    4.00   38.28
  14   3   2   41.65   52.17
 -14  -3  -2   11.15   39.55
  14   3   3   48.59   50.48
 -14  -3  -3   14.72   36.81
  14   3   4  120.95   71.31
 -14  -3  -4   51.32   39.76
  14   3   5  -45.65   43.54
 -14  -3  -5    9.04   49.01
  14   3   6   11.78   37.02
 -14  -3  -6   39.97   38.70
  14   3   7  -33.23   59.32
 -14  -3  -7   34.50   45.01
  14   3   8    3.79   36.39
 -14  -3  -8   16.20   45.01
  14   3   9   39.12   54.06
 -14  -3  -9   -4.42   43.75
  14   3  10   17.67   52.17
 -14  -3 -10  -14.09   53.85
  14   3  11   31.97   59.11
 -14  -3 -11   84.35   37.02
  14   3  12   -7.78   43.12
 -14  -3 -12   -2.10   28.40
  14   3  13   81.82   46.28
 -14  -3 -13  -20.61   37.23
  14   3  14   -3.58   53.85
 -14  -3 -14    5.05   17.25
  14   3  15   23.77   45.86
 -14  -3 -15  -10.52   20.82
  14   3  16    0.84   33.02
 -14  -3 -16   16.20   31.34
  14   3  17    0.42   30.92
 -14  -3 -17   17.88   31.97
  14   3  18   -2.94   26.08
 -14  -3 -18   -8.41   25.66
  14   3  19   29.66   51.53
 -14  -3 -19  119.06   46.28
  13   3 -28   -7.57   70.68
 -13  -3  28    4.63   23.56
  13   3 -27    7.99   66.26
 -13  -3  27   -0.42   22.51
  13   3 -26  -15.99   63.95
  13   3 -25   -5.26   26.08
  13   3 -24    4.00   36.60
  13   3 -23  150.61   39.55
  13   3 -22   34.92   50.48
  13   3 -21  -18.93   52.59
 -13  -3  21    5.05   25.03
  13   3 -20  149.14   37.65
 -13  -3  20   14.51   37.02
  13   3 -19    2.10   34.71
 -13  -3  19    9.68   48.17
  13   3 -18  -23.14   40.81
 -13  -3  18    1.68   32.81
  13   3 -17  -19.35   40.60
 -13  -3  17   -0.42   26.29
  13   3 -16   39.76   42.28
 -13  -3  16   45.86   29.66
  13   3 -15   -5.47   43.33
 -13  -3  15   11.15   40.60
  13   3 -14    3.58   44.80
 -13  -3  14    1.26   32.39
  13   3 -13   99.91   60.37
 -13  -3  13   75.51   33.87
  13   3 -12   37.02   53.43
 -13  -3  12  -29.87   35.97
  13   3 -11   12.41   46.28
 -13  -3  11    1.89   62.47
  13   3 -10   -2.10   40.81
 -13  -3  10    9.68   42.28
  13   3  -9   25.45   46.49
 -13  -3   9  128.31   38.07
  13   3  -8   30.92   54.27
 -13  -3   8   -1.05   46.28
  13   3  -7   13.04   40.18
 -13  -3   7   21.46   32.60
  13   3  -6    4.63   34.08
 -13  -3   6    4.63   45.01
  13   3  -5  -22.09   55.11
 -13  -3   5   16.83   45.43
  13   3  -4  -11.57   39.33
 -13  -3   4  -14.72   31.97
  13   3  -3  110.64   57.21
 -13  -3   3  113.59   45.86
  13   3  -2   33.02   38.49
 -13  -3   2    0.84   30.50
  13   3  -1    6.31   47.54
 -13  -3   1   17.25   38.28
  13   3   0   -6.10   52.17
 -13  -3   0    2.31   34.71
  13   3   1   67.31   38.91
 -13  -3  -1   83.72   35.13
  13   3   2  -41.02   52.38
 -13  -3  -2   37.86   46.70
  13   3   3    9.26   33.87
 -13  -3  -3   -8.62   34.29
  13   3   4   11.78   36.81
 -13  -3  -4   21.67   48.38
  13   3   5    3.79   45.86
 -13  -3  -5    1.47   36.18
  13   3   6   -5.68   36.18
 -13  -3  -6    6.10   44.59
  13   3   7  116.11   64.79
 -13  -3  -7   -9.68   43.33
  13   3   8   46.07   40.81
 -13  -3  -8   45.86   49.64
  13   3   9  131.68   62.47
 -13  -3  -9   99.91   43.96
  13   3  10   26.92   51.11
 -13  -3 -10   13.88   37.65
  13   3  11   41.86   41.86
 -13  -3 -11   90.03   44.38
  13   3  12   42.49   50.27
 -13  -3 -12   -5.68   38.28
  13   3  13  106.43   49.22
 -13  -3 -13   15.36   47.75
  13   3  14  -26.08   58.27
 -13  -3 -14   -4.00   39.97
  13   3  15   21.67   29.24
 -13  -3 -15   11.36   37.65
  13   3  16   11.78   26.29
 -13  -3 -16   -8.20   29.87
  13   3  17  115.69   28.19
 -13  -3 -17    2.52   38.70
  13   3  18   -1.89   25.24
 -13  -3 -18  -12.83   37.23
  13   3  19   -9.68   34.50
 -13  -3 -19   -3.37   43.12
  13   3  20  -11.15   30.71
 -13  -3 -20    3.58   41.44
  13   3  21   -2.52   25.03
 -13  -3 -21   -0.63   55.11
 -13  -3 -22    8.41   46.28
  12   3 -29  339.29   77.83
 -12  -3  29    9.89   26.71
  12   3 -28   -9.47   44.59
  12   3 -27   28.40   45.22
  12   3 -26  -28.61   42.07
 -12  -3  26  -35.76   54.06
 -12  -3  25   -6.94   14.30
  12   3 -24  -10.10   33.02
 -12  -3  24   -7.99   19.35
  12   3 -23    4.42   44.17
 -12  -3  23    7.99   18.93
  12   3 -22   -3.58   36.39
 -12  -3  22  -10.73   32.60
  12   3 -21  -18.93   26.08
 -12  -3  21   24.61   39.12
  12   3 -20   -1.05   25.45
 -12  -3  20  -25.24   43.12
  12   3 -19   -1.89   24.61
 -12  -3  19    2.10   31.13
  12   3 -18    6.52   21.88
 -12  -3  18    4.00   23.98
  12   3 -17    5.26   28.82
 -12  -3  17   17.67   26.71
  12   3 -16   -3.37   59.95
 -12  -3  16   -4.84   39.12
  12   3 -15   -2.94   38.49
 -12  -3  15  -39.97   58.48
  12   3 -14   -2.10   39.97
 -12  -3  14   -6.52   29.66
  12   3 -13   78.46   39.55
 -12  -3  13   34.29   45.01
  12   3 -12  108.12   52.17
 -12  -3  12   33.44   43.54
  12   3 -11    7.15   45.86
 -12  -3  11   57.21   33.66
  12   3 -10   11.15   44.59
 -12  -3  10    4.84   42.49
  12   3  -9  139.67   38.49
 -12  -3   9  162.39   39.12
  12   3  -8   -7.57   33.66
 -12  -3   8  -10.31   39.97
  12   3  -7  199.41   59.95
 -12  -3   7  196.46   45.43
  12   3  -6  -34.71   44.17
 -12  -3   6   18.30   34.71
  12   3  -5    7.99   32.18
 -12  -3   5   28.19   30.71
  12   3  -4   -2.94   37.02
 -12  -3   4   -4.63   41.86
  12   3  -3  199.83   42.28
 -12  -3   3  149.98   35.13
  12   3  -2  -22.93   35.13
 -12  -3   2   -3.79   35.34
  12   3  -1  -19.56   39.33
 -12  -3   1   -0.21   30.08
  12   3   0   23.98   35.55
 -12  -3   0   41.86   36.60
  12   3   1   53.22   30.71
 -12  -3  -1   22.51   30.92
  12   3   2   28.61   32.60
 -12  -3  -2   30.92   42.91
  12   3   3  136.09   32.18
 -12  -3  -3   96.55   31.97
  12   3   4  -13.25   31.55
 -12  -3  -4   11.78   56.16
  12   3   5   83.93   30.29
 -12  -3  -5   58.69   35.55
  12   3   6   83.72   34.08
 -12  -3  -6   93.39   41.02
  12   3   7  107.91   60.37
 -12  -3  -7   25.45   38.70
  12   3   8  -28.19   36.81
 -12  -3  -8    9.04   44.59
  12   3   9   28.40   53.64
 -12  -3  -9   34.71   57.63
  12   3  10  -14.72   61.42
 -12  -3 -10   16.83   45.86
  12   3  11   -1.47   34.71
 -12  -3 -11  -29.87   41.02
  12   3  12   -6.94   33.23
 -12  -3 -12  -19.35   35.76
  12   3  13   22.51   45.43
 -12  -3 -13    0.21   49.85
  12   3  14  -17.46   30.92
 -12  -3 -14  -16.20   34.50
  12   3  15   46.70   33.66
 -12  -3 -15   -6.31   42.91
  12   3  16   20.19   35.76
 -12  -3 -16   30.50   35.13
  12   3  17   32.60   33.87
 -12  -3 -17    6.73   43.54
  12   3  18   -6.73   39.76
 -12  -3 -18   -7.36   47.75
  12   3  19  -21.24   51.53
 -12  -3 -19   31.97   38.70
  12   3  20   -0.63   32.18
 -12  -3 -20  -14.30   61.00
  12   3  21  -11.78   25.87
 -12  -3 -21    3.79   23.35
  12   3  22    6.73   14.30
 -12  -3 -22   20.40   25.45
  12   3  23    1.05   15.14
 -12  -3 -23   70.26   18.09
  12   3  24    3.58   18.93
 -12  -3 -24   15.57   41.02
 -12  -3 -25  -15.57   23.77
 -11  -3  28    8.20   16.62
 -11  -3  27   93.39   27.98
 -11  -3  26    2.73   28.19
  11   3 -25   12.83   24.82
 -11  -3  25   -4.63   24.19
  11   3 -24  -52.17   33.44
 -11  -3  24   -7.99   40.81
  11   3 -23   41.44   43.96
 -11  -3  23   39.33   26.50
  11   3 -22   15.78   42.49
 -11  -3  22   13.04   31.97
  11   3 -21  -23.56   48.38
 -11  -3  21   18.30   34.50
  11   3 -20   10.10   42.91
 -11  -3  20  -11.57   26.29
  11   3 -19  105.38   26.71
 -11  -3  19   69.83   25.66
  11   3 -18   14.30   30.71
 -11  -3  18  -10.10   32.18
  11   3 -17   48.80   44.17
 -11  -3  17    1.68   38.07
  11   3 -16   11.15   51.11
 -11  -3  16    1.89   51.11
  11   3 -15   41.44   35.55
 -11  -3  15  -11.99   35.34
  11   3 -14    0.84   41.02
 -11  -3  14   -6.73   25.24
  11   3 -13    2.73   39.33
 -11  -3  13   18.30   30.50
  11   3 -12   73.62   35.97
 -11  -3  12   88.13   37.44
  11   3 -11   32.81   37.86
 -11  -3  11   -5.26   38.28
  11   3 -10   26.71   42.49
 -11  -3  10    7.57   36.39
  11   3  -9   27.77   38.91
 -11  -3   9   14.51   27.56
  11   3  -8   -4.42   43.54
 -11  -3   8   13.88   45.22
  11   3  -7  -29.45   30.71
 -11  -3   7   12.62   26.50
  11   3  -6   25.03   33.87
 -11  -3   6   24.19   33.02
  11   3  -5  266.72   40.18
 -11  -3   5  197.73   31.76
  11   3  -4  -14.72   41.44
 -11  -3   4  -31.13   35.55
  11   3  -3   -6.73   27.34
 -11  -3   3   -5.47   23.77
  11   3  -2   32.60   30.50
 -11  -3   2   21.03   29.45
  11   3  -1  527.13   43.33
 -11  -3   1  562.25   43.75
  11   3   0   22.30   29.03
 -11  -3   0   22.30   31.13
  11   3   1   20.19   26.08
 -11  -3  -1  -12.83   28.82
  11   3   2   -5.26   29.87
 -11  -3  -2  -22.51   32.81
  11   3   3  645.97   42.49
 -11  -3  -3  608.74   43.12
  11   3   4   35.34   40.60
 -11  -3  -4  -46.91   38.70
  11   3   5  -14.72   36.60
 -11  -3  -5  -10.10   28.19
  11   3   6  -64.58   37.44
 -11  -3  -6    5.26   40.39
  11   3   7  258.73   34.08
 -11  -3  -7  268.61   39.55
  11   3   8  -34.08   35.34
 -11  -3  -8   34.08   30.29
  11   3   9   29.66   48.38
 -11  -3  -9   54.69   47.33
  11   3  10    1.05   26.71
 -11  -3 -10   21.24   29.66
  11   3  11    8.83   30.29
 -11  -3 -11  -14.93   38.49
  11   3  12   28.40   54.06
 -11  -3 -12   16.62   32.18
  11   3  13   37.65   33.44
 -11  -3 -13   47.54   32.18
  11   3  14  -25.66   31.13
 -11  -3 -14   26.08   32.18
  11   3  15   24.19   28.82
 -11  -3 -15   -0.84   35.55
  11   3  16   21.67   42.49
 -11  -3 -16   18.72   46.07
  11   3  17   -7.57   38.28
 -11  -3 -17  -40.39   36.81
  11   3  18   13.25   36.81
 -11  -3 -18   34.08   59.11
  11   3  19   66.47   42.28
 -11  -3 -19   -2.31   32.81
  11   3  20   -9.26   34.92
 -11  -3 -20    2.73   54.90
  11   3  21   10.10   32.81
 -11  -3 -21  117.37   35.76
  11   3  22    6.94   29.24
 -11  -3 -22  -15.36   23.14
  11   3  23  -12.41   21.46
 -11  -3 -23    0.00   25.03
  11   3  24    1.05   14.72
 -11  -3 -24    7.36   23.77
  11   3  25   11.99   15.99
 -11  -3 -25   -5.05   26.71
  11   3  26    4.84   15.57
 -11  -3 -26  -14.93   43.75
 -11  -3 -27  164.91   62.26
 -10  -3  31  -11.57   29.87
 -10  -3  30    9.68   26.92
  10   3 -29   -4.63   43.54
 -10  -3  29  -13.25   31.13
 -10  -3  28  -41.44   45.43
  10   3 -27  -26.92   30.92
 -10  -3  27   -7.36   43.75
  10   3 -26  -13.88   31.34
 -10  -3  26    1.47   51.11
  10   3 -25   53.22   30.50
 -10  -3  25  131.05   46.28
  10   3 -24   36.18   35.34
 -10  -3  24  -28.82   43.75
  10   3 -23   21.03   39.97
 -10  -3  23  -21.24   56.58
  10   3 -22  -11.36   42.07
 -10  -3  22  -21.88   63.73
  10   3 -21  -11.36   47.54
 -10  -3  21    2.94   45.65
  10   3 -20   -5.68   39.55
 -10  -3  20   11.57   46.28
  10   3 -19    3.16   31.13
 -10  -3  19   46.70   43.54
  10   3 -18  -10.31   30.50
 -10  -3  18  -14.30   54.06
  10   3 -17   29.87   39.97
 -10  -3  17    9.89   33.44
  10   3 -16    6.94   33.23
 -10  -3  16   33.23   26.50
  10   3 -15   38.07   36.39
 -10  -3  15   41.65   26.29
  10   3 -14   16.83   33.23
 -10  -3  14    4.00   25.45
  10   3 -13    0.00   29.45
 -10  -3  13   23.35   22.93
  10   3 -12   21.24   36.60
 -10  -3  12   37.23   43.96
  10   3 -11   33.02   31.76
 -10  -3  11   -8.20   31.76
  10   3 -10   -3.37   27.98
 -10  -3  10    1.89   30.92
  10   3  -9  191.63   32.39
 -10  -3   9  140.93   42.28
  10   3  -8  131.05   26.71
 -10  -3   8  142.82   27.34
  10   3  -7   21.67   35.55
 -10  -3   7   47.54   31.97
  10   3  -6   -2.31   30.50
 -10  -3   6   -0.21   26.29
  10   3  -5   66.26   28.40
 -10  -3   5   94.66   43.33
  10   3  -4  167.44   27.77
 -10  -3   4  175.43   25.24
  10   3  -3  -20.82   26.71
 -10  -3   3   10.31   26.29
  10   3  -2   40.39   40.18
 -10  -3   2   15.57   23.56
  10   3  -1   95.92   34.71
 -10  -3   1  112.11   26.08
  10   3   0   22.09   26.92
 -10  -3   0   -2.52   26.50
  10   3   1   53.85   25.24
 -10  -3  -1   35.34   22.93
  10   3   2   44.17   32.81
 -10  -3  -2    8.41   31.76
  10   3   3   71.10   26.29
 -10  -3  -3   47.12   23.98
  10   3   4    9.47   32.39
 -10  -3  -4    1.26   34.92
  10   3   5  634.40   41.86
 -10  -3  -5  680.05   46.49
  10   3   6    5.89   27.98
 -10  -3  -6   11.78   26.71
  10   3   7    5.26   28.40
 -10  -3  -7   19.77   30.50
  10   3   8  -53.22   29.87
 -10  -3  -8   11.36   28.61
  10   3   9  945.93   89.40
 -10  -3  -9  965.28   55.32
  10   3  10   13.04   27.13
 -10  -3 -10   52.17   33.44
  10   3  11   19.56   29.24
 -10  -3 -11   34.71   29.45
  10   3  12   -8.41   28.40
 -10  -3 -12   31.34   33.23
  10   3  13  138.83   35.97
 -10  -3 -13  125.37   28.19
  10   3  14    1.05   29.45
 -10  -3 -14  -10.94   74.88
  10   3  15   14.30   36.81
 -10  -3 -15  -33.66   44.17
  10   3  16   -6.52   23.77
 -10  -3 -16  -15.36   36.81
  10   3  17   -6.52   29.24
 -10  -3 -17   -0.63   39.33
  10   3  18   12.20   26.71
 -10  -3 -18   15.78   28.61
  10   3  19   46.91   33.44
 -10  -3 -19   21.88   37.02
  10   3  20   -1.89   32.81
 -10  -3 -20   27.56   53.85
 -10  -3 -21    4.42   25.24
  10   3  22   66.05   35.13
 -10  -3 -22  -25.66   27.56
  10   3  23   16.62   26.50
 -10  -3 -23   -5.89   42.70
  10   3  24    9.04   30.71
 -10  -3 -24  -19.98   55.11
  10   3  25   -0.21   22.09
 -10  -3 -25   -7.15   34.71
  10   3  26    0.00   15.78
 -10  -3 -26  -37.65   65.84
  10   3  27  -11.99   23.56
 -10  -3 -28   30.71   48.80
  10   3  29   38.07   41.65
   9   3 -30  -12.20   47.33
   9   3 -29  -17.25   59.11
  -9  -3  29   -3.16   35.97
   9   3 -28  -42.70   54.90
  -9  -3  28  -24.19   38.49
   9   3 -27  -25.87   35.76
  -9  -3  27  -18.09   45.22
   9   3 -26    8.62   37.23
  -9  -3  26   -1.68   48.17
   9   3 -25   17.04   37.86
  -9  -3  25    2.52   53.01
   9   3 -24   -8.83   46.70
  -9  -3  24    7.99   48.38
   9   3 -23  114.01   47.12
  -9  -3  23  126.63   51.11
   9   3 -22   42.28   50.90
  -9  -3  22    2.10   51.96
   9   3 -21  -38.91   41.65
  -9  -3  21  -26.50   43.75
   9   3 -20    9.68   38.07
  -9  -3  20   24.82   40.18
   9   3 -19  183.00   46.49
  -9  -3  19  174.80   37.65
   9   3 -18  -20.40   40.18
  -9  -3  18  -35.97   32.81
   9   3 -17  -10.52   34.71
  -9  -3  17   -1.05   26.29
   9   3 -16   44.17   49.43
  -9  -3  16   42.91   26.92
   9   3 -15   53.43   39.76
  -9  -3  15   27.56   30.71
   9   3 -14    9.89   34.29
  -9  -3  14   48.38   23.77
   9   3 -13   -7.99   31.76
  -9  -3  13   15.57   27.98
   9   3 -12   23.98   26.92
  -9  -3  12   25.03   25.24
   9   3 -11  174.17   32.39
  -9  -3  11  157.55   22.93
   9   3 -10   87.29   29.03
  -9  -3  10   78.67   23.98
   9   3  -9  273.03   33.66
  -9  -3   9  253.89   24.40
   9   3  -8   16.41   24.40
  -9  -3   8   -0.42   19.35
   9   3  -7  377.57   38.07
  -9  -3   7  436.26   35.55
   9   3  -6   15.57   22.30
  -9  -3   6   22.72   20.19
   9   3  -5   50.48   23.77
  -9  -3   5   45.01   22.93
   9   3  -4    8.20   20.61
  -9  -3   4   24.40   18.72
   9   3  -3  148.08   49.22
  -9  -3   3  128.94   37.86
   9   3  -2   32.60   23.35
  -9  -3   2   28.82   21.67
   9   3  -1   -1.68   29.24
  -9  -3   1  -35.76   24.19
   9   3   0   19.98   22.93
  -9  -3   0   27.77   25.03
   9   3   1   39.97   19.77
  -9  -3  -1   87.29   22.30
   9   3   2   43.54   29.03
  -9  -3  -2   56.16   29.03
   9   3   3  -21.88   22.93
  -9  -3  -3   17.46   25.45
   9   3   4   12.20   21.46
  -9  -3  -4  -12.20   20.40
   9   3   5  256.83   33.23
  -9  -3  -5  171.64   41.86
   9   3   6  250.10   35.55
  -9  -3  -6  183.84   25.03
   9   3   7   70.26   26.50
  -9  -3  -7   81.19   24.40
   9   3   8  -29.03   25.66
  -9  -3  -8  -15.78   27.98
  -9  -3  -9   51.96   29.87
   9   3  10   53.43   30.50
  -9  -3 -10   84.98   26.29
   9   3  11  283.55   30.50
  -9  -3 -11  258.94   35.13
   9   3  12   62.26   21.88
  -9  -3 -12   76.99   23.98
   9   3  13  117.16   31.13
  -9  -3 -13  108.33   70.26
   9   3  14    4.84   23.35
  -9  -3 -14  -24.40   33.23
   9   3  15  479.17   42.28
  -9  -3 -15  435.42   35.97
   9   3  16  -24.19   25.66
  -9  -3 -16   10.10   33.87
   9   3  17   22.72   23.77
  -9  -3 -17   18.72   28.19
   9   3  18   75.72   34.29
  -9  -3 -18   74.25   39.97
   9   3  19   90.03   35.76
  -9  -3 -19   92.13   41.02
   9   3  20    4.00   47.75
  -9  -3 -20   33.87   31.76
   9   3  21   71.31   40.18
  -9  -3 -21  -12.83   55.95
   9   3  22   33.87   34.08
  -9  -3 -22   46.28   41.86
   9   3  23   25.03   34.50
  -9  -3 -23  -13.67   53.22
   9   3  24   26.29   37.23
  -9  -3 -24   25.24   45.22
   9   3  25  -12.20   33.87
  -9  -3 -25   -7.78   57.21
   9   3  26    4.42   29.87
  -9  -3 -26   25.03   44.17
   9   3  27   -0.63   21.67
  -9  -3 -27   -0.84   30.50
   9   3  28    5.89   26.29
  -9  -3 -28   28.82   42.49
   9   3  29    6.52   36.39
  -9  -3 -29   -4.00   19.77
   9   3  30   -6.31   35.13
  -9  -3 -30   -8.62   32.60
   8   3 -32    4.63   43.33
   8   3 -31    1.47   42.07
   8   3 -30   -6.10   41.44
   8   3 -29   25.03   36.18
   8   3 -28   21.67   34.92
  -8  -3  28  -30.71   30.71
   8   3 -27  -11.15   34.92
  -8  -3  27  -20.40   33.87
   8   3 -26   -1.89   31.55
  -8  -3  26   26.71   30.92
   8   3 -25   24.61   29.03
  -8  -3  25   -6.94   30.29
   8   3 -24   17.04   52.38
  -8  -3  24   11.36   33.02
   8   3 -23    8.20   31.13
  -8  -3  23   53.01   43.12
   8   3 -22   -1.05   31.13
  -8  -3  22   13.67   30.50
   8   3 -21   13.67   30.71
  -8  -3  21   13.25   28.82
   8   3 -20   -4.84   47.33
  -8  -3  20    4.84   31.34
   8   3 -19   -1.47   37.65
  -8  -3  19  -28.19   29.03
   8   3 -18   72.15   34.92
  -8  -3  18   66.26   23.14
   8   3 -17    5.26   30.92
  -8  -3  17   33.87   23.35
   8   3 -16  -14.51   26.92
  -8  -3  16  -13.67   25.45
   8   3 -15   -7.78   24.40
  -8  -3  15   43.33   26.08
   8   3 -14   35.13   39.33
  -8  -3  14  -10.52   34.50
   8   3 -13  156.92   32.60
  -8  -3  13  177.53   25.45
   8   3 -12  -11.15   37.86
  -8  -3  12  -17.67   18.51
   8   3 -11  112.54   23.56
  -8  -3  11  109.17   21.03
   8   3 -10  -12.20   23.98
  -8  -3  10    3.58   20.19
   8   3  -9  820.14   57.00
  -8  -3   9  813.41   47.12
   8   3  -8   25.45   26.50
  -8  -3   8   25.66   23.35
   8   3  -7   24.40   21.24
  -8  -3   7   19.14   18.93
   8   3  -6   37.65   26.50
  -8  -3   6   29.45   24.19
   8   3  -5  773.23   52.59
  -8  -3   5  777.02   40.18
   8   3  -4   32.81   22.51
  -8  -3   4   24.40   18.30
   8   3  -3   26.29   25.03
  -8  -3   3   62.89   24.82
   8   3  -2   43.96   33.02
  -8  -3   2    6.94   22.72
   8   3  -1 1299.73   55.11
  -8  -3   1 1280.59   54.06
   8   3   0   97.39   21.03
  -8  -3   0   81.19   22.51
   8   3   1  317.20   26.29
  -8  -3  -1  324.56   26.29
   8   3   2   -6.73   18.30
  -8  -3  -2    4.63   18.30
   8   3   3  220.65   27.98
  -8  -3  -3  259.78   30.29
   8   3   4  -27.34   19.98
  -8  -3  -4    1.26   21.24
   8   3   5   15.57   17.46
  -8  -3  -5   -0.42   21.46
   8   3   6  -13.04   21.24
  -8  -3  -6   -1.89   21.88
   8   3   7   -4.42   20.61
  -8  -3  -7   20.61   23.14
   8   3   8   38.28   19.77
  -8  -3  -8  110.01   26.92
   8   3   9   43.96   46.91
  -8  -3  -9  204.67   56.16
   8   3  10   42.28   22.51
  -8  -3 -10   66.89   25.03
   8   3  11  451.19   30.71
  -8  -3 -11  501.25   35.13
   8   3  12   25.24   20.61
   8   3  13   30.71   20.40
  -8  -3 -13   25.24   26.50
   8   3  14  -14.51   19.14
  -8  -3 -14   -2.31   26.92
   8   3  15  144.93   29.87
  -8  -3 -15  173.11   35.34
   8   3  16   69.20   35.76
  -8  -3 -16   24.19   25.45
   8   3  17  136.09   24.61
  -8  -3 -17   50.06   40.18
   8   3  18   10.94   25.45
  -8  -3 -18  -26.92   28.61
   8   3  19   54.90   24.61
  -8  -3 -19   72.15   25.24
   8   3  20   23.98   29.03
  -8  -3 -20   -2.52   30.08
   8   3  21  167.01   37.44
  -8  -3 -21   77.62   27.77
   8   3  22    5.05   32.18
  -8  -3 -22    1.26   30.50
   8   3  23  118.42   34.08
  -8  -3 -23   26.92   21.03
   8   3  24  -15.99   30.08
  -8  -3 -24  -10.31   21.46
   8   3  25   67.52   35.55
  -8  -3 -25   11.36   20.40
   8   3  26   22.51   29.03
  -8  -3 -26   -8.83   43.96
   8   3  27    4.84   31.76
  -8  -3 -27   17.04   48.59
   8   3  28    7.78   24.61
   8   3  29    9.89   43.75
  -8  -3 -29   -3.79   46.49
   8   3  30    0.84   37.65
   8   3  31   17.04   18.93
  -8  -3 -31    5.47   31.55
  -8  -3 -32  -11.57   29.87
   7   3 -31  -18.09   35.13
   7   3 -29  -32.81   45.65
  -7  -3  29  -47.96   37.65
   7   3 -28   -0.42   37.86
  -7  -3  28    7.78   31.34
   7   3 -27    1.47   38.07
  -7  -3  27   13.25   29.87
   7   3 -26   -7.78   49.01
  -7  -3  26   21.67   29.66
   7   3 -25   92.13   47.12
  -7  -3  25  146.82   32.81
   7   3 -24   57.85   37.86
  -7  -3  24   56.16   31.97
   7   3 -23    9.26   36.81
  -7  -3  23  -28.82   30.29
   7   3 -22    6.94   37.86
  -7  -3  22    8.83   40.39
   7   3 -21   21.67   29.03
  -7  -3  21   33.23   23.77
   7   3 -20   17.25   43.75
  -7  -3  20    1.05   36.60
   7   3 -19    7.15   32.81
  -7  -3  19   -2.31   35.13
   7   3 -18   35.13   24.40
  -7  -3  18   -0.42   18.09
   7   3 -17    2.94   34.29
  -7  -3  17  -18.30   21.67
   7   3 -16    5.89   20.82
  -7  -3  16   14.72   29.03
   7   3 -15   40.81   24.40
  -7  -3  15   31.55   23.98
   7   3 -14  -12.41   27.98
  -7  -3  14    1.26   21.24
   7   3 -13   36.60   17.46
  -7  -3  13   39.97   16.83
   7   3 -12   39.97   25.66
  -7  -3  12    6.10   27.56
   7   3 -11  173.96   34.71
  -7  -3  11  166.59   21.88
   7   3 -10   13.46   21.24
  -7  -3  10   38.49   21.46
   7   3  -9   31.97   24.19
  -7  -3   9    4.84   28.61
   7   3  -8  285.23   35.34
  -7  -3   8  286.70   21.46
   7   3  -7 1283.53   50.27
  -7  -3   7 1263.55   50.69
   7   3  -6   19.77   16.41
  -7  -3   6    2.94   16.83
   7   3  -5  690.14   45.43
  -7  -3   5  601.59   42.91
   7   3  -4  194.36   21.24
  -7  -3   4  196.67   20.61
   7   3  -3 1273.64   51.32
  -7  -3   3 1232.84   50.69
   7   3  -2  187.21   24.40
  -7  -3   2  183.00   23.14
   7   3  -1  392.51   36.18
  -7  -3   1  432.89   28.19
   7   3   0  105.80   19.77
  -7  -3   0   91.92   18.72
   7   3   1  366.84   27.34
  -7  -3  -1  373.78   26.71
   7   3   2  118.00   18.30
  -7  -3  -2  115.06   20.61
   7   3   3   -1.47   19.98
  -7  -3  -3    7.57   19.14
   7   3   4  270.08   21.67
  -7  -3  -4  266.51   23.98
   7   3   5  730.74   35.55
  -7  -3  -5  785.22   49.64
   7   3   6   -6.31   17.67
  -7  -3  -6   -0.84   19.98
   7   3   7   11.78   30.71
  -7  -3  -7   19.35   18.51
   7   3   8   49.85   29.24
  -7  -3  -8  377.78   26.92
   7   3   9  620.52   60.37
  -7  -3  -9  803.73   67.31
   7   3  10  267.56   29.66
  -7  -3 -10  249.47   29.24
   7   3  11  -14.93   22.93
  -7  -3 -11   -2.73   17.46
   7   3  12  103.91   25.24
  -7  -3 -12  102.02   28.40
   7   3  13  -19.56   31.97
  -7  -3 -13  -14.30   19.35
   7   3  14  156.71   23.77
  -7  -3 -14  159.86   22.72
   7   3  15    7.78   19.98
  -7  -3 -15  -10.52   25.03
   7   3  16   31.76   18.09
  -7  -3 -16    8.83   19.56
   7   3  17  242.74   30.29
  -7  -3 -17  220.65   33.87
   7   3  18   50.06   29.03
  -7  -3 -18   51.75   34.29
   7   3  19   18.30   43.54
  -7  -3 -19   35.13   26.08
   7   3  20    7.78   34.29
  -7  -3 -20    6.52   35.13
   7   3  21  287.75   33.44
  -7  -3 -21  242.74   34.08
   7   3  22    2.31   34.50
  -7  -3 -22   33.02   40.60
   7   3  23   -2.10   35.76
  -7  -3 -23   -9.26   35.76
   7   3  24   16.20   37.23
  -7  -3 -24   -8.41   44.38
   7   3  25   -1.26   39.97
  -7  -3 -25   15.99   43.75
   7   3  26  -22.72   32.18
  -7  -3 -26    5.68   55.95
   7   3  27   21.03   35.34
  -7  -3 -27  111.48   56.58
   7   3  28    1.47   13.67
  -7  -3 -28  -15.99   40.18
   7   3  29    7.78   12.62
  -7  -3 -29  -13.25   29.66
   7   3  30    0.00   33.02
  -7  -3 -30    1.68   24.40
   7   3  31   -4.63   29.24
  -7  -3 -31    2.94   29.66
   7   3  32    0.42   18.93
  -7  -3 -32   22.93   59.32
  -7  -3 -33   15.14   26.29
  -6  -3  32  120.95   36.18
  -6  -3  31  -19.98   34.29
   6   3 -30    8.41   32.18
  -6  -3  30  -10.10   41.86
   6   3 -29   13.25   25.87
  -6  -3  29    4.63   17.25
   6   3 -28   10.52   42.07
  -6  -3  28   22.51   30.50
   6   3 -27   -5.05   42.28
  -6  -3  27   -1.26   32.18
   6   3 -26    3.79   43.54
  -6  -3  26    0.42   33.44
   6   3 -25   12.20   47.75
  -6  -3  25    3.58   32.60
   6   3 -24    7.57   37.65
  -6  -3  24   -3.16   30.71
   6   3 -23  213.29   39.12
  -6  -3  23  260.20   31.97
   6   3 -22   44.80   38.28
  -6  -3  22   44.80   41.02
   6   3 -21  -36.39   31.34
  -6  -3  21   17.67   27.77
   6   3 -20  -51.11   38.70
  -6  -3  20   16.62   23.14
   6   3 -19  309.00   33.66
  -6  -3  19  278.71   27.77
   6   3 -18   70.68   25.87
  -6  -3  18   49.85   20.19
   6   3 -17   82.25   35.97
  -6  -3  17   36.60   25.24
   6   3 -16   23.56   23.56
  -6  -3  16   57.85   29.24
   6   3 -15  122.00   30.71
  -6  -3  15  141.35   28.19
   6   3 -14   40.81   21.03
  -6  -3  14   31.55   15.14
   6   3 -13    3.79   17.04
  -6  -3  13   12.83   23.56
   6   3 -12   42.49   17.67
  -6  -3  12   62.47   14.51
   6   3 -11  315.94   23.35
  -6  -3  11  315.94   25.87
   6   3 -10  150.19   21.24
  -6  -3  10  149.77   19.98
   6   3  -9   64.16   18.93
  -6  -3   9   91.92   24.19
   6   3  -8    5.68   15.36
  -6  -3   8   10.73   14.09
   6   3  -7   64.16   15.36
  -6  -3   7   63.10   12.83
   6   3  -6   28.61   18.51
  -6  -3   6   15.78   17.04
   6   3  -5   23.14   14.09
  -6  -3   5   21.88   15.14
   6   3  -4   92.13   18.72
  -6  -3   4  116.74   19.14
   6   3  -3  699.40   49.01
  -6  -3   3  668.69   31.13
   6   3  -2  254.52   17.25
  -6  -3   2  241.48   17.25
   6   3  -1  773.23   33.44
  -6  -3   1  741.68   30.92
   6   3   0  176.27   17.25
  -6  -3   0  210.56   18.72
   6   3   1  519.13   26.29
  -6  -3  -1  542.90   27.56
   6   3   2   50.48   16.41
  -6  -3  -2   82.88   17.88
   6   3   3 1001.46   55.74
  -6  -3  -3  951.81   41.23
   6   3   4   23.77   15.57
  -6  -3  -4   11.57   14.51
   6   3   5 1062.04   44.17
  -6  -3  -5 1034.06   43.12
   6   3   6    8.83   15.78
  -6  -3  -6   14.72   24.61
   6   3   7  508.62   37.44
  -6  -3  -7  479.38   34.92
   6   3   8  -27.77   19.77
  -6  -3  -8    4.42   21.88
   6   3   9   91.08   29.87
  -6  -3  -9  163.23   33.44
   6   3  10  123.68   23.98
  -6  -3 -10  140.09   18.51
   6   3  11  542.69   27.98
  -6  -3 -11  554.89   29.87
   6   3  12   33.87   18.72
  -6  -3 -12   57.00   20.19
   6   3  13   -6.73   29.66
  -6  -3 -13   11.78   17.25
   6   3  14   19.35   31.76
  -6  -3 -14   48.17   19.56
   6   3  15  372.52   30.92
  -6  -3 -15  363.06   30.71
   6   3  16   28.19   18.72
  -6  -3 -16   55.74   18.72
   6   3  17   33.87   21.46
  -6  -3 -17   31.97   24.82
   6   3  18  117.79   23.35
  -6  -3 -18  110.22   27.56
   6   3  19   -2.10   19.56
  -6  -3 -19    7.15   21.46
   6   3  20   29.87   22.51
  -6  -3 -20   19.35   28.19
   6   3  21   20.40   22.30
  -6  -3 -21  -10.31   25.45
   6   3  22   26.50   25.03
  -6  -3 -22   41.02   32.18
   6   3  23  124.74   27.56
  -6  -3 -23  107.07   29.87
   6   3  24   52.80   27.98
  -6  -3 -24   24.61   35.55
   6   3  25  -12.41   28.19
  -6  -3 -25  -49.01   53.01
   6   3  26   -5.47   28.82
  -6  -3 -26  -14.30   38.91
   6   3  27   48.59   39.97
  -6  -3 -27   78.67   58.69
   6   3  28   -1.68   28.61
   6   3  29    2.73   18.72
  -6  -3 -29  -30.08   52.80
   6   3  30   80.56   22.72
  -6  -3 -30   10.31   29.45
   6   3  31   -4.84   39.12
  -6  -3 -31   -4.42   28.40
   6   3  32   -0.84   21.67
  -6  -3 -32    5.89   26.08
   6   3  33    0.63   28.40
   6   3  34   -2.31   19.98
  -6  -3 -34   21.03   57.42
  -5  -3  34   13.46   35.55
  -5  -3  33   -3.37   30.29
  -5  -3  32   -9.26   29.87
  -5  -3  31  110.85   32.18
  -5  -3  30   37.02   34.08
  -5  -3  29   29.03   40.18
   5   3 -28   -5.05   45.43
  -5  -3  28   17.46   41.86
   5   3 -27  -19.56   56.58
  -5  -3  27  -37.44   48.17
   5   3 -26   36.18   59.74
  -5  -3  26   20.19   51.75
   5   3 -25  116.53   36.81
  -5  -3  25   45.65   22.93
   5   3 -24   -2.94   27.77
  -5  -3  24   21.67   29.66
   5   3 -23   14.30   41.44
  -5  -3  23   36.60   26.71
   5   3 -22   26.08   29.45
  -5  -3  22    8.62   23.14
   5   3 -21   83.93   27.56
  -5  -3  21   88.77   22.09
   5   3 -20   34.92   43.33
  -5  -3  20    6.73   20.82
   5   3 -19   21.24   22.72
  -5  -3  19    2.52   20.40
   5   3 -18   59.95   23.98
  -5  -3  18   45.65   26.08
   5   3 -17  255.36   33.87
  -5  -3  17  346.44   34.29
   5   3 -16    2.31   17.88
  -5  -3  16   -6.73   21.46
   5   3 -15    9.68   19.14
  -5  -3  15    6.52   19.98
   5   3 -14   15.99   15.14
  -5  -3  14   41.65   22.30
   5   3 -13  440.67   28.19
  -5  -3  13  521.87   38.91
   5   3 -12   73.41   17.88
  -5  -3  12   75.51   21.03
   5   3 -11   96.13   18.30
  -5  -3  11  120.95   21.46
   5   3 -10  109.17   18.93
  -5  -3  10  129.78   16.62
   5   3  -9  363.48   27.77
  -5  -3   9  380.31   24.40
   5   3  -8   16.83   19.98
  -5  -3   8   15.14   11.78
   5   3  -7  184.68   16.62
  -5  -3   7  177.11   14.09
   5   3  -6  517.66   24.40
  -5  -3   6  497.89   22.30
   5   3  -5   17.88   11.57
  -5  -3   5   11.15   10.73
   5   3  -4  136.72   15.14
  -5  -3   4  140.51   14.30
   5   3  -3  179.21   14.72
  -5  -3   3  210.56   15.36
   5   3  -2  351.91   21.24
  -5  -3   2  345.81   25.87
   5   3  -1  108.54   15.99
  -5  -3   1  116.32   14.30
   5   3   0  450.14   25.66
  -5  -3   0  491.79   31.13
   5   3   1  454.35   23.14
  -5  -3  -1  462.34   24.40
   5   3   2   65.84   14.30
  -5  -3  -2   46.07   13.67
   5   3   3   65.00   13.04
  -5  -3  -3   71.73   15.99
   5   3   4   60.16   22.72
  -5  -3  -4   19.77   13.46
   5   3   5   59.32   11.99
  -5  -3  -5   69.62   13.04
   5   3   6  130.84   15.78
  -5  -3  -6   95.71   15.78
   5   3   7 1409.53   53.64
  -5  -3  -7 1367.04   80.35
   5   3   8   13.67   18.09
  -5  -3  -8   15.36   12.20
   5   3   9  427.84   35.55
   5   3  10    4.00   19.35
  -5  -3 -10   -6.31   18.93
   5   3  11 2622.80  126.00
  -5  -3 -11 2490.92   84.35
   5   3  12    4.63   18.09
  -5  -3 -12   10.31   14.09
   5   3  13  327.30   27.13
  -5  -3 -13  340.55   29.45
   5   3  14   -0.42   31.34
  -5  -3 -14    8.83   18.09
   5   3  15  575.72   33.23
  -5  -3 -15  565.62   36.18
   5   3  16   39.76   19.14
  -5  -3 -16  -15.99   30.92
   5   3  17  294.69   22.93
  -5  -3 -17  265.46   31.34
   5   3  18   75.72   21.03
  -5  -3 -18  123.26   36.81
   5   3  19   40.81   17.88
  -5  -3 -19   37.65   20.82
   5   3  20   14.93   20.82
  -5  -3 -20    2.73   38.70
   5   3  21  165.96   24.40
  -5  -3 -21  160.28   30.92
   5   3  22  -24.40   24.19
  -5  -3 -22   -6.94   45.22
   5   3  23    6.10   31.55
  -5  -3 -23  -31.13   54.69
   5   3  24    5.68   31.76
  -5  -3 -24   28.61   37.44
   5   3  25    9.26   32.81
  -5  -3 -25   21.46   43.33
   5   3  26   -7.15   30.92
  -5  -3 -26   -1.68   44.17
   5   3  27   14.72   28.19
  -5  -3 -27   30.92   43.33
   5   3  28  -22.93   22.93
  -5  -3 -28   27.34   53.43
   5   3  29   -0.84   25.24
  -5  -3 -29   -5.47   36.39
   5   3  30  -25.03   25.45
  -5  -3 -30   16.62   27.34
   5   3  31   -4.00   28.19
  -5  -3 -31   28.61   54.69
   5   3  32   -5.26   22.72
  -5  -3 -32   -7.36   36.81
   5   3  33   10.73   26.71
   5   3  34  146.82   23.35
   5   3  35   14.51   34.08
  -4  -3  33  -12.83   26.50
  -4  -3  32   10.73   24.19
  -4  -3  30   77.83   26.08
   4   3 -29  -13.46   58.27
  -4  -3  29   -9.47   20.40
   4   3 -28   -4.63   34.08
  -4  -3  28    0.00   21.46
   4   3 -27   15.14   35.13
  -4  -3  27  -10.31   24.19
   4   3 -26   23.14   40.18
  -4  -3  26    7.78   26.29
   4   3 -25   42.70   38.07
  -4  -3  25   19.98   25.66
   4   3 -24   -5.89   37.02
  -4  -3  24   17.25   23.98
   4   3 -23    9.26   31.13
  -4  -3  23   34.08   22.09
   4   3 -22   20.82   29.45
   4   3 -21   82.88   37.44
  -4  -3  21   88.35   27.34
   4   3 -20   70.68   23.77
  -4  -3  20    9.68   24.61
   4   3 -19  130.62   21.24
  -4  -3  19  124.52   26.08
   4   3 -18   45.22   19.77
  -4  -3  18   27.56   21.24
   4   3 -17  556.15   34.71
  -4  -3  17  581.61   35.55
   4   3 -16   11.15   17.67
  -4  -3  16    6.31   19.35
   4   3 -15  243.79   25.24
  -4  -3  15  269.45   19.14
   4   3 -14   -0.42   18.51
  -4  -3  14   10.94   16.62
   4   3 -13  445.51   37.02
  -4  -3  13  437.31   32.39
   4   3 -12    0.21   17.25
  -4  -3  12   19.14   14.93
   4   3 -11  856.95   54.48
  -4  -3  11  808.36   36.18
   4   3 -10   95.71   19.35
  -4  -3  10   86.87   12.20
   4   3  -9  123.68   12.20
  -4  -3   9  141.35   18.30
   4   3  -8  209.50   16.62
  -4  -3   8  177.95   19.14
   4   3  -7 3543.49  114.85
  -4  -3   7 3377.31  104.12
   4   3  -6   11.36   11.99
  -4  -3   6   11.78    9.26
   4   3  -5  194.15   23.14
  -4  -3   5  198.78   14.30
  -4  -3   4   10.73   11.36
   4   3  -3 1170.36   59.74
  -4  -3   3 1176.89   45.22
   4   3  -2   21.03    9.47
  -4  -3   2   25.24   17.67
   4   3  -1    1.26   11.78
  -4  -3   1    6.52   12.41
   4   3   0  496.63   23.98
  -4  -3   0  513.03   23.14
   4   3   1  146.61   16.41
  -4  -3  -1  138.41   14.09
   4   3   2  235.38   25.03
  -4  -3  -2  277.03   21.88
   4   3   3   75.09   10.94
  -4  -3  -3   66.26   10.73
   4   3   4  378.62   20.82
  -4  -3  -4  375.89   19.35
   4   3   5  725.06   31.55
  -4  -3  -5  740.21   47.33
   4   3   6  161.76   15.78
  -4  -3  -6  200.67   26.08
   4   3   7  429.53   29.45
  -4  -3  -7  386.41   21.88
   4   3   8  389.77   29.24
  -4  -3  -8  336.13   25.03
   4   3   9  488.00   42.91
  -4  -3  -9  471.39   49.22
   4   3  10  353.17   27.98
  -4  -3 -10  307.74   25.87
   4   3  11   72.36   17.04
  -4  -3 -11   52.17   19.98
   4   3  12    5.68   17.67
  -4  -3 -12   13.25   18.09
   4   3  13  985.68   42.91
  -4  -3 -13 1010.08   45.43
   4   3  14  476.43   28.40
  -4  -3 -14  479.38   30.08
   4   3  15  121.58   20.61
  -4  -3 -15  115.27   19.14
   4   3  16    7.78   19.56
  -4  -3 -16   30.50   29.87
   4   3  17  976.00   42.07
  -4  -3 -17  929.10   68.36
   4   3  18   10.10   17.25
  -4  -3 -18   -6.94   20.82
   4   3  19  111.27   24.61
  -4  -3 -19   94.23   27.13
   4   3  20   18.51   21.24
  -4  -3 -20    7.78   21.24
   4   3  21  442.99   38.91
  -4  -3 -21  499.36   41.44
   4   3  22   38.91   23.35
  -4  -3 -22   31.13   25.24
   4   3  23   34.50   29.87
  -4  -3 -23   49.85   34.29
   4   3  24    4.21   22.30
  -4  -3 -24  -14.30   28.19
   4   3  25   13.04   26.50
  -4  -3 -25   16.41   50.69
   4   3  26   37.86   24.40
  -4  -3 -26   21.46   28.19
   4   3  27   43.75   33.87
  -4  -3 -27   40.81   53.85
   4   3  28    3.16   26.29
  -4  -3 -28  -28.19   32.18
   4   3  29    0.21   21.03
  -4  -3 -29   -2.31   22.72
   4   3  30  -14.51   15.14
  -4  -3 -30   -0.63   29.66
   4   3  31   11.99   19.56
   4   3  32   43.96   23.56
   4   3  33    0.00   26.29
   4   3  34   -8.41   14.93
   4   3  35  -15.57   21.88
   4   3  36    6.52   23.35
  -3  -3  34  -12.41   23.35
  -3  -3  33    2.10   25.45
   3   3 -32   -0.42   40.81
  -3  -3  32   -1.68   17.67
   3   3 -31    3.79   26.92
  -3  -3  31    8.62   15.78
  -3  -3  30    1.05   13.46
  -3  -3  29   -3.79   21.46
  -3  -3  28  -30.08   40.39
   3   3 -27  -17.25   33.66
  -3  -3  27    6.73   26.50
   3   3 -26    3.79   34.71
  -3  -3  26   -9.47   24.61
   3   3 -25   84.35   48.59
  -3  -3  25   -2.73   22.30
   3   3 -24   37.23   46.49
  -3  -3  24   -8.20   22.72
  -3  -3  23    0.63   20.19
  -3  -3  22   16.83   18.30
   3   3 -21   33.66   33.02
  -3  -3  21   35.55   17.04
   3   3 -20   -1.89   17.04
  -3  -3  20   12.20   14.72
   3   3 -19   14.09   23.35
  -3  -3  19    5.89   14.09
   3   3 -18   70.47   16.62
  -3  -3  18   88.98   18.51
   3   3 -17   89.61   15.78
  -3  -3  17   76.57   19.35
   3   3 -16  162.60   25.24
  -3  -3  16  209.29   18.51
   3   3 -15  124.95   17.04
  -3  -3  15  100.76   11.78
   3   3 -14  200.67   21.67
  -3  -3  14  154.60   12.83
   3   3 -13  589.81   36.81
  -3  -3  13  574.03   25.24
   3   3 -12   11.36    9.04
  -3  -3  12   18.30   11.57
   3   3 -11 1147.23   63.73
  -3  -3  11 1117.78   54.90
   3   3 -10    1.89    9.04
  -3  -3  10   16.41   10.52
   3   3  -9  100.33   14.51
  -3  -3   9   98.86   11.99
   3   3  -8    2.52    8.62
  -3  -3   8   25.24   10.52
   3   3  -7 2052.55   90.03
  -3  -3   7 2102.62   95.50
   3   3  -6   52.59    9.68
  -3  -3   6   34.29    8.41
   3   3  -5   57.85    7.99
  -3  -3   5   48.38    6.94
   3   3  -4  339.92   23.56
  -3  -3   4  311.10   17.25
   3   3  -3  805.41   32.18
  -3  -3   3  851.69   35.55
   3   3  -2  408.28   20.82
  -3  -3   2  406.39   19.35
   3   3  -1 1506.50   51.75
  -3  -3   1 1420.26   46.49
   3   3   0    4.63    8.20
  -3  -3   0   -1.26    8.41
   3   3   1 1381.97   45.22
  -3  -3  -1 1356.73   44.17
   3   3   2  367.26   19.35
   3   3   3  823.71   31.13
  -3  -3  -3  851.90   44.59
   3   3   4  622.20   37.02
  -3  -3  -4  688.67   39.55
   3   3   5 1721.05   58.48
  -3  -3  -5 1647.85   54.48
   3   3   6  191.20   14.72
  -3  -3  -6  165.33   13.46
   3   3   7   98.44   15.57
  -3  -3  -7  109.17   14.51
   3   3   8  139.25   12.83
  -3  -3  -8  136.94   17.25
   3   3   9   36.39   15.14
   3   3  10   30.50   20.61
  -3  -3 -10   26.71   13.25
   3   3  11  192.89   19.56
  -3  -3 -11  212.03   19.56
   3   3  12   94.45   17.04
  -3  -3 -12   84.14   16.62
   3   3  13  708.23   28.82
  -3  -3 -13  696.24   42.49
   3   3  14   11.99   13.67
  -3  -3 -14  -10.73   25.45
   3   3  15   33.87   13.46
  -3  -3 -15   16.41   19.98
   3   3  16   23.14   15.78
  -3  -3 -16   22.51   28.40
   3   3  17   83.72   15.14
  -3  -3 -17   91.50   21.46
   3   3  18   67.31   20.82
  -3  -3 -18   74.67   23.14
   3   3  19  278.29   23.56
  -3  -3 -19  314.68   25.24
   3   3  20  -12.83   22.51
  -3  -3 -20   -9.89   25.03
   3   3  21   43.75   19.98
  -3  -3 -21   44.17   22.51
   3   3  22    9.89   20.19
  -3  -3 -22   27.13   30.08
   3   3  23  376.10   29.24
   3   3  24   -0.84   23.98
  -3  -3 -24  -18.72   41.65
   3   3  25  -31.76   26.71
  -3  -3 -25   18.30   37.65
   3   3  26  -26.08   35.55
  -3  -3 -26  -16.83   70.89
   3   3  27  159.86   33.02
  -3  -3 -27  163.86   45.43
   3   3  28   18.51   33.02
  -3  -3 -28    4.21   54.69
   3   3  29   20.61   37.02
  -3  -3 -29  -14.30   57.85
   3   3  30  -11.36   37.44
  -3  -3 -30   19.77   46.70
   3   3  31   -2.94   19.35
  -3  -3 -31   14.30   49.43
   3   3  32   -5.26   17.46
   3   3  33    2.31   21.24
   3   3  34   18.09   13.88
   3   3  35    1.05   15.99
   3   3  36  114.85   23.98
  -3  -3 -36    4.21   20.82
  -2  -3  35  -10.10   26.50
  -2  -3  34  108.96   40.18
  -2  -3  33  -12.62   38.28
  -2  -3  32  -15.14   31.76
   2   3 -31    1.05   30.71
  -2  -3  31   -5.47   26.29
  -2  -3  30    7.15   27.98
  -2  -3  29   83.30   26.92
  -2  -3  28  -12.62   30.08
  -2  -3  27   55.95   25.45
  -2  -3  26   12.20   22.30
  -2  -3  25  242.32   35.13
   2   3 -24  -10.10   39.12
  -2  -3  24    7.78   29.87
  -2  -3  23  223.39   21.03
  -2  -3  22    0.84   16.41
  -2  -3  21   46.70   14.51
   2   3 -20   69.20   28.82
  -2  -3  20  101.81   22.72
  -2  -3  19  -19.14   21.46
   2   3 -18  -18.72   17.46
  -2  -3  18   27.56   15.99
  -2  -3  17  118.85   15.78
   2   3 -16    9.04   13.67
  -2  -3  16  -17.88   11.78
   2   3 -14   87.50    9.89
  -2  -3  14   90.45   10.94
   2   3 -13  110.64   13.67
   2   3 -12    6.52   10.10
   2   3 -11   14.09    7.15
  -2  -3  11   16.20    6.94
   2   3 -10  395.87   26.29
  -2  -3  10  394.40   23.35
   2   3  -9  365.16   23.35
  -2  -3   9  347.28   21.88
   2   3  -8   18.72    5.89
  -2  -3   8   26.92    5.26
   2   3  -7   31.55    6.31
  -2  -3   7   29.66    7.36
   2   3  -6  685.31   26.50
  -2  -3   6  702.34   25.24
   2   3  -5 4725.21  181.53
  -2  -3   5 4652.22  127.68
   2   3  -4  369.79   17.04
  -2  -3   4  376.94   22.09
   2   3  -3  202.56   10.94
  -2  -3   3  196.25   11.78
   2   3  -2  104.12    9.26
  -2  -3   2  122.84   14.72
   2   3  -1 3041.60   89.82
  -2  -3   1 3027.72  127.68
   2   3   0  716.23   26.71
  -2  -3   0  725.90   27.34
   2   3   1   71.73    9.68
  -2  -3  -1   84.77   14.93
   2   3   2    9.68    7.36
  -2  -3  -2    8.41    9.26
   2   3   3 2485.87   74.04
  -2  -3  -3 2449.90   70.68
   2   3   4  -33.66   14.93
  -2  -3  -4    7.15   10.31
   2   3   5  973.69   34.92
  -2  -3  -5  949.08   32.39
   2   3   6   99.49   11.36
  -2  -3  -6  118.42   13.46
   2   3   7 1476.42   72.36
  -2  -3  -7 1450.54   46.28
   2   3   8   98.02   11.36
  -2  -3  -8   84.56   14.09
  -2  -3  -9  916.06   57.63
   2   3  10   84.56   13.46
  -2  -3 -10   81.61   23.35
   2   3  11  627.25   24.19
  -2  -3 -11  645.76   35.76
   2   3  12  449.93   22.51
  -2  -3 -12  463.39   25.03
   2   3  13  299.74   16.20
  -2  -3 -13  257.88   23.56
   2   3  14   23.98   12.83
  -2  -3 -14   24.61   24.82
   2   3  15   37.02   11.36
  -2  -3 -15   54.69   18.72
   2   3  16   51.32   15.14
  -2  -3 -16   46.28   16.20
   2   3  17    0.84   14.09
  -2  -3 -17    6.73   27.34
   2   3  18    3.58   14.09
  -2  -3 -18   -6.73   30.08
   2   3  19   80.56   29.24
  -2  -3 -19   55.11   22.09
   2   3  20   86.03   22.72
  -2  -3 -20   74.25   20.19
   2   3  21   51.75   19.98
  -2  -3 -21   60.16   26.92
   2   3  22    6.52   17.25
  -2  -3 -22   16.20   18.93
   2   3  23   58.48   21.03
  -2  -3 -23   28.19   38.28
   2   3  24  -20.40   26.29
  -2  -3 -24  -25.03   30.71
   2   3  25   97.18   29.66
  -2  -3 -25  102.23   50.06
   2   3  26    0.21   25.24
  -2  -3 -26   58.48   47.33
   2   3  27    0.63   23.14
  -2  -3 -27   -8.62   38.91
   2   3  28   14.09   38.91
  -2  -3 -28  -18.30   47.75
   2   3  29  143.25   33.23
  -2  -3 -29  134.83   39.55
   2   3  30   49.01   36.18
  -2  -3 -30   25.87   34.71
   2   3  31  -12.41   38.28
  -2  -3 -31  -27.34   45.65
   2   3  32   10.31   45.22
  -2  -3 -32  -41.86   59.95
   2   3  33   77.20   30.50
  -2  -3 -33    3.58   15.99
   2   3  34   99.28   32.39
   2   3  35   10.10   30.08
  -2  -3 -35  -11.15   28.19
   2   3  36    9.47   17.25
   2   3  37    2.31   34.71
  -1  -3  35  -41.44   30.08
   1   3 -34   27.56   43.12
  -1  -3  34   -8.20   30.92
  -1  -3  33   -6.94   36.39
  -1  -3  32   84.14   34.29
  -1  -3  31   57.85   26.92
   1   3 -30  -25.66   44.17
  -1  -3  30   10.94   19.56
   1   3 -29   29.66   43.96
  -1  -3  29   27.13   23.56
  -1  -3  28   38.49   25.66
   1   3 -27   27.77   36.60
  -1  -3  27  -12.62   25.45
  -1  -3  26    8.20   24.19
   1   3 -25   -9.47   46.70
  -1  -3  25  -33.87   19.14
  -1  -3  24    8.41   21.03
   1   3 -23  181.11   42.28
  -1  -3  23  123.26   20.19
  -1  -3  22   22.72   16.83
  -1  -3  21  248.21   21.67
  -1  -3  20    9.89   11.78
  -1  -3  19  395.03   20.82
  -1  -3  18   90.45   16.83
  -1  -3  17  142.19   16.20
  -1  -3  16  335.08   21.46
  -1  -3  15  222.76   15.78
  -1  -3  14   28.61    7.78
   1   3 -13  551.95   35.76
  -1  -3  13  554.26   27.98
   1   3  -7  113.17    7.57
   1   3  -6 1255.13   36.39
   1   3  -5    8.41    4.63
  -1  -3   5    7.57    5.89
   1   3  -4    5.68    4.00
   1   3  -3   19.77    4.63
  -1  -3   3   17.25    5.26
   1   3  -2  446.14   16.83
   1   3  -1  524.81   27.98
  -1  -3   1  529.44   20.19
   1   3   0   15.57    5.89
  -1  -3   0    2.52    6.52
   1   3   1 1312.77   43.75
  -1  -3  -1 1273.43   38.07
   1   3   2   19.77    7.36
  -1  -3  -2   11.78    7.15
   1   3   3  160.49   10.73
  -1  -3  -3  171.01    9.89
   1   3   4   84.77    9.68
  -1  -3  -4   95.08    9.68
   1   3   5 7496.09  266.72
  -1  -3  -5 7529.75  183.84
   1   3   6  335.50   15.99
  -1  -3  -6  295.54   25.24
   1   3   7   34.50    8.20
  -1  -3  -7   34.08    7.57
   1   3   8   75.30    9.89
  -1  -3  -8   58.27   10.10
   1   3  10   14.72    8.41
  -1  -3 -10   -4.42    8.83
   1   3  11   -1.89   10.10
  -1  -3 -11   18.51    9.47
   1   3  12   29.87    9.89
   1   3  13  676.89   25.03
  -1  -3 -13  681.52   39.33
   1   3  14   70.05   15.78
  -1  -3 -14   80.14   16.20
   1   3  15  725.69   30.08
  -1  -3 -15  663.43   30.08
   1   3  16  305.42   18.72
  -1  -3 -16  273.66   19.77
   1   3  17  186.16   16.83
  -1  -3 -17  179.21   17.25
   1   3  18   -3.37   12.41
  -1  -3 -18   14.93   18.09
   1   3  19    4.00   19.35
  -1  -3 -19    5.26   20.61
   1   3  20   60.58   15.99
  -1  -3 -20   42.28   30.08
   1   3  21  238.32   22.72
   1   3  22  108.96   19.98
  -1  -3 -22  113.38   38.28
   1   3  23   54.48   21.03
  -1  -3 -23   80.98   23.77
   1   3  24   10.31   26.71
  -1  -3 -24    3.16   29.66
   1   3  25    4.00   22.93
  -1  -3 -25   37.65   26.92
   1   3  26  117.16   34.29
  -1  -3 -26  159.23   51.53
   1   3  27  145.14   54.27
  -1  -3 -27  115.27   41.02
   1   3  28   -2.73   22.09
   1   3  29    0.63   27.13
   1   3  30   29.03   37.86
  -1  -3 -30  -45.43   46.07
   1   3  31  -14.72   27.77
   1   3  32    0.84   38.91
  -1  -3 -32  -59.32   55.11
   1   3  33  -17.04   37.86
   1   3  34    5.47   33.87
   1   3  35   63.95   36.39
  -1  -3 -35    7.78   35.13
   1   3  36    0.00   24.40
   1   3  37   -9.04   31.55
   0  -3  35  -18.51   31.76
   0  -3  34  -29.24   35.55
   0  -3  33    1.05   32.39
   0  -3  32  -13.04   35.34
   0  -3  31   28.61   18.51
   0   3 -30   35.76   64.79
   0  -3  30   -5.26   12.41
   0  -3  29   30.50   22.30
   0   3 -28  108.33   52.59
   0  -3  28   29.87   21.24
   0  -3  27    3.16   21.67
   0   3 -26  -17.46   42.07
   0  -3  26   19.35   21.67
   0   3 -25   -4.42   45.01
   0  -3  25   -7.78   17.04
   0   3 -24    2.94   35.76
   0  -3  24   13.88   16.83
   0  -3  23  211.82   19.56
   0  -3  22    0.00   14.09
   0  -3  21   15.36   12.20
   0  -3  20   70.68   12.62
   0  -3  19  177.74   15.14
   0  -3  18   -1.89    8.20
   0   3 -17  164.07   25.45
   0  -3  17  167.22   13.46
   0  -3  16   40.39    7.15
   0  -3  15  491.58   29.87
   0  -3  14   50.27    6.52
   0  -3  13  823.71   26.92
   0   3  -5   83.72    5.05
   0   3  -4   75.30    5.26
   0   3  -3   30.08    4.21
   0   3  -2  454.77   25.45
   0  -3   2  445.51   23.35
   0   3  -1 1007.35   31.55
   0  -3   1  971.38   32.39
   0   3   0   -2.94    5.47
   0  -3   0   -1.47    6.10
   0   3   1 1037.43   33.87
   0  -3  -1 1036.79   32.60
   0   3   2  489.47   24.82
   0  -3  -2  476.43   17.88
   0   3   3   17.46    9.47
   0  -3  -3   29.45    7.57
   0   3   4   72.78    7.57
   0  -3  -4   80.56    8.83
   0   3   5   97.60   11.99
   0  -3  -5   91.92    9.68
   0   3   6  152.08   11.78
   0  -3  -6  141.56   11.36
   0   3   7 2376.49   70.89
   0  -3  -7 2405.94   69.83
   0   3   8   31.34   10.10
   0  -3  -8   32.18    9.68
   0   3  10    3.79    7.78
   0  -3 -10  -11.99    8.20
   0   3  11 3180.22  114.43
   0  -3 -11 3181.90  122.42
   0   3  12   84.35   14.30
   0  -3 -12   83.09   14.51
   0   3  13  913.95   33.87
   0  -3 -13  915.43   35.55
   0   3  14   73.20   11.78
   0  -3 -14   72.99   12.62
   0   3  15  538.27   26.50
   0  -3 -15  517.03   34.71
   0   3  16   45.22   16.83
   0  -3 -16   15.14   17.04
   0   3  17  187.21   17.25
   0  -3 -17  216.03   21.46
   0   3  18   10.52   12.41
   0  -3 -18   16.83   20.61
   0   3  19  201.51   21.46
   0  -3 -19  162.18   23.35
   0   3  20   74.88   19.35
   0  -3 -20   93.60   22.72
   0   3  21    3.58   14.51
   0  -3 -21   19.77   15.57
   0   3  22   -6.73   22.93
   0  -3 -22   17.88   34.08
   0   3  23  208.24   27.34
   0  -3 -23  193.31   29.66
   0   3  24   29.03   18.93
   0  -3 -24   18.51   20.19
   0   3  25   13.46   30.08
   0  -3 -25  -34.29   41.86
   0   3  26  -10.94   30.92
   0  -3 -26   13.25   33.66
   0   3  27   12.62   24.40
   0  -3 -27   25.45   24.82
   0   3  28   88.98   37.86
   0  -3 -28   83.51   52.17
   0   3  29   33.02   33.66
   0  -3 -29  -20.82   60.37
   0   3  30   -1.68   25.66
   0  -3 -30   23.14   44.17
   0   3  31  -42.49   61.00
   0  -3 -31  -17.88   38.91
   0   3  32  -10.10   21.46
   0  -3 -32  101.39   43.75
   0   3  33    8.41   22.30
   0   3  34    1.26   33.87
   0   3  35   -7.99   20.82
   0   3  36   -4.84   28.40
   0   3  37   -8.83   30.29
   1  -3  34   -1.68   25.66
   1  -3  33   -6.73   22.30
   1  -3  32    9.47   26.92
   1  -3  31    9.47   26.08
   1  -3  30   -9.47   24.61
  -1   3 -29   22.51   40.39
   1  -3  29   -7.99   23.56
  -1   3 -28  -11.36   44.59
   1  -3  28    8.62   37.02
   1  -3  27   90.03   27.98
  -1   3 -26  125.37   30.08
   1  -3  26  156.92   21.67
  -1   3 -25   57.21   51.75
   1  -3  25   22.51   21.03
   1  -3  24   -4.00   16.62
   1  -3  23   83.09   17.88
   1  -3  22  106.65   15.36
  -1   3 -21  259.36   39.12
   1  -3  21  165.75   17.88
  -1   3 -20   91.92   31.34
   1  -3  20   75.93   10.94
   1  -3  19    9.47   10.73
  -1   3 -18   30.29   24.19
   1  -3  18    0.63    8.83
   1  -3  17  174.38   12.83
   1  -3  16  288.80   13.67
   1  -3  15  683.20   26.08
   1  -3  14   74.67    6.10
   1  -3  13  610.84   22.51
   1  -3  12   32.60    3.79
   1  -3  11    2.94    3.79
  -1   3  -7   28.82    3.79
   1  -3   7   28.82    3.16
  -1   3  -6  284.18   15.99
   1  -3   6  290.28   14.72
  -1   3  -5 7114.32  260.83
   1  -3   5 7069.09  244.63
  -1   3  -4   90.66   10.10
   1  -3   4   80.35    6.52
  -1   3  -3  159.86   13.04
   1  -3   3  179.43   11.36
  -1   3  -2   13.67    5.05
   1  -3   2   14.09    4.63
  -1   3  -1 1259.55   58.27
   1  -3   1 1240.62   52.59
  -1   3   0   15.57    8.20
   1  -3   0    9.04    6.31
  -1   3   1  539.96   21.03
   1  -3  -1  491.58   19.77
  -1   3   2  448.25   26.92
   1  -3  -2  396.92   17.25
  -1   3   3   16.41    5.68
   1  -3  -3   32.81    7.36
  -1   3   4   14.30   10.31
   1  -3  -4    3.16    6.31
  -1   3   5   15.36    9.89
   1  -3  -5    1.26    9.04
  -1   3   6 1306.04   40.81
   1  -3  -6 1350.00   61.84
  -1   3   7  122.63   10.52
   1  -3  -7  134.20    9.89
  -1   3   8  832.55   29.03
   1  -3  -8  815.72   28.61
  -1   3   9   10.52    9.89
   1  -3  -9   38.49   11.57
  -1   3  10  262.09   13.46
  -1   3  11  202.98   13.88
   1  -3 -11  214.34   13.88
  -1   3  12  589.39   22.93
   1  -3 -12  606.64   24.82
  -1   3  13  604.53   23.35
   1  -3 -13  648.92   37.44
  -1   3  14   34.71   14.30
   1  -3 -14   22.30   15.99
  -1   3  15  248.00   17.88
   1  -3 -15  239.16   18.09
  -1   3  16  329.19   20.40
   1  -3 -16  319.73   20.61
  -1   3  17  111.27   15.57
   1  -3 -17  148.50   25.45
  -1   3  18  108.54   13.46
   1  -3 -18  105.38   15.78
  -1   3  19  425.32   28.61
   1  -3 -19  385.98   30.29
  -1   3  20    8.20   16.62
   1  -3 -20   -5.68   22.09
  -1   3  21  291.33   27.34
   1  -3 -21  299.95   28.61
  -1   3  22  -14.09   18.09
   1  -3 -22   -0.21   22.72
  -1   3  23  140.72   22.51
   1  -3 -23  156.92   30.92
  -1   3  24   37.23   28.19
   1  -3 -24    0.63   28.82
  -1   3  25    3.58   23.77
   1  -3 -25   20.61   43.54
  -1   3  26   15.14   22.93
  -1   3  27   10.10   34.29
   1  -3 -27   13.25   35.97
  -1   3  28    4.84   30.92
   1  -3 -28    1.05   31.97
  -1   3  29  102.02   35.13
  -1   3  30   19.77   59.53
   1  -3 -30   23.77   43.12
  -1   3  31   -8.83   29.45
   1  -3 -31  -26.50   66.26
  -1   3  32   -0.21   28.61
   1  -3 -32  -19.14   26.92
  -1   3  33  -10.31   17.67
   1  -3 -33  -21.46   44.17
  -1   3  34   -5.26   31.76
  -1   3  35   -1.47   16.83
  -1   3  36   -0.84   21.88
  -1   3  37   14.09   24.61
   2  -3  34   10.52   25.03
   2  -3  33  -12.62   23.14
  -2   3 -32   25.24   44.80
   2  -3  32   16.62   33.44
   2  -3  31   -8.83   49.85
   2  -3  30    2.94   21.46
  -2   3 -29   27.56   45.86
   2  -3  29   47.54   27.56
   2  -3  28  -19.35   26.50
   2  -3  27   10.31   27.34
   2  -3  26    4.42   22.30
   2  -3  25   76.36   25.03
   2  -3  24   17.04   21.67
   2  -3  23   40.39   18.30
  -2   3 -22   16.20   25.03
   2  -3  22    0.00   13.46
   2  -3  21   71.10   14.30
  -2   3 -20   72.99   33.02
   2  -3  20   71.73   12.83
   2  -3  19  103.28   18.93
  -2   3 -18    2.73   23.56
   2  -3  18   -9.68    9.26
   2  -3  17   16.41    8.83
   2  -3  16   46.28   11.78
   2  -3  15   55.95   11.57
   2  -3  14   24.19    6.31
  -2   3 -13  265.67   22.51
   2  -3  13  260.83   13.25
  -2   3 -12  384.72   25.24
   2  -3  12  373.57   21.46
  -2   3 -11  598.85   22.09
   2  -3  11  555.31   29.87
  -2   3 -10   88.98    9.47
   2  -3  10   70.26    8.62
  -2   3  -9  954.97   45.01
   2  -3   9  924.47   45.86
  -2   3  -8   79.09    8.41
   2  -3   8   76.57    7.36
  -2   3  -7 1358.62   58.48
   2  -3   7 1376.92   66.26
  -2   3  -6  101.39    9.47
   2  -3   6  111.06    8.62
  -2   3  -5  935.83   47.33
   2  -3   5  914.37   34.29
  -2   3  -4    4.63    8.20
   2  -3   4    3.79    6.52
  -2   3  -3 2459.78  104.75
   2  -3   3 2464.83  102.02
  -2   3  -2   -4.42    8.62
   2  -3   2    6.10    6.52
  -2   3  -1   92.13   12.62
   2  -3   1   78.88    8.83
  -2   3   0  686.99   35.97
   2  -3   0  727.38   39.55
  -2   3   1 2970.50   87.92
   2  -3  -1 3071.26   95.50
  -2   3   2   96.34    9.89
   2  -3  -2  116.74   10.52
  -2   3   3  219.18   13.88
   2  -3  -3  217.50   13.67
  -2   3   4  376.31   17.67
   2  -3  -4  387.67   24.61
  -2   3   5 4743.93  127.26
   2  -3  -5 4608.47  124.52
  -2   3   6  728.01   34.08
   2  -3  -6  714.76   43.12
  -2   3   7   20.82   10.73
   2  -3  -7   37.44    8.62
  -2   3   8   32.18    8.83
   2  -3  -8   32.39   14.72
   2  -3  -9  445.93   21.46
  -2   3  10  439.62   20.19
  -2   3  11   21.88    9.26
   2  -3 -11   33.87   14.09
  -2   3  12   -2.31   12.41
   2  -3 -12   18.30   19.35
  -2   3  13  151.03   22.51
   2  -3 -13  118.00   14.09
  -2   3  14   94.66   17.04
   2  -3 -14   95.29   23.35
  -2   3  15  187.21   19.98
   2  -3 -15  183.63   26.08
  -2   3  16   -2.73   13.67
   2  -3 -16   -1.89   16.20
  -2   3  17  162.18   17.25
   2  -3 -17  132.52   18.72
  -2   3  18   -9.68   12.83
   2  -3 -18   -2.10   18.93
  -2   3  19   20.40   19.14
   2  -3 -19  -17.67   21.67
  -2   3  20   81.19   18.09
   2  -3 -20   84.98   21.88
  -2   3  21   44.38   23.77
   2  -3 -21   10.73   27.56
  -2   3  22   27.34   17.67
   2  -3 -22    0.63   25.87
  -2   3  23  232.64   25.87
   2  -3 -23  244.00   27.98
  -2   3  24    9.04   37.86
   2  -3 -24    0.84   41.86
  -2   3  25  218.13   33.66
   2  -3 -25  173.11   35.13
  -2   3  26   14.72   32.39
   2  -3 -26  -21.03   37.65
  -2   3  27  119.06   27.77
   2  -3 -27  148.71   45.86
  -2   3  28  -18.93   38.28
   2  -3 -28   21.88   57.42
  -2   3  29   97.39   32.81
   2  -3 -29   68.15   68.78
  -2   3  30   10.31   33.02
   2  -3 -30   51.96   64.58
  -2   3  31   -6.31   26.08
   2  -3 -31   -6.94   63.31
  -2   3  32   27.56   38.70
   2  -3 -32   15.99   36.39
  -2   3  33   29.66   48.59
   2  -3 -33  -23.98   52.17
  -2   3  34    6.73   21.03
  -2   3  35   13.25   26.92
   2  -3 -35   38.28   39.55
   3  -3  33    6.94   28.82
   3  -3  32    3.37   31.34
  -3   3 -31  166.17   74.25
   3  -3  31  -12.20   23.56
  -3   3 -30   -4.21   41.65
   3  -3  30   -1.89   25.66
   3  -3  29    7.57   28.82
   3  -3  28   -4.00   31.55
   3  -3  27  138.20   48.17
   3  -3  26  -28.82   34.29
  -3   3 -25    3.58   37.02
   3  -3  25   15.57   29.45
  -3   3 -24   10.52   34.71
   3  -3  24    3.58   32.81
   3  -3  23  370.42   27.56
   3  -3  22  -26.92   18.30
  -3   3 -21   20.19   40.81
   3  -3  21   31.13   16.62
  -3   3 -20   34.08   32.81
   3  -3  20    5.47   14.30
  -3   3 -19  264.40   29.66
   3  -3  19  259.57   18.30
  -3   3 -18   57.63   16.20
   3  -3  18   66.26   11.78
   3  -3  17   78.46   12.41
  -3   3 -16    9.47   17.88
   3  -3  16    9.68   16.20
  -3   3 -15   14.72   11.15
   3  -3  15   28.19    9.68
  -3   3 -14    6.94   10.94
   3  -3  14   15.78   11.57
  -3   3 -13  630.83   40.18
   3  -3  13  660.28   34.08
  -3   3 -12   83.93   13.46
   3  -3  12   75.09    9.26
  -3   3 -11  167.86   12.62
   3  -3  11  176.27   16.41
  -3   3 -10   28.19    8.41
   3  -3  10   54.27   15.99
  -3   3  -9   57.85    9.89
   3  -3   9   39.76   10.73
  -3   3  -8  123.68   13.46
   3  -3   8  126.00   12.41
  -3   3  -7   85.19    9.68
   3  -3   7   83.72   13.25
  -3   3  -6  166.38   15.14
   3  -3   6  161.97   13.67
  -3   3  -5 1596.10   71.73
   3  -3   5 1657.31   57.85
  -3   3  -4  619.89   25.45
   3  -3   4  647.02   26.29
  -3   3  -3  801.84   47.12
   3  -3   3  864.31   33.23
  -3   3  -2  363.48   26.50
   3  -3   2  330.87   23.77
  -3   3  -1 1377.98   65.00
   3  -3   1 1308.98   44.38
  -3   3   0   11.99   13.46
   3  -3   0    2.94   11.57
  -3   3   1 1493.67   69.83
   3  -3  -1 1498.29   53.22
  -3   3   2  469.70   30.50
   3  -3  -2  424.69   21.24
  -3   3   3  846.01   31.76
   3  -3  -3  815.30   32.18
  -3   3   4  317.62   23.98
   3  -3  -4  333.82   18.51
  -3   3   5   31.34   12.62
   3  -3  -5   61.21   16.62
  -3   3   6   53.01    9.26
   3  -3  -6   57.00   16.20
  -3   3   7 2060.34   67.94
   3  -3  -7 2081.79   66.89
  -3   3   8   27.77    9.68
   3  -3  -8    5.47   16.41
   3  -3  -9  119.06   14.09
  -3   3  10   16.41   11.15
   3  -3 -10   24.40   27.34
  -3   3  11 1219.16   42.49
   3  -3 -11 1286.05   46.07
  -3   3  12    9.47   11.78
   3  -3 -12    4.21   11.99
  -3   3  13  599.91   26.50
   3  -3 -13  682.78   40.39
  -3   3  14  191.63   15.57
   3  -3 -14  178.79   25.87
  -3   3  15  128.10   18.93
   3  -3 -15  113.59   17.67
  -3   3  16  212.03   18.09
   3  -3 -16  200.25   19.98
  -3   3  17  113.38   21.67
   3  -3 -17  158.81   31.13
  -3   3  18   78.46   17.25
   3  -3 -18  106.22   31.34
  -3   3  19   13.46   29.45
   3  -3 -19   -1.05   33.23
  -3   3  20  -18.51   22.09
   3  -3 -20   24.82   25.45
  -3   3  21   15.14   20.61
   3  -3 -21    7.15   26.92
  -3   3  22    1.26   26.08
   3  -3 -22   -6.73   30.92
  -3   3  23   18.93   37.86
   3  -3 -23   -8.41   32.18
  -3   3  24  -12.20   26.08
   3  -3 -24  -21.03   30.08
  -3   3  25  -25.87   28.19
   3  -3 -25  -23.35   50.69
  -3   3  26   16.20   35.97
   3  -3 -26  -11.78   52.17
  -3   3  27    3.58   38.28
   3  -3 -27  -13.46   44.17
  -3   3  28   22.30   33.66
   3  -3 -28  -53.43   72.99
  -3   3  29   29.66   34.71
   3  -3 -29   10.10   37.86
  -3   3  30   -1.05   32.18
  -3   3  31  -12.20   32.60
   3  -3 -31   22.09   37.23
  -3   3  32    6.52   12.62
   3  -3 -32   15.14   54.06
  -3   3  33   -1.47   11.99
   3  -3 -33  -14.09   52.17
  -3   3  34    2.94   18.93
   3  -3 -34  -19.98   30.29
   3  -3 -35    8.41   41.02
   4  -3  33   -1.47   27.13
   4  -3  32   16.83   33.66
   4  -3  31   26.92   54.48
   4  -3  30  107.49   50.48
  -4   3 -29   -2.52   60.58
   4  -3  29    4.63   24.40
  -4   3 -28  -19.14   59.95
   4  -3  28   11.15   20.82
  -4   3 -27  -11.99   37.44
   4  -3  27   18.51   27.77
  -4   3 -26   24.82   34.50
   4  -3  26   18.30   26.71
  -4   3 -25    5.47   32.18
   4  -3  25   21.24   23.35
  -4   3 -24   27.13   27.56
   4  -3  24   -4.00   21.03
  -4   3 -23  -31.13   27.56
   4  -3  23   -4.42   20.19
  -4   3 -22   37.44   26.08
   4  -3  22   34.50   19.14
  -4   3 -21  389.98   46.91
   4  -3  21  407.65   26.50
  -4   3 -20   48.17   42.07
   4  -3  20   31.97   22.09
  -4   3 -19   99.70   44.17
   4  -3  19   80.14   26.50
  -4   3 -18    5.26   19.14
   4  -3  18   -5.47   14.30
  -4   3 -17  846.64   40.60
   4  -3  17  818.03   49.01
  -4   3 -16    7.15   15.78
   4  -3  16    2.31   13.25
  -4   3 -15  135.04   25.24
   4  -3  15  113.38   18.93
  -4   3 -14  445.09   36.81
  -4   3 -13  864.52   36.81
   4  -3  13  868.52   35.13
  -4   3 -12   -4.42   11.99
   4  -3  12   -5.68   11.78
  -4   3 -11   39.12   11.36
   4  -3  11   43.96   11.78
  -4   3 -10  302.48   18.93
   4  -3  10  346.23   19.56
  -4   3  -9  437.94   21.24
   4  -3   9  445.09   22.30
  -4   3  -8  364.95   19.35
   4  -3   8  359.27   25.03
  -4   3  -7  399.24   26.29
   4  -3   7  419.85   21.24
  -4   3  -6  169.96   18.72
   4  -3   6  177.11   15.57
  -4   3  -5  705.50   46.07
   4  -3   5  685.52   30.08
  -4   3  -4  356.96   17.67
   4  -3   4  368.11   20.40
  -4   3  -3   80.77   20.19
   4  -3   3   78.46   12.83
  -4   3  -2  265.88   15.78
   4  -3   2  275.76   16.83
  -4   3  -1  135.67   12.20
   4  -3   1  129.99   11.78
  -4   3   0  479.80   22.51
   4  -3   0  535.75   34.71
  -4   3   1   -7.99   11.78
   4  -3  -1    0.00    9.26
  -4   3   2   12.20    9.47
   4  -3  -2    7.57   11.99
  -4   3   3 1164.68   44.59
   4  -3  -3 1213.06   44.59
  -4   3   4    9.04   12.20
   4  -3  -4    7.99   13.04
  -4   3   5  205.93   22.93
   4  -3  -5  222.34   22.72
  -4   3   6   14.09    9.47
   4  -3  -6   10.52    9.68
  -4   3   7 3701.04  160.49
   4  -3  -7 3646.98  113.38
  -4   3   8  221.28   16.41
   4  -3  -8  223.18   17.25
  -4   3   9  114.85   23.14
   4  -3  -9  184.47   19.56
  -4   3  10  106.86   12.62
   4  -3 -10  -34.71   15.78
  -4   3  11  940.04   34.50
   4  -3 -11  954.34   38.07
  -4   3  12   17.67   25.24
   4  -3 -12   36.39   15.99
  -4   3  13  514.72   40.39
   4  -3 -13  566.25   28.40
  -4   3  14    0.63   18.51
   4  -3 -14   13.67   20.61
  -4   3  15  290.70   21.67
   4  -3 -15  275.55   29.24
  -4   3  16   15.57   16.20
   4  -3 -16    2.31   27.56
  -4   3  17  653.54   30.71
   4  -3 -17  595.49   44.59
  -4   3  18   63.95   18.72
   4  -3 -18   69.62   34.50
  -4   3  19  143.04   20.40
   4  -3 -19  152.50   38.49
  -4   3  20   14.93   33.44
   4  -3 -20   14.72   35.34
  -4   3  21   80.56   26.92
   4  -3 -21   92.76   41.86
  -4   3  22  -12.62   38.49
   4  -3 -22  -14.30   32.39
  -4   3  23   62.05   30.29
   4  -3 -23   61.00   36.18
  -4   3  24   34.92   27.34
   4  -3 -24   29.87   37.23
  -4   3  25   54.48   30.71
   4  -3 -25   -8.41   38.91
  -4   3  26    0.42   26.50
   4  -3 -26   16.62   37.86
  -4   3  27    4.63   32.60
   4  -3 -27   18.51   35.55
  -4   3  28   46.70   29.66
   4  -3 -28    7.78   55.74
  -4   3  29   17.04   38.07
   4  -3 -29   22.09   37.86
  -4   3  30    4.63   26.50
   4  -3 -30   30.08   36.81
  -4   3  31    1.26   15.99
   4  -3 -31   10.73   25.03
  -4   3  32    4.84   10.31
   4  -3 -32   -6.52   22.51
   4  -3 -33   -0.21   27.56
  -4   3  34  -10.73   20.82
   4  -3 -34   18.72   39.97
  -4   3  35    9.26   35.55
   4  -3 -35    4.21   20.82
  -4   3  36    5.68   21.46
   5  -3  33    1.89   37.23
   5  -3  32  -11.15   30.50
   5  -3  31   17.04   31.34
   5  -3  30   -8.20   18.09
   5  -3  29   -3.37   18.30
   5  -3  28   29.45   25.24
  -5   3 -27    7.57   53.85
   5  -3  27    5.05   37.02
  -5   3 -26   56.16   66.47
   5  -3  26   33.02   39.55
  -5   3 -25    4.84   66.26
   5  -3  25   -6.10   32.81
   5  -3  24   22.72   33.66
   5  -3  23   -2.73   24.82
  -5   3 -22   -1.05   32.60
   5  -3  22    4.00   23.35
  -5   3 -21  135.67   31.34
   5  -3  21  135.25   21.88
  -5   3 -20    3.58   24.19
   5  -3  20   10.73   27.56
  -5   3 -19   21.03   24.61
   5  -3  19   43.96   24.19
  -5   3 -18   82.67   22.51
   5  -3  18   51.32   22.51
  -5   3 -17  242.11   23.14
   5  -3  17  244.42   19.14
  -5   3 -16    9.89   12.83
   5  -3  16   29.24   22.30
  -5   3 -15  496.84   27.56
   5  -3  15  515.35   27.98
  -5   3 -14   21.67   17.67
   5  -3  14    1.47   18.93
  -5   3 -13  291.33   26.50
   5  -3  13  346.23   22.72
  -5   3 -12    0.21   13.04
   5  -3  12   13.67   14.93
  -5   3 -11 2342.62   82.25
   5  -3  11 2425.71  112.75
  -5   3 -10    5.47   10.52
   5  -3  10    5.26   25.03
  -5   3  -9  380.73   35.55
   5  -3   9  344.76   21.46
  -5   3  -8   -3.79   14.09
   5  -3   8   24.19   13.25
  -5   3  -7 1280.16   51.75
   5  -3   7 1273.43   47.75
  -5   3  -6  103.91   15.36
   5  -3   6  120.11   14.93
  -5   3  -5   53.64   11.57
   5  -3   5   62.05   13.46
  -5   3  -4   43.54   16.62
   5  -3   4   13.04   13.88
  -5   3  -3   75.51   12.62
   5  -3   3   74.04   13.25
  -5   3  -2   54.27   16.20
   5  -3   2   42.07   14.51
  -5   3  -1  530.70   35.13
   5  -3   1  476.22   25.45
  -5   3   0  468.65   31.34
   5  -3   0  452.66   23.56
  -5   3   1  115.06   11.78
   5  -3  -1  124.95   13.04
  -5   3   2  371.05   20.82
   5  -3  -2  380.94   28.82
  -5   3   3  187.00   17.46
   5  -3  -3  206.35   21.67
  -5   3   4  151.24   15.99
   5  -3  -4  127.05   16.20
  -5   3   5    3.79   10.94
   5  -3  -5   22.93   20.19
  -5   3   6  498.52   39.33
   5  -3  -6  506.09   28.19
  -5   3   7  201.51   15.99
   5  -3  -7  189.10   14.72
  -5   3   8    5.47   15.57
   5  -3  -8    4.42   17.04
   5  -3  -9  428.47   26.50
  -5   3  10  159.65   30.29
  -5   3  11   91.29   19.35
   5  -3 -11  123.47   22.30
  -5   3  12   85.40   16.62
   5  -3 -12  100.55   18.30
  -5   3  13  510.72   38.07
   5  -3 -13  483.16   29.87
  -5   3  14   30.71   29.24
   5  -3 -14   44.38   21.67
  -5   3  15   20.82   20.61
   5  -3 -15    9.04   22.51
  -5   3  16   -2.10   15.78
   5  -3 -16   -1.05   23.77
  -5   3  17  422.58   26.50
   5  -3 -17  372.10   29.24
  -5   3  18   55.95   25.66
   5  -3 -18   97.39   23.14
  -5   3  19   -1.47   23.77
   5  -3 -19    7.57   22.72
  -5   3  20   -0.84   21.67
   5  -3 -20    1.26   25.24
  -5   3  21  125.37   22.30
   5  -3 -21   96.97   24.40
  -5   3  22    2.94   23.98
   5  -3 -22   41.44   30.29
  -5   3  23   45.43   23.56
   5  -3 -23   -1.68   36.18
  -5   3  24   42.28   29.03
   5  -3 -24   47.12   53.43
  -5   3  25   94.23   31.97
   5  -3 -25   48.80   32.81
  -5   3  26  -11.78   39.55
   5  -3 -26   27.13   44.80
  -5   3  27  -27.77   35.13
   5  -3 -27   16.20   33.87
  -5   3  28   19.56   39.33
   5  -3 -28   19.35   35.13
  -5   3  29   13.46   33.44
   5  -3 -29    6.10   25.66
  -5   3  30    6.10   23.98
   5  -3 -30   -3.16   41.02
  -5   3  31   -0.21   26.29
   5  -3 -31    2.52   34.29
  -5   3  32   -9.04   37.86
   5  -3 -32    5.68   29.45
  -5   3  33    5.05   17.04
   5  -3 -33   -9.26   29.24
  -5   3  34    8.83   15.78
  -5   3  35  143.67   47.54
  -5   3  36   15.14   28.82
   6  -3  29   -8.62   21.46
   6  -3  28   -2.52   26.71
   6  -3  27   15.14   27.13
   6  -3  26   -8.41   39.55
   6  -3  25   23.56   31.55
  -6   3 -24   35.13   42.49
   6  -3  24   11.36   29.24
  -6   3 -23   95.71   34.50
   6  -3  23   79.09   28.40
  -6   3 -22   11.36   29.45
   6  -3  22   13.88   26.50
  -6   3 -21   51.11   28.82
   6  -3  21    0.00   37.02
  -6   3 -20   31.76   23.77
   6  -3  20   12.83   17.88
   6  -3  19    7.78   27.56
  -6   3 -18   86.45   25.03
   6  -3  18  107.07   31.13
  -6   3 -17   42.07   32.81
   6  -3  17   26.29   15.57
  -6   3 -16   48.17   21.24
   6  -3  16   41.44   24.61
  -6   3 -15  323.09   26.71
   6  -3  15  356.96   27.98
  -6   3 -14   24.40   19.56
   6  -3  14   27.34   19.56
  -6   3 -13   16.62   18.30
   6  -3  13   -1.05   15.14
  -6   3 -12   36.81   18.72
   6  -3  12   33.23   17.88
  -6   3 -11  531.96   39.55
   6  -3  11  525.65   38.91
  -6   3 -10  123.26   16.41
   6  -3  10  111.69   15.36
  -6   3  -9   93.39   19.56
  -6   3  -8   28.40   15.78
   6  -3   8   30.08   16.62
  -6   3  -7  512.19   31.13
   6  -3   7  545.43   37.23
  -6   3  -6   -0.63   12.83
   6  -3   6   -2.52   13.46
  -6   3  -5  929.73   49.43
   6  -3   5 1023.96   41.86
  -6   3  -4   25.87   15.99
   6  -3   4   14.30   12.20
  -6   3  -3  947.19   39.12
   6  -3   3  991.99   58.48
  -6   3  -2   52.38   13.04
   6  -3   2   63.95   14.72
  -6   3  -1  527.13   34.29
   6  -3   1  526.50   27.77
  -6   3   0  206.77   16.62
   6  -3   0  199.41   16.83
  -6   3   1  757.03   34.08
   6  -3  -1  773.23   47.96
  -6   3   2  232.01   17.25
   6  -3  -2  237.48   23.14
  -6   3   3  701.71   33.02
   6  -3  -3  689.30   33.44
  -6   3   4   80.14   17.04
   6  -3  -4   75.51   15.99
  -6   3   5   15.99   14.09
   6  -3  -5   21.67   15.57
  -6   3   6   29.03   24.82
   6  -3  -6   27.77   15.36
  -6   3   7   71.31   16.20
   6  -3  -7   99.70   16.83
  -6   3   8   33.44   17.67
   6  -3  -8   -2.73   18.93
  -6   3   9   31.55   14.09
   6  -3  -9   84.98   15.78
  -6   3  10  181.53   33.02
   6  -3 -10   56.79   22.30
  -6   3  11  334.66   24.61
   6  -3 -11  331.29   26.71
  -6   3  12   60.37   14.93
   6  -3 -12   66.05   17.46
  -6   3  13  -20.40   19.77
   6  -3 -13    1.89   19.35
  -6   3  14   30.71   22.09
   6  -3 -14   49.43   26.29
  -6   3  15  133.15   19.77
   6  -3 -15  133.36   28.19
  -6   3  16   57.21   20.19
   6  -3 -16   56.16   23.77
  -6   3  17    6.52   21.03
   6  -3 -17   21.46   23.35
  -6   3  18  103.07   20.61
   6  -3 -18   89.61   21.88
  -6   3  19  328.77   27.98
   6  -3 -19  361.79   54.69
  -6   3  20   -6.73   21.67
   6  -3 -20   29.24   35.13
  -6   3  21   -8.41   26.29
   6  -3 -21  -11.57   34.29
  -6   3  22   22.72   27.98
   6  -3 -22  -22.09   38.49
  -6   3  23  282.92   48.80
   6  -3 -23  275.76   44.59
  -6   3  24   18.93   31.76
   6  -3 -24   33.44   54.90
  -6   3  25   41.02   29.03
   6  -3 -25   16.41   28.61
  -6   3  26   -7.99   34.92
   6  -3 -26   -7.99   35.76
  -6   3  27   10.73   28.40
   6  -3 -27    8.41   25.03
  -6   3  28  -10.94   33.44
   6  -3 -28  -12.62   35.55
  -6   3  29    4.63   27.77
   6  -3 -29   10.10   27.56
  -6   3  30   17.88   30.92
   6  -3 -30   14.30   22.93
  -6   3  31    6.10   24.82
   6  -3 -31   13.04   22.51
  -6   3  32   -9.68   15.36
   6  -3 -32    5.47   42.70
  -6   3  33    1.26   37.44
   6  -3 -33   -5.47   18.72
  -6   3  34   -7.15   24.40
  -6   3  35  143.67   55.53
   7  -3  30    6.73   37.44
   7  -3  29    1.47   30.50
  -7   3 -28   14.72   40.81
   7  -3  28   -4.00   28.40
  -7   3 -27  -34.50   67.52
   7  -3  27    5.05   31.34
  -7   3 -26  -17.04   81.82
   7  -3  26   -8.62   31.34
  -7   3 -25   25.87   72.99
   7  -3  25   73.20   35.13
  -7   3 -24   12.41   73.20
   7  -3  24   50.27   33.66
  -7   3 -23   -3.58   68.99
   7  -3  23  -34.08   41.23
  -7   3 -22   -6.73   32.60
   7  -3  22  -18.93   40.81
  -7   3 -21  214.55   35.55
   7  -3  21  200.67   31.76
  -7   3 -20   40.81   29.03
   7  -3  20   24.82   21.46
  -7   3 -19   48.17   37.65
   7  -3  19  -14.30   26.08
  -7   3 -18   41.02   54.90
   7  -3  18   31.13   25.03
  -7   3 -17  210.35   22.93
   7  -3  17  187.63   25.24
  -7   3 -16  -20.82   27.34
   7  -3  16   -0.42   29.03
  -7   3 -15    0.63   23.98
   7  -3  15    0.42   38.49
  -7   3 -14  118.85   22.93
   7  -3  14  155.87   23.98
  -7   3 -13    4.84   15.78
   7  -3  13  -33.66   37.44
  -7   3 -12   84.56   20.61
   7  -3  12   62.26   26.08
  -7   3 -11    0.42   20.61
   7  -3  11    5.89   16.20
  -7   3 -10  214.34   23.77
   7  -3  10  249.68   25.03
  -7   3  -9  687.20   33.23
   7  -3   9  750.30   42.70
  -7   3  -8  376.10   26.71
   7  -3   8  349.81   27.34
  -7   3  -7    1.05   14.51
   7  -3   7   -5.05   25.45
  -7   3  -6    5.47   13.25
   7  -3   6    6.52   14.09
  -7   3  -5  761.45   34.29
   7  -3   5  733.06   48.80
  -7   3  -4  302.69   29.87
   7  -3   4  293.85   26.29
  -7   3  -3  -26.50   15.57
   7  -3   3   -4.00   15.57
  -7   3  -2  114.43   18.30
   7  -3   2   99.28   15.99
  -7   3  -1  380.73   24.40
   7  -3   1  409.96   26.50
  -7   3   0  120.74   15.36
   7  -3   0   99.07   18.93
  -7   3   1  380.52   34.29
   7  -3  -1  428.90   26.08
  -7   3   2  187.21   18.93
   7  -3  -2  172.27   19.56
  -7   3   3 1302.67   48.80
   7  -3  -3 1230.31   50.27
  -7   3   4  199.62   19.56
   7  -3  -4  207.40   21.67
  -7   3   5  675.42   33.87
   7  -3  -5  623.25   33.23
  -7   3   6   33.44   25.24
   7  -3  -6   17.04   15.99
  -7   3   7 1344.11   54.69
   7  -3  -7 1389.33   54.27
  -7   3   8  306.47   34.29
   7  -3  -8  237.06   23.98
  -7   3   9    5.47   14.72
   7  -3  -9   29.66   16.62
  -7   3  10   28.19   23.98
   7  -3 -10    9.68   24.40
  -7   3  11  171.43   21.03
   7  -3 -11  240.43   36.81
  -7   3  12   -2.31   16.41
   7  -3 -12   31.34   17.04
  -7   3  13   41.44   23.98
   7  -3 -13   47.12   25.45
  -7   3  14   29.66   19.77
   7  -3 -14   62.26   35.34
  -7   3  15    7.78   17.67
   7  -3 -15   23.77   19.98
  -7   3  16   -0.21   21.24
   7  -3 -16  -14.93   23.77
  -7   3  17   25.66   38.91
   7  -3 -17   -8.41   25.45
  -7   3  18    9.89   41.86
   7  -3 -18   30.71   31.97
  -7   3  19  -14.30   28.61
   7  -3 -19  -14.09   35.34
  -7   3  20   27.98   26.50
   7  -3 -20    5.47   29.03
  -7   3  21   33.87   33.23
   7  -3 -21   34.29   39.55
  -7   3  22   17.67   49.43
   7  -3 -22   56.16   37.02
  -7   3  23   -5.89   54.69
   7  -3 -23    9.04   59.32
  -7   3  24   80.77   40.18
   7  -3 -24  103.07   60.37
  -7   3  25  164.07   35.97
   7  -3 -25  150.40   38.07
  -7   3  26   -0.21   42.70
   7  -3 -26    6.94   52.59
  -7   3  27    7.15   37.44
   7  -3 -27  -19.56   41.02
  -7   3  28   -5.89   36.39
   7  -3 -28   27.77   39.12
  -7   3  29   24.40   45.65
   7  -3 -29   -4.63   21.67
  -7   3  30    9.89   32.39
   7  -3 -30   -2.31   23.56
   7  -3 -31   -6.31   19.77
   7  -3 -32    0.84   25.24
  -7   3  33   -7.57   35.97
   7  -3 -33   11.99   29.24
   7  -3 -34    5.68   34.29
  -8   3 -32   -8.62   28.61
   8  -3  32   -5.68   52.80
  -8   3 -31   -5.26   31.34
   8  -3  31   57.42   57.21
  -8   3 -30   16.83   33.87
   8  -3  30  -14.72   40.18
  -8   3 -29   76.57   32.60
   8  -3  29   -2.73   42.49
  -8   3 -28    5.89   30.71
   8  -3  28   16.41   25.45
  -8   3 -27   -3.16   25.45
   8  -3  27   31.97   34.92
  -8   3 -26   24.61   39.12
   8  -3  26   -2.31   35.55
  -8   3 -25   19.98   36.18
   8  -3  25   20.61   39.55
  -8   3 -24   12.62   32.81
   8  -3  24  -21.67   37.44
  -8   3 -23   42.28   40.81
   8  -3  23   58.69   38.91
  -8   3 -22   17.88   39.76
   8  -3  22   -1.47   33.44
  -8   3 -21  130.62   39.33
   8  -3  21  128.94   53.85
  -8   3 -20   -4.21   33.23
   8  -3  20   20.82   24.82
   8  -3  19    0.21   31.13
  -8   3 -18   -4.00   30.92
   8  -3  18   15.99   29.45
  -8   3 -17  109.38   25.03
   8  -3  17   50.90   46.49
  -8   3 -16   32.39   19.98
   8  -3  16    5.05   24.61
  -8   3 -15  148.29   29.87
   8  -3  15  175.01   36.39
  -8   3 -14  -10.73   26.29
   8  -3  14   15.99   20.82
  -8   3 -13   20.61   29.45
   8  -3  13    1.47   24.40
  -8   3 -12   10.52   25.24
   8  -3  12   30.71   19.56
  -8   3 -11  455.82   36.60
   8  -3  11  452.03   34.08
  -8   3 -10   58.90   18.72
   8  -3  10   52.59   17.67
  -8   3  -9   64.58   18.72
   8  -3   9   88.77   30.29
  -8   3  -8  129.57   24.61
   8  -3   8   98.23   23.35
  -8   3  -7   29.03   22.09
   8  -3   7   31.55   25.03
  -8   3  -6    2.10   19.35
   8  -3   6  -27.77   18.72
  -8   3  -5   18.09   22.30
   8  -3   5   14.30   23.56
   8  -3   4  -10.10   23.56
  -8   3  -3  228.01   34.92
   8  -3   3  258.94   23.98
  -8   3  -2  -22.72   35.76
   8  -3   2   -3.58   22.93
  -8   3  -1  276.39   31.97
   8  -3   1  294.69   28.19
  -8   3   0   87.71   17.67
   8  -3   0   86.45   18.72
  -8   3   1 1326.23   51.11
   8  -3  -1 1303.51   53.64
  -8   3   2   14.30   19.35
   8  -3  -2   13.25   20.61
  -8   3   3   51.96   16.62
   8  -3  -3   53.43   17.46
  -8   3   4    5.47   20.40
   8  -3  -4   31.55   18.72
  -8   3   5  801.42   36.60
   8  -3  -5  754.72   38.91
  -8   3   6   32.18   15.99
   8  -3  -6   47.75   16.62
  -8   3   7   19.35   22.30
   8  -3  -7   17.88   20.19
  -8   3   8   35.97   18.72
   8  -3  -8    2.73   22.93
   8  -3  -9  908.69   61.84
  -8   3  10   14.72   26.71
   8  -3 -10   14.30   26.29
  -8   3  11  118.64   21.24
   8  -3 -11  154.18   25.66
  -8   3  12   10.94   19.35
   8  -3 -12  -22.72   21.88
  -8   3  13  158.18   23.77
   8  -3 -13  236.85   42.70
  -8   3  14    6.10   21.88
   8  -3 -14   41.86   23.98
  -8   3  15   24.82   19.35
   8  -3 -15   16.83   29.66
  -8   3  16  -12.83   28.82
   8  -3 -16   22.51   32.18
  -8   3  17   43.54   29.03
   8  -3 -17   82.03   32.60
  -8   3  18   46.49   30.29
   8  -3 -18   84.14   33.44
  -8   3  19   -8.41   27.13
   8  -3 -19   -0.42   27.98
  -8   3  20    3.37   23.77
   8  -3 -20    7.57   27.77
  -8   3  21   -0.42   29.66
   8  -3 -21   -1.47   31.76
  -8   3  22   31.13   32.39
   8  -3 -22    9.89   62.47
  -8   3  23   26.50   42.07
   8  -3 -23  -14.30   67.94
  -8   3  24   17.67   34.29
   8  -3 -24  -18.09   57.42
  -8   3  25  -10.73   28.40
   8  -3 -25  -10.10   39.12
  -8   3  26   51.32   35.55
   8  -3 -26   -2.94   67.10
  -8   3  27    4.63   31.55
   8  -3 -27   10.31   29.03
  -8   3  28   25.66   21.24
   8  -3 -28    1.68   33.23
  -8   3  29    1.05   20.19
   8  -3 -29   -4.00   34.08
  -8   3  30    7.15   13.67
   8  -3 -31   -7.99   24.61
   8  -3 -32   11.15   19.14
   8  -3 -33   17.46   41.02
  -9   3 -31   17.04   42.70
  -9   3 -30  -19.77   34.08
   9  -3  30   -1.89   29.66
  -9   3 -29   18.09   39.33
   9  -3  29    5.05   46.28
  -9   3 -28   14.30   46.07
   9  -3  28  -24.19   36.81
  -9   3 -27    1.89   51.53
   9  -3  27   -9.47   41.86
  -9   3 -26   17.25   49.01
   9  -3  26    3.79   26.92
  -9   3 -25   12.20   47.33
   9  -3  25   -4.84   17.46
  -9   3 -24  -25.87   42.28
   9  -3  24  -10.31   38.07
  -9   3 -23   22.72   43.12
   9  -3  23   29.45   39.97
  -9   3 -22   25.24   42.07
   9  -3  22   38.91   41.44
  -9   3 -21   36.81   38.70
   9  -3  21   21.67   57.21
  -9   3 -20  -58.90   81.19
   9  -3  20   -2.73   29.66
  -9   3 -19  100.12   36.81
   9  -3  19   49.64   29.66
  -9   3 -18   58.06   45.43
   9  -3  18   96.55   37.23
  -9   3 -17   29.03   34.29
   9  -3  17   43.54   33.66
  -9   3 -16   -4.42   33.23
   9  -3  16    2.52   25.87
  -9   3 -15  405.34   37.02
   9  -3  15  396.71   39.33
  -9   3 -14  -13.67   31.55
   9  -3  14   15.99   31.34
  -9   3 -13  116.11   20.82
   9  -3  13  118.21   25.87
  -9   3 -12   60.79   26.08
   9  -3  12   54.27   28.82
  -9   3 -11  286.70   27.77
   9  -3  11  299.53   24.82
  -9   3 -10   91.29   21.03
   9  -3  10   61.21   21.03
  -9   3  -9   45.65   19.77
   9  -3   9   62.89   25.03
  -9   3  -8  -17.04   19.14
   9  -3   8    2.31   20.82
  -9   3  -7   74.67   22.30
   9  -3   7   60.58   25.03
  -9   3  -6  189.73   26.50
   9  -3   6  222.97   24.61
  -9   3  -5  238.32   25.03
   9  -3   5  209.29   24.40
  -9   3  -4   -9.04   23.98
   9  -3   4    8.62   25.24
  -9   3  -3    2.94   17.04
   9  -3   3    4.84   18.72
  -9   3  -2   -8.62   41.86
   9  -3   2   51.53   26.29
  -9   3  -1   46.91   20.40
   9  -3   1   49.85   21.03
  -9   3   0   48.38   23.77
   9  -3   0   54.69   22.72
  -9   3   1    6.52   18.72
   9  -3  -1   12.41   23.56
  -9   3   2   13.04   16.62
   9  -3  -2   22.72   20.19
  -9   3   3  167.22   25.66
   9  -3  -3  224.65   31.55
  -9   3   4    8.83   21.46
   9  -3  -4   15.57   23.35
  -9   3   5   32.60   17.25
   9  -3  -5   53.85   20.82
  -9   3   6    2.31   18.30
   9  -3  -6   53.85   24.40
  -9   3   7  385.77   35.34
   9  -3  -7  431.21   28.82
  -9   3   8    8.83   33.87
   9  -3  -8   18.72   23.14
  -9   3   9  184.68   25.24
   9  -3  -9  253.26   29.66
  -9   3  10  108.12   22.30
   9  -3 -10  106.22   25.03
  -9   3  11  195.62   44.80
   9  -3 -11  219.39   28.61
  -9   3  12   -5.89   23.56
   9  -3 -12   -2.31   27.77
  -9   3  13   31.34   21.46
   9  -3 -13    7.36   23.98
  -9   3  14   54.69   31.76
   9  -3 -14   -4.00   34.92
  -9   3  15   12.83   31.13
   9  -3 -15   31.97   47.96
  -9   3  16    9.47   33.02
   9  -3 -16    9.04   25.03
  -9   3  17  -10.52   27.13
   9  -3 -17   -2.94   32.81
  -9   3  18  -16.41   28.61
   9  -3 -18    5.68   33.66
  -9   3  19  253.89   41.86
   9  -3 -19  212.03   43.54
  -9   3  20   44.17   38.91
   9  -3 -20   -5.05   42.07
  -9   3  21   29.24   57.63
   9  -3 -21   18.09   46.07
  -9   3  22   -1.26   30.92
   9  -3 -22    9.04   67.52
  -9   3  23   40.39   26.08
   9  -3 -23   77.41   48.38
  -9   3  24    5.47   30.50
   9  -3 -24   -3.16   63.52
  -9   3  25    7.78   37.65
   9  -3 -25    6.52   37.65
  -9   3  26   -0.42   19.77
   9  -3 -26  -13.04   42.07
  -9   3  27  -14.30   21.03
   9  -3 -27    7.36   48.59
  -9   3  28    3.37   13.67
  -9   3  29    9.47   23.77
  -9   3  30   -2.52   23.14
  10  -3  30  147.03   37.86
 -10   3 -29    9.47   55.32
  10  -3  29   -7.15   34.08
 -10   3 -28   71.31   76.99
  10  -3  28   -2.31   41.02
 -10   3 -27   -9.04   57.21
  10  -3  27    6.52   32.39
 -10   3 -26  -31.55   43.33
  10  -3  26   -0.84   25.87
 -10   3 -25   11.36   55.11
  10  -3  25   18.51   20.61
 -10   3 -24    1.89   48.38
  10  -3  24   -8.20   44.17
 -10   3 -23   10.31   46.70
  10  -3  23  -42.49   47.75
 -10   3 -22  -18.51   37.23
  10  -3  22   -4.21   45.01
 -10   3 -21   -1.26   31.76
  10  -3  21   -6.10   44.80
 -10   3 -20    4.00   32.60
 -10   3 -19   78.88   35.13
  10  -3  19   81.61   36.39
 -10   3 -18   -7.99   27.13
  10  -3  18   36.18   36.39
 -10   3 -17  -11.15   31.34
  10  -3  17   -7.36   50.27
 -10   3 -16  -21.88   31.13
  10  -3  16  -19.56   37.65
 -10   3 -15   31.13   30.29
  10  -3  15   20.19   27.34
 -10   3 -14   -2.10   25.24
  10  -3  14  -18.93   27.98
 -10   3 -13  135.46   27.34
  10  -3  13  124.95   35.13
 -10   3 -12    4.00   22.51
  10  -3  12   21.03   25.87
 -10   3 -11    4.42   25.66
  10  -3  11   -2.94   25.03
 -10   3 -10   15.99   22.93
  10  -3  10   36.18   33.87
 -10   3  -9  996.20   74.25
  10  -3   9  958.34   52.17
 -10   3  -8    0.63   31.13
  10  -3   8  -25.03   34.50
 -10   3  -7  -22.30   25.66
  10  -3   7  -11.36   24.82
 -10   3  -6   44.59   30.50
  10  -3   6    4.84   32.60
 -10   3  -5  698.77   38.49
  10  -3   5  708.02   51.11
 -10   3  -4   -6.31   22.72
  10  -3   4   17.88   29.87
 -10   3  -3   27.34   19.77
  10  -3   3   42.07   22.51
 -10   3  -2   24.82   22.72
  10  -3   2   27.77   26.08
 -10   3  -1   39.97   22.30
  10  -3   1   30.50   23.77
 -10   3   0    2.94   24.61
  10  -3   0   33.44   28.82
 -10   3   1   80.14   24.61
  10  -3  -1  105.17   24.19
 -10   3   2   24.40   32.39
  10  -3  -2   20.19   22.93
 -10   3   3   16.62   20.82
  10  -3  -3   40.18   27.13
 -10   3   4  155.87   22.93
  10  -3  -4  172.06   25.87
 -10   3   5   66.68   26.92
  10  -3  -5   61.21   33.87
 -10   3   6   24.61   24.82
  10  -3  -6   14.93   22.30
 -10   3   7   62.26   36.60
  10  -3  -7   47.96   24.61
 -10   3   8  131.47   23.98
  10  -3  -8  151.87   30.71
 -10   3   9  119.69   26.71
  10  -3  -9  180.90   31.34
 -10   3  10   -4.63   24.40
  10  -3 -10   30.29   30.92
 -10   3  11   19.35   28.61
  10  -3 -11   30.08   32.39
 -10   3  12   70.05   42.49
  10  -3 -12   32.60   29.03
 -10   3  13   34.29   25.45
  10  -3 -13   53.64   30.71
 -10   3  14   20.40   22.51
  10  -3 -14   22.30   26.71
 -10   3  15   64.16   28.19
  10  -3 -15  126.84   52.59
 -10   3  16   13.67   50.69
  10  -3 -16   18.09   39.76
 -10   3  17    4.21   38.49
  10  -3 -17   23.14   36.39
 -10   3  18   59.53   33.44
  10  -3 -18   19.77   35.55
 -10   3  19   29.24   27.98
  10  -3 -19   23.35   30.08
 -10   3  20   -2.73   35.76
  10  -3 -20   37.23   34.29
 -10   3  21   75.93   43.33
  10  -3 -21   -4.42   45.43
 -10   3  22  -51.53   59.53
  10  -3 -22   17.04   38.91
 -10   3  23  -16.83   30.08
  10  -3 -23   12.83   39.12
 -10   3  24    4.42   23.77
  10  -3 -24   -5.05   34.08
 -10   3  25   89.19   35.34
  10  -3 -25   14.51   41.23
 -10   3  26   -0.84   25.24
  10  -3 -26   -1.47   20.82
 -10   3  27   -0.42   24.82
  10  -3 -27    2.31   30.92
 -10   3  28    6.73   22.30
  10  -3 -28  -25.45   51.32
  10  -3 -29   23.77   72.99
 -10   3  30    7.78   33.02
  10  -3 -30  -13.46   74.88
 -11   3 -29  -10.31   79.72
  11  -3  29  -14.72   35.13
 -11   3 -28    8.62   65.42
 -11   3 -27  -55.95   52.59
[truncated: 501,279 more chars]
