# Supplementary material for: Crystal structure of cis-(1,4,8,11-tetra­aza­cyclo­tetra­decane-κ4 N)bis­(thio­cyanato-κN)chromium(III) bromide from synchrotron X-ray diffraction data
Source: Acta Crystallogr E Crystallogr Commun. 2021 Feb 2;77(Pt 3):222–5. doi: 10.1107/S2056989021001055 (PMC8061105; doi:10.1107/S2056989021001055)
Supplement: Supplementary file 2 [file e-77-00222-Isup2.hkl]

data_I                                                                          
_shelx_title ' S151 in P2(1)/c (needle orange)'                                 
_shelx_refln_list_code          4                                               
_shelx_F_calc_maximum      205.96                                               
_exptl_crystal_F_000       916.00                                               
_reflns_d_resolution_high  0.7217                                               
                                                                                
loop_                                                                           
 _space_group_symop_operation_xyz                                               
 'x, y, z'                                                                      
 '-x, y+1/2, -z+1/2'                                                            
 '-x, -y, -z'                                                                   
 'x, -y-1/2, z-1/2'                                                             
                                                                                
_cell_length_a    10.8800                                                       
_cell_length_b     7.7310                                                       
_cell_length_c    22.1610                                                       
_cell_angle_alpha  90.000                                                       
_cell_angle_beta   91.651                                                       
_cell_angle_gamma  90.000                                                       
                                                                                
_shelx_F_squared_multiplier     1.000                                           
                                                                                
loop_                                                                           
 _refln_index_h                                                                 
 _refln_index_k                                                                 
 _refln_index_l                                                                 
 _refln_F_squared_calc                                                          
 _refln_F_squared_meas                                                          
 _refln_F_squared_sigma                                                         
 _refln_observed_status                                                         
   2   0   0       8830.10       6573.96       323.32 o                         
   4   0   0         88.67        159.58        50.83 o                         
   5   0   0       8089.88       9032.28       505.25 o                         
   6   0   0         47.54        108.31        61.07 o                         
   7   0   0         43.79         -6.20        64.85 o                         
   8   0   0       4149.63       4224.48       206.65 o                         
   9   0   0       4584.07       4667.05       215.24 o                         
  10   0   0          9.52          7.26       113.57 o                         
  11   0   0          3.74         27.00        88.42 o                         
  12   0   0       1588.48       1623.42       169.10 o                         
  13   0   0         96.31        120.10       114.75 o                         
  14   0   0        205.59        181.52       182.06 o                         
  15   0   0          3.41         -9.95       142.79 o                         
   1   1   0       4533.95       3714.12        68.13 o                         
   2   1   0         36.29         43.91        12.06 o                         
   3   1   0      29226.44      31625.09       444.64 o                         
   4   1   0       3438.98       3173.38        72.29 o                         
   5   1   0        102.12         97.03        29.67 o                         
   6   1   0      13449.93      13445.93       244.71 o                         
   7   1   0        591.83        581.53        47.67 o                         
   8   1   0       2244.34       2210.89        68.03 o                         
   9   1   0         25.71          9.88        43.45 o                         
  10   1   0         77.09         93.69        60.16 o                         
  11   1   0        924.00        989.73        79.96 o                         
  12   1   0       1951.62       1913.09        91.85 o                         
  13   1   0         16.77         59.64       102.43 o                         
  14   1   0        122.70        241.37       114.00 o                         
  15   1   0        349.62        282.19       102.59 o                         
   0   2   0       1515.14       1541.51        49.11 o                         
   1   2   0      13114.64      12761.05       194.94 o                         
   2   2   0      16104.21      17048.77       265.58 o                         
   3   2   0       2584.11       2586.23        58.24 o                         
   4   2   0       7001.41       7177.16       141.10 o                         
   5   2   0       3029.90       3179.00        72.85 o                         
   6   2   0       4306.82       4188.22        99.21 o                         
   7   2   0         47.72         49.85        38.07 o                         
   8   2   0        785.45        725.60        53.91 o                         
   9   2   0       3755.35       3807.68       112.17 o                         
  10   2   0       1094.16        989.10        69.08 o                         
  11   2   0          1.01          2.14        66.27 o                         
  12   2   0         15.04         32.47        77.05 o                         
  13   2   0         83.31         41.26       101.68 o                         
  14   2   0         84.86         98.82       114.48 o                         
   1   3   0         57.37         53.21        16.62 o                         
   2   3   0       3442.35       3709.04        80.41 o                         
   3   3   0          3.42         19.60        24.62 o                         
   4   3   0       2375.83       2570.98        63.97 o                         
   5   3   0       2397.82       2368.07        69.79 o                         
   6   3   0        966.19       1008.33        43.86 o                         
   7   3   0        480.76        543.29        45.34 o                         
   8   3   0        409.07        447.69        49.83 o                         
   9   3   0        158.09        191.18        59.49 o                         
  10   3   0        126.26         67.40        67.11 o                         
  11   3   0        151.29        102.04        75.32 o                         
  12   3   0        179.57        162.20        94.48 o                         
  13   3   0         59.49         16.79        98.95 o                         
  14   3   0         24.10        120.56       109.92 o                         
   0   4   0         23.81         21.35        26.21 o                         
   1   4   0        169.39        171.12        24.32 o                         
   2   4   0       1883.26       1853.76        47.19 o                         
   3   4   0        124.38        201.09        28.26 o                         
   4   4   0       2889.14       2908.82        71.93 o                         
   5   4   0        237.74        352.19        46.76 o                         
   6   4   0       1067.12       1164.05        54.28 o                         
   7   4   0        158.68        157.43        45.52 o                         
   8   4   0        232.63        256.38        57.03 o                         
   9   4   0        738.36        801.70        73.16 o                         
  10   4   0         23.32        -17.21        69.83 o                         
  11   4   0        422.70        316.07        86.80 o                         
  12   4   0         42.91         14.09        93.20 o                         
  13   4   0        194.85        299.34       107.24 o                         
   1   5   0       3005.59       3151.79        72.95 o                         
   2   5   0       5296.75       5568.51       103.96 o                         
   3   5   0       8801.91       9513.65       165.17 o                         
   4   5   0        511.33        524.34        46.08 o                         
   5   5   0        340.46        316.59        62.66 o                         
   6   5   0        861.37        869.41        58.77 o                         
   7   5   0        243.76        300.91        52.37 o                         
   8   5   0        398.85        381.79        63.98 o                         
   9   5   0         75.05         63.24        70.28 o                         
  10   5   0        633.27        563.80        79.04 o                         
  11   5   0        217.55        187.28        80.98 o                         
  12   5   0        649.61        515.79        94.42 o                         
  13   5   0        172.85         47.74        98.43 o                         
   0   6   0       9232.82       9876.14       257.04 o                         
   1   6   0        891.15        936.97        44.41 o                         
   2   6   0          9.05         14.40        36.65 o                         
   3   6   0       2981.47       3047.50        82.60 o                         
   4   6   0       1309.39       1316.29        67.80 o                         
   5   6   0       1647.38       1881.90        71.86 o                         
   6   6   0        623.48        576.12        56.77 o                         
   7   6   0         13.51        -16.99        56.80 o                         
   8   6   0        538.23        589.61        72.87 o                         
   9   6   0       2106.58       2145.62       100.40 o                         
  10   6   0         13.19         20.19        85.27 o                         
  11   6   0         28.02        101.71       106.64 o                         
  12   6   0        107.46        162.94       119.47 o                         
   1   7   0        290.84        381.57        40.82 o                         
   2   7   0         83.66         84.95        48.37 o                         
   3   7   0       3985.13       4160.41       104.70 o                         
   4   7   0       1190.80       1200.00        63.03 o                         
   5   7   0       1106.04        976.08        72.35 o                         
   6   7   0       1777.84       1502.43        78.73 o                         
   7   7   0        278.68        279.18        76.17 o                         
   8   7   0         13.79        112.17        84.18 o                         
   9   7   0          0.84         72.87       122.00 o                         
  10   7   0        245.32        317.97       104.04 o                         
  11   7   0        114.46         93.81       109.62 o                         
   0   8   0       2176.88       2429.34       108.14 o                         
   1   8   0       2548.75       2682.82        87.26 o                         
   2   8   0       2450.84       2515.56        84.98 o                         
   3   8   0        131.93        146.50        52.49 o                         
   4   8   0         90.61        102.12        65.66 o                         
   5   8   0         29.64        -50.60        72.80 o                         
   6   8   0        229.35        274.19        97.28 o                         
   7   8   0       1327.24       1347.99       114.44 o                         
   8   8   0         26.00         84.68        87.76 o                         
   9   8   0        410.74        347.41       111.47 o                         
  10   8   0        371.57        391.96       130.57 o                         
   1   9   0        823.88        844.39        73.85 o                         
   2   9   0        125.38        118.50        68.77 o                         
   3   9   0        220.04        200.03        69.76 o                         
   4   9   0       1339.18       1385.49        92.87 o                         
   5   9   0       1146.28       1142.68       108.25 o                         
   6   9   0         25.90          8.23        99.28 o                         
   7   9   0         88.49         -7.95       102.07 o                         
   8   9   0         78.95          5.86        97.53 o                         
   0  10   0         53.60         99.31       117.40 o                         
   1  10   0        518.31        494.94        91.83 o                         
   2  10   0        469.04        456.17        85.46 o                         
   3  10   0         24.47         51.74        88.10 o                         
   4  10   0         18.24         79.54        99.31 o                         
   5  10   0         81.78        -21.99       148.15 o                         
 -15   1   1         36.47        -12.04       104.84 o                         
 -14   1   1         76.99         48.67        97.53 o                         
 -13   1   1          0.31         12.11        90.47 o                         
 -12   1   1        481.91        556.31        89.41 o                         
 -11   1   1        192.58        164.17        69.94 o                         
 -10   1   1        429.28        376.93        59.50 o                         
  -9   1   1       1015.69        975.85        53.02 o                         
  -8   1   1         62.75         50.65        40.73 o                         
  -7   1   1        206.60        154.31        44.10 o                         
  -6   1   1          0.74         20.98        32.36 o                         
  -5   1   1       4816.71       4827.50       102.40 o                         
  -4   1   1          7.30         19.04        23.60 o                         
  -3   1   1       3757.98       3610.66        78.34 o                         
  -2   1   1      10685.17      10202.80       163.11 o                         
  -1   1   1       1670.64       1321.28        30.12 o                         
   0   1   1       3401.37       2562.72        60.44 o                         
   1   1   1      11249.67       9740.65       168.17 o                         
   2   1   1       4220.62       3702.63        79.59 o                         
   3   1   1         72.77        118.92        18.66 o                         
   4   1   1       3888.32       3938.84       105.86 o                         
   5   1   1         35.72         29.12        31.22 o                         
   6   1   1         70.15         70.73        44.17 o                         
   7   1   1      10483.39      10484.73       198.02 o                         
   8   1   1         92.32         76.15        47.06 o                         
   9   1   1        512.56        479.51        59.57 o                         
  10   1   1       2490.05       2550.49        82.46 o                         
  11   1   1        304.87        368.87        62.03 o                         
  12   1   1       1400.77       1539.45       109.03 o                         
  13   1   1         63.33        118.79        92.70 o                         
  14   1   1          4.73         56.78       105.19 o                         
 -14   2   1        385.48        485.17        91.42 o                         
 -13   2   1         56.35         67.10        96.56 o                         
 -12   2   1        142.42        198.86        79.89 o                         
 -11   2   1        106.94         90.88        70.57 o                         
 -10   2   1         45.50         29.36        59.36 o                         
  -9   2   1       1392.92       1345.88        67.73 o                         
  -8   2   1        322.81        295.95        44.12 o                         
  -7   2   1         26.28         31.01        41.46 o                         
  -6   2   1       3988.77       4123.04       101.52 o                         
  -5   2   1      12363.31      12943.45       214.72 o                         
  -4   2   1       3193.79       3315.29        69.61 o                         
  -3   2   1         36.71         48.75        23.45 o                         
  -2   2   1        849.06        817.48        28.37 o                         
  -1   2   1       1032.80       1000.96        26.69 o                         
   0   2   1        270.62        193.19        12.25 o                         
   2   2   1       5214.61       5395.70       110.32 o                         
   3   2   1       2521.82       2318.54        52.64 o                         
   4   2   1      17116.35      17475.96       290.67 o                         
   5   2   1        265.45        221.36        35.36 o                         
   6   2   1        766.67        810.14        41.38 o                         
   7   2   1       1599.10       1467.56        55.24 o                         
   8   2   1         45.16         68.58        44.05 o                         
   9   2   1        269.81        302.70        57.01 o                         
  10   2   1        709.74        673.67        62.83 o                         
  11   2   1         32.59         16.48        68.32 o                         
  12   2   1         18.51         78.69       108.88 o                         
  13   2   1        764.80        769.26        95.82 o                         
  14   2   1         60.62         13.90        96.14 o                         
 -14   3   1         97.41         95.24       106.02 o                         
 -13   3   1          0.55         72.47       100.38 o                         
 -12   3   1          9.76         43.03        88.44 o                         
 -11   3   1       2714.85       2826.12       109.42 o                         
 -10   3   1        575.09        505.16        67.21 o                         
  -9   3   1          9.88        -19.45        58.14 o                         
  -8   3   1       6296.84       6747.41       138.26 o                         
  -7   3   1       2073.15       2115.69        77.30 o                         
  -6   3   1       3939.86       3905.56        90.46 o                         
  -5   3   1        432.46        592.37        34.19 o                         
  -4   3   1          9.11         -0.65        27.96 o                         
  -3   3   1       7984.79       7851.81       142.57 o                         
  -2   3   1      16867.03      17165.50       275.38 o                         
  -1   3   1       2523.87       2683.87        55.72 o                         
   0   3   1       5450.81       5347.97        85.95 o                         
   1   3   1       7575.95       6837.91       123.93 o                         
   2   3   1        330.20        407.28        27.33 o                         
   3   3   1       7014.55       7159.74       126.60 o                         
   4   3   1        653.00        691.63        33.65 o                         
   5   3   1       2263.94       2422.77        66.55 o                         
   6   3   1       2636.62       2704.74        72.96 o                         
   7   3   1       1994.22       1953.70        66.61 o                         
   8   3   1       1479.10       1558.97        70.88 o                         
   9   3   1        300.64        289.85        52.58 o                         
  10   3   1        208.58        200.36        59.30 o                         
  11   3   1         40.86         29.32        73.86 o                         
  12   3   1        180.39        197.65        84.19 o                         
  13   3   1        360.68        379.24        96.00 o                         
  14   3   1          0.43        -12.39        92.22 o                         
 -13   4   1         58.94         94.99        98.80 o                         
 -12   4   1         25.18         35.34        89.10 o                         
 -11   4   1         31.38        141.30        76.73 o                         
 -10   4   1         20.34        -47.16        66.52 o                         
  -9   4   1        521.99        497.39        65.19 o                         
  -8   4   1       3840.01       3599.41       114.32 o                         
  -7   4   1       2383.46       2528.09        72.36 o                         
  -6   4   1        261.45        311.30        44.77 o                         
  -5   4   1      12325.40      12920.62       250.01 o                         
  -4   4   1       2603.73       2623.23        88.08 o                         
  -3   4   1       1905.56       1999.99        53.38 o                         
  -2   4   1       1860.41       1921.05        48.51 o                         
  -1   4   1        750.44        761.59        29.50 o                         
   0   4   1       7534.24       7355.55       125.51 o                         
   1   4   1       2297.08       2220.96        57.18 o                         
   2   4   1       3134.91       3219.05        69.26 o                         
   3   4   1      10200.43      10433.53       176.22 o                         
   4   4   1      12471.38      13491.97       246.94 o                         
   5   4   1       7258.55       7538.48       135.82 o                         
   6   4   1          1.50          1.30        42.10 o                         
   7   4   1        101.26        104.80        50.31 o                         
   8   4   1         13.88         15.70        48.21 o                         
   9   4   1       1284.49       1300.41        94.04 o                         
  10   4   1       1182.84       1216.49        85.36 o                         
  11   4   1         42.04         59.31        93.01 o                         
  12   4   1        495.68        529.60       122.50 o                         
  13   4   1        308.22        244.52        93.03 o                         
 -13   5   1         19.99          7.92       100.90 o                         
 -12   5   1        327.57        210.12        98.98 o                         
 -11   5   1        456.31        343.60        90.18 o                         
 -10   5   1         97.37         71.92        86.31 o                         
  -9   5   1       2348.38       2404.28        93.86 o                         
  -8   5   1        820.34        809.36        74.28 o                         
  -7   5   1         46.66         66.01        49.27 o                         
  -6   5   1        598.28        631.77        52.70 o                         
  -5   5   1        329.69        294.95        44.13 o                         
  -4   5   1       3752.75       3785.28       108.88 o                         
  -3   5   1        180.46        253.09        36.23 o                         
  -2   5   1       4153.96       4386.04        88.32 o                         
  -1   5   1       9917.87      10469.25       171.32 o                         
   0   5   1       1842.57       1939.70        49.93 o                         
   1   5   1        802.15        861.07        35.33 o                         
   2   5   1        177.27        215.76        57.08 o                         
   3   5   1       1222.00       1339.13        49.42 o                         
   4   5   1        860.93       1005.68        54.96 o                         
   5   5   1        293.56        370.31        48.18 o                         
   6   5   1       1587.30       1587.76        64.27 o                         
   7   5   1       3399.83       3416.55        95.83 o                         
   8   5   1        565.99        523.65        64.21 o                         
   9   5   1        125.55        105.57        66.90 o                         
  10   5   1        265.49        238.45        91.78 o                         
  11   5   1         82.53        104.44       104.08 o                         
  12   5   1         46.44        -36.16       116.11 o                         
  13   5   1         43.34          3.04       122.94 o                         
 -12   6   1         96.88         94.14        85.11 o                         
 -11   6   1         34.83          2.65       102.16 o                         
 -10   6   1        137.03        122.71        85.11 o                         
  -9   6   1          8.31         78.49        73.51 o                         
  -8   6   1         58.73         44.88        65.56 o                         
  -7   6   1        787.53        656.23        66.78 o                         
  -6   6   1       2014.14       2026.76        81.91 o                         
  -5   6   1        463.59        558.28        55.63 o                         
  -4   6   1        745.97        741.81        47.21 o                         
  -3   6   1       4699.99       4972.87       123.22 o                         
  -2   6   1        487.86        469.87        36.92 o                         
  -1   6   1       3969.57       4184.24        80.67 o                         
   0   6   1          2.60         43.61        33.50 o                         
   1   6   1       1200.35       1354.16        50.01 o                         
   2   6   1       4184.82       4610.76       107.44 o                         
   3   6   1       2080.12       2234.12        70.33 o                         
   4   6   1       1237.03       1218.95        59.53 o                         
   5   6   1        517.84        471.71        61.92 o                         
   6   6   1        370.63        342.68        55.20 o                         
   7   6   1         34.15          8.78        63.84 o                         
   8   6   1        371.26        412.72        92.51 o                         
   9   6   1        390.28        360.76        90.39 o                         
  10   6   1         14.30        -57.18        77.30 o                         
  11   6   1        697.36        657.37        92.19 o                         
  12   6   1         23.03        -24.87        97.35 o                         
 -11   7   1         30.87        157.63       153.60 o                         
 -10   7   1        462.04        409.36        97.26 o                         
  -9   7   1        183.98         58.22        90.54 o                         
  -8   7   1        105.67         47.21        88.72 o                         
  -7   7   1         44.42         55.63        74.42 o                         
  -6   7   1         28.62         84.25        61.07 o                         
  -5   7   1        224.02        283.53        63.86 o                         
  -4   7   1         63.91         59.41        50.40 o                         
  -3   7   1        129.75        202.18        44.30 o                         
  -2   7   1        321.87        402.05        41.41 o                         
  -1   7   1         19.65         52.44        43.60 o                         
   0   7   1       2868.33       3088.00        79.80 o                         
   1   7   1         33.55         56.85        43.13 o                         
   2   7   1       1067.69       1072.29        52.82 o                         
   3   7   1        940.91       1060.87        56.11 o                         
   4   7   1          6.41        -10.41        60.35 o                         
   5   7   1       1307.94       1360.48        76.89 o                         
   6   7   1         65.03         -5.56        84.17 o                         
   7   7   1         55.11         71.31        66.75 o                         
   8   7   1       1218.07       1081.81        83.21 o                         
   9   7   1        175.11        105.23        77.47 o                         
  10   7   1        247.14        260.62       123.74 o                         
  11   7   1         25.76         64.52       110.97 o                         
 -10   8   1        282.67        247.30       119.36 o                         
  -9   8   1         21.54         92.98       107.46 o                         
  -8   8   1        140.67        165.74        92.14 o                         
  -7   8   1        210.58        146.41        96.85 o                         
  -6   8   1         38.06         43.05        83.93 o                         
  -5   8   1        432.00        453.48        83.08 o                         
  -4   8   1         65.80         81.42        64.38 o                         
  -3   8   1        169.07        196.58        59.78 o                         
  -2   8   1        529.34        542.68        49.35 o                         
  -1   8   1         85.01         99.00        57.91 o                         
   0   8   1        396.45        412.38        54.34 o                         
   1   8   1        611.23        654.82        58.29 o                         
   2   8   1        210.82        213.16        66.88 o                         
   3   8   1        114.45        128.57        59.27 o                         
   4   8   1        176.60        189.83        58.03 o                         
   5   8   1         58.26         37.20        59.40 o                         
   6   8   1        283.16        195.58        80.43 o                         
   7   8   1         93.81         71.61        84.06 o                         
   8   8   1         20.95         15.08       123.74 o                         
   9   8   1         84.19         45.01       101.29 o                         
  -8   9   1        158.89         18.96        92.93 o                         
  -7   9   1        296.86        187.58       129.12 o                         
  -6   9   1        374.18        409.05        93.20 o                         
  -5   9   1         96.27        149.61        87.29 o                         
  -4   9   1         18.06         28.18        96.35 o                         
  -3   9   1        486.30        606.44        90.09 o                         
  -2   9   1       1198.26       1115.10        92.34 o                         
  -1   9   1         96.29         94.51        70.55 o                         
   0   9   1        108.46        212.85        69.97 o                         
   1   9   1        764.16        861.41        85.37 o                         
   2   9   1          5.58        -51.70        66.20 o                         
   3   9   1          9.06          5.28        73.17 o                         
   4   9   1          8.14         98.67        85.96 o                         
   5   9   1        190.93        237.55        90.86 o                         
   6   9   1        377.25        305.87       122.87 o                         
   7   9   1        484.40        447.37        99.71 o                         
   8   9   1         31.97         55.42       124.18 o                         
  -5  10   1         88.99         88.67       100.08 o                         
  -4  10   1        225.89        256.21       112.24 o                         
  -3  10   1        142.50        171.03       117.16 o                         
  -2  10   1          6.23         -4.65       106.20 o                         
  -1  10   1         71.46        -69.10       112.47 o                         
   0  10   1        174.02        203.67       111.02 o                         
   1  10   1        559.62        744.26       111.16 o                         
   2  10   1        594.33        765.28        84.61 o                         
   3  10   1        529.99        611.42        95.82 o                         
   4  10   1        143.16        109.88       106.97 o                         
   5  10   1        108.09         95.29       107.43 o                         
 -15   0   2         28.05         57.28       166.45 o                         
 -14   0   2         48.25        220.92       202.77 o                         
 -13   0   2       1003.36       1018.75       135.54 o                         
 -12   0   2        107.84        124.19       172.02 o                         
 -11   0   2         13.23        106.06       119.53 o                         
 -10   0   2       5477.96       5669.04       166.23 o                         
  -9   0   2        466.21        500.39        72.97 o                         
  -8   0   2       7085.57       7292.91       212.62 o                         
  -7   0   2       1877.44       1732.03        80.35 o                         
  -6   0   2          9.61         22.77        44.57 o                         
  -5   0   2      42419.10      47587.54       971.20 o                         
  -4   0   2      14332.99      13832.16       553.21 o                         
  -3   0   2       2749.79       2601.10        85.95 o                         
  -2   0   2      20661.06      22079.16       443.51 o                         
   1   0   2      22674.47      24268.09       525.99 o                         
   2   0   2       1123.45        934.35        89.13 o                         
   3   0   2      17217.12      17511.89       402.92 o                         
   4   0   2       8213.36       7807.32       210.79 o                         
   5   0   2       9877.07      10094.80       264.09 o                         
   6   0   2        304.66        324.60        61.68 o                         
   7   0   2       1634.83       1537.33        85.50 o                         
   8   0   2      12527.92      12435.09       313.49 o                         
   9   0   2         32.28         -0.77        86.59 o                         
  10   0   2        321.91        350.47        76.21 o                         
  11   0   2        123.33        122.68        78.14 o                         
  12   0   2          2.26         23.52       134.34 o                         
  13   0   2        987.05       1030.33       142.68 o                         
  14   0   2        340.54        323.38       165.76 o                         
  15   0   2          0.42        -77.60       141.58 o                         
 -14   1   2         15.35        -47.36       102.32 o                         
 -13   1   2        556.50        436.58       100.14 o                         
 -12   1   2          2.68        -25.49        80.88 o                         
 -11   1   2       1309.58       1182.43        73.19 o                         
 -10   1   2         92.03         81.11        52.65 o                         
  -9   1   2        494.09        526.65        77.22 o                         
  -8   1   2       2563.63       2539.60        75.65 o                         
  -7   1   2       7885.27       8145.57       155.43 o                         
  -6   1   2        312.03        307.90        32.28 o                         
  -5   1   2         23.22         40.73        26.23 o                         
  -4   1   2      20279.38      22341.38       474.61 o                         
  -3   1   2          5.18         11.75        23.13 o                         
  -2   1   2      15562.20      15039.15       265.93 o                         
  -1   1   2       6568.53       5569.92        93.80 o                         
   0   1   2       2913.26       2241.53        62.42 o                         
   1   1   2       5022.74       4576.23        88.47 o                         
   2   1   2       5930.98       5584.38       104.17 o                         
   3   1   2       2048.78       1976.82        69.31 o                         
   4   1   2        729.05        774.53        33.93 o                         
   5   1   2       2721.21       2518.10        67.58 o                         
   6   1   2       4751.65       4739.40       140.67 o                         
   7   1   2       9529.69       8384.80      1723.92 o                         
   8   1   2        730.13        643.02       193.75 o                         
   9   1   2        382.49        255.19       120.14 o                         
  10   1   2       1159.27       1133.46       171.26 o                         
  11   1   2       1651.80       1560.65       153.77 o                         
  12   1   2         12.65         10.31        77.45 o                         
  13   1   2        165.96        278.97        94.81 o                         
  14   1   2        137.26        169.39       115.80 o                         
 -14   2   2        117.48         97.15       117.10 o                         
 -13   2   2        151.30        111.94       102.83 o                         
 -12   2   2         61.01        164.84        81.05 o                         
 -11   2   2        811.39        799.66        85.61 o                         
 -10   2   2         53.78         52.78        67.08 o                         
  -9   2   2          0.97        -33.56        53.32 o                         
  -8   2   2         53.96         82.25        44.73 o                         
  -7   2   2       1047.01       1001.54        50.64 o                         
  -6   2   2       2328.72       2390.95        70.82 o                         
  -5   2   2       1825.72       1859.98        53.61 o                         
  -4   2   2       3961.63       3688.54        83.39 o                         
  -3   2   2       2890.53       3059.56        64.26 o                         
  -2   2   2         16.59          2.50        14.67 o                         
  -1   2   2      24198.28      25823.99       441.25 o                         
   0   2   2       9976.94       9115.21       196.87 o                         
   1   2   2       5859.49       5416.22        93.66 o                         
   2   2   2        713.12        691.16        29.54 o                         
   3   2   2       4452.17       4750.45       106.36 o                         
   4   2   2       9406.07       9104.88       165.43 o                         
   5   2   2       3614.02       3503.24        89.98 o                         
   6   2   2       1587.94       1683.95        55.13 o                         
   7   2   2       3506.21       3430.68        87.28 o                         
   8   2   2       3016.12       2869.73        82.78 o                         
   9   2   2         66.02         47.48        47.59 o                         
  10   2   2        182.30        247.18        67.10 o                         
  11   2   2         12.39         98.49        73.30 o                         
  12   2   2         33.63         48.42        70.16 o                         
  13   2   2        185.16         88.08       108.45 o                         
  14   2   2         12.72         90.49       125.42 o                         
 -14   3   2         94.96         85.84        98.19 o                         
 -13   3   2        103.32        124.96        85.84 o                         
 -12   3   2          1.16        -14.79        90.49 o                         
 -11   3   2        130.59        116.91        78.29 o                         
 -10   3   2        160.54        117.49        69.51 o                         
  -9   3   2        108.88        117.81        50.39 o                         
  -8   3   2         88.40         87.33        56.87 o                         
  -7   3   2       1001.77        923.61        53.58 o                         
  -6   3   2       1178.01       1229.31        46.44 o                         
  -5   3   2       1836.75       1845.89        59.99 o                         
  -4   3   2         26.58         80.03        28.01 o                         
  -3   3   2       2074.27       2155.44        58.90 o                         
  -2   3   2        550.84        549.22        28.61 o                         
  -1   3   2       2057.42       2195.66        84.14 o                         
   0   3   2       2566.73       2415.01        57.17 o                         
   1   3   2         73.25         73.81        14.35 o                         
   2   3   2         12.19         26.02        19.48 o                         
   3   3   2       1683.28       1817.89        66.66 o                         
   4   3   2       1237.43       1359.86        47.98 o                         
   5   3   2        228.88        270.00        36.85 o                         
   6   3   2        274.38        317.47        38.38 o                         
   7   3   2        631.51        562.45        45.75 o                         
   8   3   2          4.03        -25.29        54.24 o                         
   9   3   2        238.29        200.33        76.23 o                         
  10   3   2         71.37        131.79        69.15 o                         
  11   3   2          0.52        -27.11        71.93 o                         
  12   3   2        239.74        215.78        80.64 o                         
  13   3   2         31.25        -20.82       106.10 o                         
  14   3   2          9.12         73.28       116.80 o                         
 -13   4   2         12.97         32.38       107.90 o                         
 -12   4   2         39.14        -17.05       100.06 o                         
 -11   4   2         26.91        -28.09        82.79 o                         
 -10   4   2        327.26        266.69        75.26 o                         
  -9   4   2          1.44        -51.10        63.31 o                         
  -8   4   2        827.92        752.40        57.08 o                         
  -7   4   2        528.40        557.37        49.83 o                         
  -6   4   2        706.79        668.21        51.43 o                         
  -5   4   2        144.12        172.85        33.68 o                         
  -4   4   2       1167.83       1244.14        49.37 o                         
  -3   4   2       1783.06       1876.99        53.53 o                         
  -2   4   2        288.53        322.23        28.00 o                         
  -1   4   2       1098.15       1003.65        33.74 o                         
   0   4   2        102.15         70.61        20.47 o                         
   1   4   2       2796.94       2720.79        58.61 o                         
   2   4   2        756.25        768.76        28.47 o                         
   3   4   2       4167.00       4258.37        87.67 o                         
   4   4   2       4754.08       5061.58       112.73 o                         
   5   4   2        474.65        515.93        48.66 o                         
   6   4   2       2146.53       2260.06        82.64 o                         
   7   4   2         27.27         37.67        41.05 o                         
   8   4   2        679.07        695.88        57.06 o                         
   9   4   2        951.03        906.19        65.44 o                         
  10   4   2        314.91        393.27        72.68 o                         
  11   4   2        472.75        477.66        83.55 o                         
  12   4   2         16.87         -5.79        89.77 o                         
  13   4   2        122.59         96.40        91.77 o                         
 -13   5   2          3.14       -131.51        92.89 o                         
 -12   5   2        123.81        180.82       111.86 o                         
 -11   5   2        203.64        166.57       107.08 o                         
 -10   5   2        340.48        406.08        80.19 o                         
  -9   5   2        344.45        311.12        76.95 o                         
  -8   5   2        667.15        686.63        69.59 o                         
  -7   5   2       4140.35       4223.73       100.25 o                         
  -6   5   2         36.95        -18.23        53.06 o                         
  -5   5   2        710.62        677.88        56.45 o                         
  -4   5   2       4286.62       4537.58        97.52 o                         
  -3   5   2        273.59        279.76        35.60 o                         
  -2   5   2       6749.94       6837.58       123.13 o                         
  -1   5   2        800.84        764.02        29.79 o                         
   0   5   2          5.85          7.19        25.72 o                         
   1   5   2       1952.47       2020.60        50.11 o                         
   2   5   2       4386.60       4544.84        92.15 o                         
   3   5   2        229.60        278.08        33.38 o                         
   4   5   2       2356.67       2654.68        71.72 o                         
   5   5   2       2918.69       2832.68        77.77 o                         
   6   5   2          0.63         11.76        45.81 o                         
   7   5   2       1764.74       1842.08        71.07 o                         
   8   5   2          3.64          0.53        58.58 o                         
   9   5   2        236.46        147.81        70.50 o                         
  10   5   2        952.84        912.08       103.57 o                         
  11   5   2        690.10        649.77        82.04 o                         
  12   5   2         30.38         27.14        88.99 o                         
  13   5   2         19.35         83.91        84.22 o                         
 -12   6   2         16.49         55.22        97.22 o                         
 -11   6   2        124.99        167.81        87.80 o                         
 -10   6   2        740.64        731.67       107.80 o                         
  -9   6   2          1.54        -49.50        86.66 o                         
  -8   6   2        284.86        261.81        73.11 o                         
  -7   6   2        209.80        280.64        65.91 o                         
  -6   6   2        281.19        207.66        62.14 o                         
  -5   6   2       2181.10       2331.48        97.92 o                         
  -4   6   2       3682.08       3820.95        97.76 o                         
  -3   6   2         37.82         38.20        33.85 o                         
  -2   6   2        862.78        970.87        42.37 o                         
  -1   6   2       4319.65       4683.97        99.08 o                         
   0   6   2         41.14         52.54        27.51 o                         
   1   6   2        591.12        638.54        35.12 o                         
   2   6   2         48.06         75.80        34.09 o                         
   3   6   2       1137.59       1164.39        54.24 o                         
   4   6   2       3228.05       3277.49        88.05 o                         
   5   6   2       1182.03       1267.72        60.10 o                         
   6   6   2       1636.05       1515.94        76.87 o                         
   7   6   2        107.08         92.80        53.90 o                         
   8   6   2        931.12        852.01        69.92 o                         
   9   6   2        120.82        178.72        88.13 o                         
  10   6   2        910.25        892.77        94.42 o                         
  11   6   2         12.07         21.58       135.38 o                         
  12   6   2         39.31          6.19       102.86 o                         
 -11   7   2        371.29        238.97       118.52 o                         
 -10   7   2        138.53        156.15       152.36 o                         
  -9   7   2        308.67        276.60        81.74 o                         
  -8   7   2       1577.40       1487.35        94.33 o                         
  -7   7   2        751.77        697.51        89.38 o                         
  -6   7   2        578.19        587.28        69.08 o                         
  -5   7   2        502.62        572.28        75.57 o                         
  -4   7   2        370.14        408.35        60.03 o                         
  -3   7   2        157.02        126.41        42.34 o                         
  -2   7   2        337.25        309.54        42.76 o                         
  -1   7   2        739.68        810.05        41.77 o                         
   0   7   2       2084.23       2186.07        63.39 o                         
   1   7   2       2297.05       2389.09        70.25 o                         
   2   7   2       3356.37       3601.21        91.70 o                         
   3   7   2       1392.06       1332.46        55.72 o                         
   4   7   2          6.08         19.40        50.86 o                         
   5   7   2        364.12        333.06        53.97 o                         
   6   7   2        299.06        273.20        68.23 o                         
   7   7   2        888.40        949.38        85.67 o                         
   8   7   2       1034.70        974.21       112.47 o                         
   9   7   2        403.02        492.72        92.86 o                         
  10   7   2        394.07        483.53       133.29 o                         
  11   7   2        225.62        202.50       103.59 o                         
 -10   8   2          7.09         54.50       107.61 o                         
  -9   8   2        215.24        180.52       104.34 o                         
  -8   8   2         15.03         93.06        94.52 o                         
  -7   8   2         62.81         19.09        94.66 o                         
  -6   8   2        745.48        583.91        97.03 o                         
  -5   8   2        406.62        338.93        78.70 o                         
  -4   8   2       1889.02       1907.17       106.05 o                         
  -3   8   2       2378.27       2602.90       128.92 o                         
  -2   8   2       1488.55       1555.10        70.56 o                         
  -1   8   2        486.01        456.49        49.57 o                         
   0   8   2        339.44        417.25        69.55 o                         
   1   8   2        151.49        153.96        57.19 o                         
   2   8   2       1077.00       1101.12        61.43 o                         
   3   8   2        632.08        621.14        66.00 o                         
   4   8   2       1691.08       1639.98        83.18 o                         
   5   8   2       1089.90       1106.33        79.16 o                         
   6   8   2        687.37        653.19        81.33 o                         
   7   8   2        565.14        467.68        91.78 o                         
   8   8   2        315.88        373.95       103.75 o                         
   9   8   2          4.71         -2.66       132.04 o                         
  -8   9   2        175.48        169.11       134.55 o                         
  -7   9   2         57.82        130.85       115.87 o                         
  -6   9   2        950.23        978.85       115.89 o                         
  -5   9   2        412.81        520.11        81.75 o                         
  -4   9   2          0.24        -29.41        80.08 o                         
  -3   9   2         69.46         17.78        78.03 o                         
  -2   9   2        114.72        107.00        62.59 o                         
  -1   9   2        389.47        412.42        65.22 o                         
   0   9   2       1632.09       1721.17        74.34 o                         
   1   9   2        594.31        600.38        70.63 o                         
   2   9   2         76.10         88.55        64.81 o                         
   3   9   2        855.04        837.17        76.13 o                         
   4   9   2        703.26        721.91        94.34 o                         
   5   9   2        114.96        231.19        92.50 o                         
   6   9   2        348.21        338.12       102.69 o                         
   7   9   2          8.29        -55.18       106.31 o                         
   8   9   2        346.57        157.29       107.35 o                         
  -5  10   2          3.38       -108.03       128.81 o                         
  -4  10   2          2.25       -103.44        99.09 o                         
  -3  10   2        677.36        692.92       105.29 o                         
  -2  10   2        645.02        534.35        95.38 o                         
  -1  10   2         27.94        -12.11        82.34 o                         
   0  10   2         22.13         25.35        88.74 o                         
   1  10   2        693.95        701.83        97.68 o                         
   2  10   2        260.16        278.09       178.44 o                         
   3  10   2       1064.42       1032.25       139.90 o                         
   4  10   2          1.29       -105.43       131.80 o                         
   5  10   2         17.81         50.88        96.97 o                         
 -14   1   3         54.75         82.05        99.00 o                         
 -13   1   3          9.97         76.30        94.84 o                         
 -12   1   3        338.89        357.09        80.64 o                         
 -11   1   3         38.23         73.02        71.55 o                         
 -10   1   3        723.67        726.71        68.34 o                         
  -9   1   3         46.72         47.13        62.56 o                         
  -8   1   3         40.99          3.73        43.49 o                         
  -7   1   3        967.06       1025.57        65.68 o                         
  -6   1   3       2942.10       2984.14        79.81 o                         
  -5   1   3        395.26        477.32        48.67 o                         
  -4   1   3       3143.42       3447.05        98.51 o                         
  -3   1   3      12819.85      13094.87       678.76 o                         
  -2   1   3      10520.51      10995.66       594.92 o                         
  -1   1   3       5855.81       5148.74       110.67 o                         
   1   1   3        887.23        839.70        33.34 o                         
   2   1   3      29610.26      32633.99       826.67 o                         
   3   1   3        759.75        672.85        89.78 o                         
   4   1   3        268.87        291.08        33.96 o                         
   5   1   3       3837.43       3571.06        99.87 o                         
   6   1   3       2103.65       2153.11        89.05 o                         
   7   1   3       1036.12       1033.57        64.13 o                         
   8   1   3        769.95        699.05        58.11 o                         
   9   1   3          0.64         21.03        45.97 o                         
  10   1   3        131.01        153.66        56.82 o                         
  11   1   3        663.72        712.31        86.76 o                         
  12   1   3          1.40         96.74        78.52 o                         
  13   1   3          7.14        -77.10        98.09 o                         
  14   1   3         36.73         55.13        97.13 o                         
 -14   2   3          0.24        -58.61        88.48 o                         
 -13   2   3        210.75        337.68       104.45 o                         
 -12   2   3         17.72        -88.80        81.48 o                         
 -11   2   3         21.52         35.31        65.83 o                         
 -10   2   3        559.65        544.24        67.68 o                         
  -9   2   3       2664.50       2855.49        80.45 o                         
  -8   2   3        178.86        193.72        45.91 o                         
  -7   2   3        260.65        215.16        43.94 o                         
  -6   2   3       6836.21       7413.34       153.67 o                         
  -5   2   3         53.32         64.53        31.33 o                         
  -4   2   3      14545.17      15313.07       283.65 o                         
  -3   2   3       1823.16       1687.13        50.20 o                         
  -2   2   3       1460.70       1334.49        36.99 o                         
  -1   2   3      24709.93      24835.65       378.69 o                         
   0   2   3       5722.73       4781.94       105.95 o                         
   1   2   3       1782.87       1773.88        43.14 o                         
   2   2   3        603.11        674.53        26.54 o                         
   3   2   3       6041.31       5516.91       190.95 o                         
   4   2   3         67.53         64.80        27.06 o                         
   5   2   3       6305.28       6085.72       116.41 o                         
   6   2   3        203.36        183.14        35.46 o                         
   7   2   3         56.03         96.24        40.04 o                         
   8   2   3       5709.81       5807.19       118.29 o                         
   9   2   3       1876.09       2026.16       108.34 o                         
  10   2   3         49.63         88.13        73.97 o                         
  11   2   3        112.54         96.31        69.60 o                         
  12   2   3        756.61        601.41        95.46 o                         
  13   2   3         35.26         46.61        90.00 o                         
  14   2   3        408.89        468.71       106.28 o                         
 -14   3   3        108.27        186.34        95.99 o                         
 -13   3   3        594.67        602.49       106.55 o                         
 -12   3   3        885.96        960.37        92.27 o                         
 -11   3   3          0.35        -24.81        68.22 o                         
 -10   3   3         76.91         59.55        62.54 o                         
  -9   3   3        864.32        913.62       103.27 o                         
  -8   3   3        258.89        249.96        50.22 o                         
  -7   3   3       6288.79       6542.87       130.33 o                         
  -6   3   3       3498.94       3531.10        89.92 o                         
  -5   3   3       1012.81        991.21        42.49 o                         
  -4   3   3       6235.09       6195.19       124.30 o                         
  -3   3   3       4363.39       4307.48        85.25 o                         
  -2   3   3        943.51       1055.14        31.45 o                         
  -1   3   3        117.73        108.44        16.27 o                         
   0   3   3        146.50        143.34        17.33 o                         
   1   3   3        881.50        856.55        28.17 o                         
   2   3   3      13543.02      13641.97       231.79 o                         
   3   3   3       4508.74       4359.41        96.69 o                         
   4   3   3        343.34        373.40        31.63 o                         
   5   3   3        372.90        363.35        34.27 o                         
   6   3   3       5194.83       4996.64       120.11 o                         
   7   3   3          0.14        -35.80        43.46 o                         
   8   3   3       1166.74       1244.03        72.24 o                         
   9   3   3          0.47          4.22        51.12 o                         
  10   3   3        185.56        228.90        57.48 o                         
  11   3   3       3164.68       3303.85       111.27 o                         
  12   3   3        618.34        664.55        90.39 o                         
  13   3   3         14.04         33.02        87.39 o                         
  14   3   3        109.52        111.88        96.41 o                         
 -13   4   3        318.98        284.33        98.65 o                         
 -12   4   3        132.58          7.92        76.52 o                         
 -11   4   3         26.44         22.56        72.18 o                         
 -10   4   3       1912.42       1849.26        87.57 o                         
  -9   4   3        890.10        899.45        64.62 o                         
  -8   4   3        101.21         69.62        51.79 o                         
  -7   4   3        186.58        226.01        45.06 o                         
  -6   4   3        416.87        407.04        49.59 o                         
  -5   4   3          0.60          9.37        33.05 o                         
  -4   4   3       1560.79       1451.55        45.20 o                         
  -3   4   3       6033.30       6119.05       128.57 o                         
  -2   4   3       2471.81       2410.26        55.43 o                         
  -1   4   3      11526.73      11379.93       166.35 o                         
   0   4   3      12079.25      12522.10       223.69 o                         
   1   4   3       2908.99       3185.48        68.07 o                         
   2   4   3       1115.22       1192.26        36.58 o                         
   3   4   3       6373.40       6418.87       144.34 o                         
   4   4   3        323.19        324.36        34.78 o                         
   5   4   3       5830.20       6056.54       121.93 o                         
   6   4   3       3141.37       3198.50        83.06 o                         
   7   4   3       2774.07       2945.71        85.19 o                         
   8   4   3       2114.83       2168.32        74.88 o                         
   9   4   3       1347.46       1252.41        76.52 o                         
  10   4   3        307.93        299.13        69.16 o                         
  11   4   3          5.41        -35.36        77.63 o                         
  12   4   3        258.99        325.47        97.75 o                         
  13   4   3          7.72        -11.97       105.79 o                         
 -13   5   3         44.14         19.09        97.59 o                         
 -12   5   3         63.79         61.04        87.85 o                         
 -11   5   3        496.98        606.62        93.96 o                         
 -10   5   3          2.15         27.56        76.67 o                         
  -9   5   3        126.34        121.73        67.36 o                         
  -8   5   3        113.16         89.84        58.95 o                         
  -7   5   3        539.51        491.58        58.80 o                         
  -6   5   3       2522.28       2460.78        86.33 o                         
  -5   5   3       1884.10       1731.90        93.59 o                         
  -4   5   3       2248.53       2369.51        77.58 o                         
  -3   5   3       3231.40       3497.29        98.94 o                         
  -2   5   3        109.05        125.86        28.93 o                         
  -1   5   3          0.00         -3.65        26.68 o                         
   0   5   3        280.93        303.05        32.27 o                         
   1   5   3       3063.21       3257.73        62.65 o                         
   2   5   3       5137.77       5342.92       109.43 o                         
   3   5   3       2171.68       2302.11        72.45 o                         
   4   5   3       3482.78       3553.90       121.83 o                         
   5   5   3        156.45        218.27        45.77 o                         
   6   5   3        142.28        134.67        43.79 o                         
   7   5   3        201.46        194.37        56.03 o                         
   8   5   3          8.68         21.55        67.57 o                         
   9   5   3        195.60        248.00        67.21 o                         
  10   5   3        848.48        821.74        76.91 o                         
  11   5   3        706.52        673.11        92.19 o                         
  12   5   3         70.70         53.42       105.38 o                         
  13   5   3        386.41        297.97       131.26 o                         
 -12   6   3          0.84       -106.19       110.95 o                         
 -11   6   3        639.35        550.11       114.46 o                         
 -10   6   3         12.71         52.12       101.00 o                         
  -9   6   3         31.95         85.87        90.12 o                         
  -8   6   3       1349.48       1279.98        83.05 o                         
  -7   6   3        270.52        344.56        57.49 o                         
  -6   6   3          8.56         18.13        60.69 o                         
  -5   6   3        217.78        207.95        54.26 o                         
  -4   6   3         16.56         -6.91        45.73 o                         
  -3   6   3       1281.68       1180.30        52.58 o                         
  -2   6   3       7775.70       8099.37       143.86 o                         
  -1   6   3       1170.16       1261.34        44.41 o                         
   0   6   3         96.88        129.09        34.16 o                         
   1   6   3       2464.83       2745.53        75.76 o                         
   2   6   3        266.72        302.06        37.39 o                         
   3   6   3          0.25        -13.13        37.04 o                         
   4   6   3         98.75         72.38        43.23 o                         
   5   6   3         12.46        -50.66        49.76 o                         
   6   6   3        822.40        785.77        57.20 o                         
   7   6   3       1918.43       1908.44        88.46 o                         
   8   6   3        124.88        104.59        64.26 o                         
   9   6   3         13.42         19.20        82.11 o                         
  10   6   3       1205.89       1158.89       114.08 o                         
  11   6   3        273.02        115.44       104.82 o                         
  12   6   3         70.32         32.22       121.16 o                         
 -11   7   3         16.99          5.75        95.59 o                         
 -10   7   3        169.20        111.82        98.15 o                         
  -9   7   3         17.82        -37.80        93.74 o                         
  -8   7   3        877.35        765.25        97.67 o                         
  -7   7   3        225.71        255.54       124.02 o                         
  -6   7   3         74.17         83.16        65.60 o                         
  -5   7   3       1928.39       1835.85        85.16 o                         
  -4   7   3         63.45         32.82        51.63 o                         
  -3   7   3       1205.12       1255.02        70.53 o                         
  -2   7   3       1231.29       1353.62        56.77 o                         
  -1   7   3       1159.30       1284.95        53.36 o                         
   0   7   3        834.15        797.99        45.06 o                         
   1   7   3        252.92        343.38        46.84 o                         
   2   7   3        116.83        114.21        44.68 o                         
   3   7   3        571.07        558.27        53.03 o                         
   4   7   3        967.33        960.20        72.21 o                         
   5   7   3         86.45        153.44        50.83 o                         
   6   7   3        155.31        178.60        70.42 o                         
   7   7   3        636.52        612.64        72.62 o                         
   8   7   3         40.75        -13.98        95.26 o                         
   9   7   3        824.81        749.09        98.24 o                         
  10   7   3         50.19         55.32        94.54 o                         
  11   7   3         12.88         73.47       114.56 o                         
  -9   8   3         41.17         71.73       114.65 o                         
  -8   8   3        128.14         22.48        99.65 o                         
  -7   8   3          5.27         72.18        93.10 o                         
  -6   8   3        258.31        263.90       107.31 o                         
  -5   8   3         11.15         30.51        63.36 o                         
  -4   8   3        360.26        446.44        68.07 o                         
  -3   8   3         40.54         99.63        54.52 o                         
  -2   8   3        407.40        425.19        54.78 o                         
  -1   8   3        307.09        319.71        54.85 o                         
   0   8   3         76.45         84.15        50.43 o                         
   1   8   3        263.20        269.84        54.90 o                         
   2   8   3        129.18        102.31        53.85 o                         
   3   8   3        341.93        194.04       102.29 o                         
   4   8   3        221.29        171.23        63.99 o                         
   5   8   3        451.81        278.48        86.99 o                         
   6   8   3        304.03        207.81        86.67 o                         
   7   8   3         44.48        112.50        82.64 o                         
   8   8   3        222.70        196.08       131.92 o                         
   9   8   3         18.91         90.28       121.63 o                         
  -8   9   3         52.18        105.09       114.92 o                         
  -7   9   3        424.91        399.63       109.72 o                         
  -6   9   3         10.95         75.16        94.81 o                         
  -5   9   3        152.37        193.18        90.60 o                         
  -4   9   3        609.31        557.88        86.80 o                         
  -3   9   3        143.80        112.00        79.37 o                         
  -2   9   3         71.53         87.10        73.63 o                         
  -1   9   3         19.80          7.18        70.31 o                         
   0   9   3          0.81         -8.80        83.82 o                         
   1   9   3         17.93        -30.56        75.33 o                         
   2   9   3        406.19        360.20        79.26 o                         
   3   9   3        502.97        488.44        69.79 o                         
   4   9   3        352.69        282.97        80.74 o                         
   5   9   3        100.91        121.06        92.99 o                         
   6   9   3        230.77        259.77       110.39 o                         
   7   9   3          4.00       -134.96        98.18 o                         
  -5  10   3          1.35        -35.58       129.26 o                         
  -4  10   3         51.79         57.62        88.53 o                         
  -3  10   3        180.76         74.66       105.89 o                         
  -2  10   3        304.99        382.83       100.22 o                         
  -1  10   3        818.17        925.89       101.80 o                         
   0  10   3        328.43        487.85       129.02 o                         
   1  10   3        492.79        388.67       104.05 o                         
   2  10   3          3.62         28.50        95.76 o                         
   3  10   3         63.70         -1.20       107.04 o                         
   4  10   3          5.34         58.98        94.12 o                         
   5  10   3        123.95        113.02       103.64 o                         
 -14   0   4        195.53        218.70       316.48 o                         
 -13   0   4        187.40         88.95       128.45 o                         
 -12   0   4        547.46        679.38       102.94 o                         
 -11   0   4        867.75        767.80       139.31 o                         
 -10   0   4       2728.46       2881.17       159.55 o                         
  -9   0   4        805.25        799.70        73.42 o                         
  -8   0   4       1747.03       1656.17       105.93 o                         
  -7   0   4       3685.05       3695.00       128.01 o                         
  -6   0   4       5524.29       5614.16       165.36 o                         
  -5   0   4       7442.69       7687.17       206.89 o                         
  -4   0   4          7.00          8.05        30.32 o                         
  -3   0   4       5283.61       4761.93       182.52 o                         
  -2   0   4       3338.96       3381.35       106.92 o                         
  -1   0   4       1205.27        957.39        32.68 o                         
   0   0   4      27325.65      27634.82       479.15 o                         
   1   0   4       3457.84       2907.29        86.94 o                         
   3   0   4      12234.42      12167.65       286.01 o                         
   4   0   4       7578.32       7195.13       191.69 o                         
   5   0   4         83.89        136.33        38.11 o                         
   6   0   4       1928.20       1856.03        79.25 o                         
   7   0   4       6747.47       6610.88       188.82 o                         
   8   0   4         18.44          6.39        53.26 o                         
   9   0   4      16071.74      16867.54       383.21 o                         
  10   0   4        335.82        345.91        80.94 o                         
  11   0   4        136.03        215.30       102.51 o                         
  12   0   4       2777.38       2957.08       151.78 o                         
  13   0   4         42.80         72.05       155.57 o                         
  14   0   4        219.97        237.74       152.37 o                         
 -14   1   4          0.32         47.16       112.42 o                         
 -13   1   4         43.51         37.41       104.31 o                         
 -12   1   4       1883.98       1967.01       101.77 o                         
 -11   1   4        323.31        322.24        73.07 o                         
 -10   1   4          4.88        -18.93        59.70 o                         
  -9   1   4        849.83        836.02       133.18 o                         
  -8   1   4       2457.90       2489.58        91.67 o                         
  -7   1   4        457.22        395.97        97.77 o                         
  -6   1   4        860.37        768.42        45.44 o                         
  -5   1   4        257.95        364.93        33.83 o                         
  -4   1   4       6686.92       6552.57       133.91 o                         
  -3   1   4      18631.25      18600.27       437.53 o                         
  -2   1   4       2762.71       2515.91        59.69 o                         
  -1   1   4       6936.03       6196.58       144.20 o                         
   0   1   4       2051.96       1605.30        74.39 o                         
   1   1   4       3569.66       3280.60        66.38 o                         
   2   1   4       3314.42       2947.88        66.96 o                         
   3   1   4       3365.51       2848.12        73.76 o                         
   4   1   4         34.43         43.81        24.36 o                         
   5   1   4       4078.83       4228.97        90.89 o                         
   6   1   4      17531.27      18247.79       337.22 o                         
   7   1   4        582.63        582.93        41.13 o                         
   8   1   4         87.30        139.11        40.40 o                         
   9   1   4        501.40        578.00        56.71 o                         
  10   1   4         41.64         71.87        54.36 o                         
  11   1   4         85.85         93.62        63.31 o                         
  12   1   4        801.02        860.16        85.54 o                         
  13   1   4         36.05         75.49        88.00 o                         
  14   1   4        237.42        272.28       108.30 o                         
 -14   2   4         38.08         71.26       115.63 o                         
 -13   2   4         66.49        195.37       101.77 o                         
 -12   2   4        164.82        195.17        81.88 o                         
 -11   2   4         75.28         90.44        65.96 o                         
 -10   2   4          9.27         14.16        56.48 o                         
  -9   2   4       2892.55       2912.11        92.89 o                         
  -8   2   4        668.62        636.87        48.50 o                         
  -7   2   4        352.29        394.03        42.51 o                         
  -6   2   4       7944.43       7841.93       149.12 o                         
  -5   2   4        892.77        791.19        42.05 o                         
  -4   2   4       1644.05       1778.85        68.65 o                         
  -3   2   4       2628.43       2779.20        67.05 o                         
  -2   2   4        197.94        192.32        20.16 o                         
  -1   2   4       1814.47       1676.25        38.47 o                         
   0   2   4      28449.14      29863.26       544.42 o                         
   1   2   4       1182.50       1112.73        32.43 o                         
   2   2   4      14797.81      15300.63       259.72 o                         
   3   2   4      27586.64      30687.12       574.31 o                         
   4   2   4         74.12         97.02        22.43 o                         
   5   2   4        213.87        244.71        30.48 o                         
   6   2   4       2146.21       2285.35        64.77 o                         
   7   2   4        433.00        422.84        43.93 o                         
   8   2   4       1476.93       1536.96        64.31 o                         
   9   2   4          7.94         43.66        56.35 o                         
  10   2   4        975.02       1068.01        65.93 o                         
  11   2   4        725.04        615.62        78.28 o                         
  12   2   4          5.78        -14.38        73.73 o                         
  13   2   4        188.29        182.61        94.10 o                         
  14   2   4         39.29        100.69       112.85 o                         
 -14   3   4         23.65         65.20       103.78 o                         
 -13   3   4         28.29        -21.50        87.32 o                         
 -12   3   4          1.61        -20.51        96.58 o                         
 -11   3   4         19.94         -3.82        76.07 o                         
 -10   3   4        943.46        847.53        63.98 o                         
  -9   3   4         38.80         73.31        52.58 o                         
  -8   3   4        117.92        118.87        49.95 o                         
  -7   3   4       1030.19       1011.45        52.53 o                         
  -6   3   4        454.55        464.32        44.46 o                         
  -5   3   4        683.17        706.49        38.88 o                         
  -4   3   4         15.75         47.02        35.38 o                         
  -3   3   4       1638.00       1656.50        51.48 o                         
  -2   3   4       1903.37       1924.40        50.29 o                         
  -1   3   4         27.60         33.03        16.20 o                         
   0   3   4        366.33        383.34        19.64 o                         
   1   3   4        454.08        437.18        21.66 o                         
   2   3   4          5.66         -4.77        37.24 o                         
   3   3   4       3186.15       3298.18        78.02 o                         
   4   3   4       1827.78       1883.34        49.59 o                         
   5   3   4        147.23        154.74        51.68 o                         
   6   3   4         49.86         92.97        36.14 o                         
   7   3   4       1510.83       1426.99        63.32 o                         
   8   3   4         20.01        -62.83        62.49 o                         
   9   3   4         12.48         -1.85        56.84 o                         
  10   3   4          7.27         23.92        72.60 o                         
  11   3   4          0.10         32.52        86.00 o                         
  12   3   4         87.38        -16.79        82.68 o                         
  13   3   4         59.62         88.72       107.26 o                         
  14   3   4        202.98        211.92       116.77 o                         
 -13   4   4         17.68        -22.00       102.55 o                         
 -12   4   4         14.92        120.59       108.97 o                         
 -11   4   4         88.40          6.29       107.96 o                         
 -10   4   4        299.83        247.43        64.36 o                         
  -9   4   4       1085.55       1181.24        72.41 o                         
  -8   4   4        177.04        155.89        48.81 o                         
  -7   4   4       2710.73       2630.32        86.31 o                         
  -6   4   4       1545.07       1567.39        63.70 o                         
  -5   4   4       1668.45       1866.91        73.18 o                         
  -4   4   4       3252.84       3067.29        86.99 o                         
  -3   4   4         11.40         27.69        28.52 o                         
  -2   4   4       2376.24       2377.97        55.12 o                         
  -1   4   4       2440.54       2401.83        55.95 o                         
   0   4   4       1061.69        970.36        29.17 o                         
   1   4   4       3329.11       3467.12        72.54 o                         
   2   4   4         87.07        126.35        24.62 o                         
   3   4   4       5071.73       4910.47        99.51 o                         
   4   4   4        565.83        569.95        37.22 o                         
   5   4   4       2058.28       2213.74        69.73 o                         
   6   4   4        877.49        878.33        52.65 o                         
   7   4   4        267.50        206.04        48.16 o                         
   8   4   4         35.22         33.81        58.78 o                         
   9   4   4          7.21         46.68        51.74 o                         
  10   4   4         21.61         95.47        79.09 o                         
  11   4   4        107.84         61.11        88.97 o                         
  12   4   4          0.30        -23.18       101.61 o                         
  13   4   4         77.77        -22.67       101.27 o                         
 -13   5   4         29.19          5.61        93.46 o                         
 -12   5   4        651.97        743.74       106.62 o                         
 -11   5   4         48.25         79.40        94.40 o                         
 -10   5   4         26.60         10.83        77.37 o                         
  -9   5   4        642.13        662.32        76.32 o                         
  -8   5   4        515.33        513.57        69.87 o                         
  -7   5   4        164.49         86.80        51.36 o                         
  -6   5   4       1015.60       1008.58        59.81 o                         
  -5   5   4        380.12        362.94        44.16 o                         
  -4   5   4        367.15        379.31        37.77 o                         
  -3   5   4       9188.46       9564.48       177.94 o                         
  -2   5   4        680.41        744.63        40.54 o                         
  -1   5   4        787.68        875.94        43.38 o                         
   0   5   4       3493.21       3625.30        74.24 o                         
   1   5   4        400.53        416.09        26.13 o                         
   2   5   4       1179.74       1197.88        41.08 o                         
   3   5   4        679.45        711.16        41.68 o                         
   4   5   4        258.24        244.23        32.12 o                         
   5   5   4         12.53         59.56        43.31 o                         
   6   5   4       2538.55       2544.88        83.50 o                         
   7   5   4        887.18        876.12        76.14 o                         
   8   5   4        310.59        363.13        62.11 o                         
   9   5   4        369.28        331.96        67.76 o                         
  10   5   4        757.34        803.21        95.01 o                         
  11   5   4        622.00        587.93       116.30 o                         
  12   5   4        239.18        126.69       100.11 o                         
  13   5   4         51.60         41.03       114.53 o                         
 -12   6   4          2.41          2.71        99.21 o                         
 -11   6   4        225.98        206.88        94.32 o                         
 -10   6   4        124.93         64.12        74.29 o                         
  -9   6   4        880.73        943.07        85.24 o                         
  -8   6   4         16.37        -52.39        66.71 o                         
  -7   6   4        362.78        431.15        64.68 o                         
  -6   6   4       1425.54       1415.58        70.43 o                         
  -5   6   4        110.76        122.65        42.98 o                         
  -4   6   4         55.55         60.44        48.10 o                         
  -3   6   4          3.41         43.84        41.63 o                         
  -2   6   4          8.33          1.31        30.53 o                         
  -1   6   4        264.67        287.25        33.29 o                         
   0   6   4       4505.93       4800.95       103.68 o                         
   1   6   4       2509.12       2657.70        73.96 o                         
   2   6   4        100.07        116.99        29.04 o                         
   3   6   4       3019.74       3043.75        75.66 o                         
   4   6   4       4920.01       5007.22       121.42 o                         
   5   6   4        804.64        875.32        77.34 o                         
   6   6   4        161.61        154.02        50.04 o                         
   7   6   4        202.23        180.84        65.81 o                         
   8   6   4        836.27        725.38        73.49 o                         
   9   6   4       2651.33       2647.42        99.97 o                         
  10   6   4         76.91        -21.14        80.60 o                         
  11   6   4         70.18         30.51       105.15 o                         
  12   6   4        608.63        572.22       109.32 o                         
 -11   7   4        168.32         88.82       113.37 o                         
 -10   7   4        218.66        193.03        94.89 o                         
  -9   7   4        140.67        116.04       100.82 o                         
  -8   7   4        484.93        548.32        95.69 o                         
  -7   7   4        176.55        168.04        73.65 o                         
  -6   7   4        283.69        257.70        63.74 o                         
  -5   7   4        120.22         92.04        79.08 o                         
  -4   7   4        820.74        744.43        64.23 o                         
  -3   7   4       4641.45       4878.06       122.90 o                         
  -2   7   4       1741.18       1855.41        64.81 o                         
  -1   7   4       2039.47       2284.46        75.63 o                         
   0   7   4       1177.75       1331.37        55.66 o                         
   1   7   4        479.23        530.79        40.06 o                         
   2   7   4        193.21        176.16        54.93 o                         
   3   7   4       1183.68       1145.35        60.03 o                         
   4   7   4         85.44         92.12        49.95 o                         
   5   7   4       2353.66       2356.48        99.45 o                         
   6   7   4       2016.22       1978.57        91.30 o                         
   7   7   4        152.98        108.99        81.27 o                         
   8   7   4        352.79        348.14        82.28 o                         
   9   7   4         16.98        -29.05        95.98 o                         
  10   7   4          0.43        -17.63       105.20 o                         
  11   7   4          2.88         63.17        93.37 o                         
  -9   8   4         50.33         71.09       108.24 o                         
  -8   8   4        303.90        419.18       115.89 o                         
  -7   8   4        906.05        898.78        86.88 o                         
  -6   8   4        570.85        671.63        93.54 o                         
  -5   8   4        627.84        659.65        76.04 o                         
  -4   8   4         98.75        153.93        74.73 o                         
  -3   8   4         41.74         -1.71        58.92 o                         
  -2   8   4         55.16         16.31        55.84 o                         
  -1   8   4       1754.42       1837.74        67.23 o                         
   0   8   4       1440.08       1378.14        63.82 o                         
   1   8   4        971.89        912.66        63.00 o                         
   2   8   4       3806.87       4033.04       103.87 o                         
   3   8   4        810.53        819.26        66.27 o                         
   4   8   4         61.24         31.89        65.48 o                         
   5   8   4        636.52        640.64        76.69 o                         
   6   8   4         75.46         59.51        72.59 o                         
   7   8   4        573.59        712.32        99.85 o                         
   8   8   4         15.24         43.00        88.13 o                         
   9   8   4        273.80        269.99       106.68 o                         
  -7   9   4          1.17        112.71       103.83 o                         
  -6   9   4         67.99         41.68       106.43 o                         
  -5   9   4        799.90        825.98       100.47 o                         
  -4   9   4       1051.86        974.53        82.04 o                         
  -3   9   4        174.48        161.91        72.23 o                         
  -2   9   4        435.77        485.42        72.64 o                         
  -1   9   4       2159.64       2274.30       101.58 o                         
   0   9   4         97.25        184.83       114.64 o                         
   1   9   4        105.14         56.83        67.60 o                         
   2   9   4        391.32        410.63        92.18 o                         
   3   9   4          6.71          1.12        81.15 o                         
   4   9   4       1153.87       1216.67        80.47 o                         
   5   9   4        718.09        693.16        92.03 o                         
   6   9   4        116.02        105.74        95.80 o                         
   7   9   4        410.58        367.06       112.47 o                         
  -5  10   4         14.78        -68.85       129.42 o                         
  -4  10   4        663.39        628.30       148.89 o                         
  -3  10   4          8.10        -49.97       105.11 o                         
  -2  10   4        469.79        504.68        88.96 o                         
  -1  10   4         17.79        -38.23        87.34 o                         
   0  10   4         58.27         65.95        97.30 o                         
   1  10   4       1296.28       1368.78        97.71 o                         
   2  10   4       1382.83       1214.10       104.50 o                         
   3  10   4          9.42        152.41       133.88 o                         
   4  10   4         27.61        -38.09       114.49 o                         
 -14   1   5         21.35         30.94       103.26 o                         
 -13   1   5        268.76        239.10        94.52 o                         
 -12   1   5         67.86        132.76        78.56 o                         
 -11   1   5        713.66        884.70        69.03 o                         
 -10   1   5         21.40         19.09        57.33 o                         
  -9   1   5        105.52        152.93        47.71 o                         
  -8   1   5       2778.06       2932.25        79.77 o                         
  -7   1   5        528.49        583.31        43.80 o                         
  -6   1   5       3334.12       3420.05        81.61 o                         
  -5   1   5       3687.40       3497.54        82.77 o                         
  -4   1   5       2547.29       2678.39        66.42 o                         
  -3   1   5       9032.13       8883.81       184.99 o                         
  -2   1   5          6.60          1.74        15.83 o                         
  -1   1   5        147.26        133.20        12.17 o                         
   0   1   5      19570.32      18952.84       287.22 o                         
   1   1   5         94.71         97.81        12.23 o                         
   2   1   5       3024.15       2647.15        85.62 o                         
   3   1   5        721.88        799.61        31.91 o                         
   4   1   5       5215.16       5157.78       108.23 o                         
   5   1   5        202.77        185.55        35.44 o                         
   6   1   5         22.27        -48.22        41.28 o                         
   7   1   5       5657.15       5673.82       116.47 o                         
   8   1   5        161.18        189.13        43.90 o                         
   9   1   5        122.00         88.64        53.04 o                         
  10   1   5       1104.16       1154.66        81.88 o                         
  11   1   5         49.28         55.85        65.98 o                         
  12   1   5         57.81         67.37        80.41 o                         
  13   1   5          0.72         75.64       110.54 o                         
  14   1   5         38.78        157.23       109.66 o                         
 -14   2   5        831.19        847.83        98.23 o                         
 -13   2   5         29.55         32.40        87.03 o                         
 -12   2   5        211.24         65.79        74.04 o                         
 -11   2   5       1057.49       1151.08        79.25 o                         
 -10   2   5       1470.45       1471.94        71.10 o                         
  -9   2   5       1099.49       1114.74        63.11 o                         
  -8   2   5        326.40        376.36        46.95 o                         
  -7   2   5          5.94          3.22        38.44 o                         
  -6   2   5        554.89        573.58        39.45 o                         
  -5   2   5       9167.01       9329.06       175.44 o                         
  -4   2   5       2833.98       2864.93        66.43 o                         
  -3   2   5         75.83        111.75        22.11 o                         
  -2   2   5       8233.54       7715.49       140.20 o                         
  -1   2   5       4207.38       3828.80        70.21 o                         
   0   2   5      23982.38      24616.60       544.23 o                         
   1   2   5       3200.05       2941.03        77.20 o                         
   2   2   5       8219.49       7807.24       183.50 o                         
   3   2   5       6705.06       6421.12       124.07 o                         
   4   2   5      23195.10      24819.40       397.12 o                         
   5   2   5        660.86        613.21        43.54 o                         
   6   2   5        711.62        697.27       143.95 o                         
   7   2   5       3524.78       3689.76       117.25 o                         
   8   2   5         51.22          0.79        43.71 o                         
   9   2   5        133.89         77.64        79.08 o                         
  10   2   5        424.88        339.68       110.17 o                         
  11   2   5         11.87        -46.08        77.63 o                         
  12   2   5        266.00        216.93       105.99 o                         
  13   2   5       1035.79        999.49       103.20 o                         
  14   2   5          1.95         93.87       106.01 o                         
 -14   3   5          5.45         32.51        93.48 o                         
 -13   3   5         75.72        -20.75        99.65 o                         
 -12   3   5         43.82         36.09        78.76 o                         
 -11   3   5       1082.72       1050.66        83.05 o                         
 -10   3   5        363.50        355.90        79.65 o                         
  -9   3   5        211.09        225.61        52.26 o                         
  -8   3   5       3914.02       3989.36       104.89 o                         
  -7   3   5       3346.89       3321.10       104.00 o                         
  -6   3   5        110.45        104.13        37.06 o                         
  -5   3   5         29.63         64.03        30.74 o                         
  -4   3   5        998.63       1035.52        49.31 o                         
  -3   3   5        340.60        260.42        28.72 o                         
  -2   3   5      26868.19      27679.55       400.98 o                         
  -1   3   5         51.12         40.51        16.13 o                         
   0   3   5        418.00        441.70        22.13 o                         
   1   3   5      42232.71      47180.50       780.99 o                         
   2   3   5       5241.85       4937.05        94.32 o                         
   3   3   5       8435.39       8824.47       158.52 o                         
   4   3   5       3674.14       3660.76        93.65 o                         
   5   3   5        314.51        309.13        31.45 o                         
   6   3   5       5019.65       5265.99       114.65 o                         
   7   3   5       3818.89       3853.56       103.27 o                         
   8   3   5         55.95         60.48        52.44 o                         
   9   3   5       1173.39       1148.54        83.55 o                         
  10   3   5       3443.85       3471.54       111.64 o                         
  11   3   5          5.16        -18.30        74.28 o                         
  12   3   5        337.96        338.54        84.60 o                         
  13   3   5         35.10        -50.52        96.99 o                         
  14   3   5         49.08        -62.59       117.64 o                         
 -13   4   5        152.76        148.96        91.57 o                         
 -12   4   5        237.79        202.56        85.86 o                         
 -11   4   5         40.02         13.93        78.77 o                         
 -10   4   5        259.00        294.23        77.48 o                         
  -9   4   5          0.37         -8.93        48.93 o                         
  -8   4   5        470.43        465.69        67.60 o                         
  -7   4   5         41.44         21.28        46.67 o                         
  -6   4   5        490.35        435.26        47.36 o                         
  -5   4   5      10170.64      10453.47       173.79 o                         
  -4   4   5       1487.41       1571.92        54.10 o                         
  -3   4   5       1866.24       1859.35        54.45 o                         
  -2   4   5       6463.15       6641.53       156.33 o                         
  -1   4   5        741.72        848.71        30.62 o                         
   0   4   5         59.54         39.42        19.95 o                         
   1   4   5       5667.83       5688.30       117.55 o                         
   2   4   5       5607.83       5704.24       117.58 o                         
   3   4   5       1083.31       1096.39        50.27 o                         
   4   4   5      14225.70      15569.12       343.37 o                         
   5   4   5       8023.25       8642.71       208.42 o                         
   6   4   5         10.49          9.95        36.58 o                         
   7   4   5       3353.19       3337.57        90.88 o                         
   8   4   5        319.40        262.24        52.80 o                         
   9   4   5        902.43        870.24        74.35 o                         
  10   4   5        109.46        110.47        74.52 o                         
  11   4   5         18.78         25.32        94.27 o                         
  12   4   5        200.05        178.45        97.69 o                         
  13   4   5        399.80        311.34       132.70 o                         
 -13   5   5         82.14         79.33       102.54 o                         
 -12   5   5        140.56        126.68       100.39 o                         
 -11   5   5        108.98        202.42        86.13 o                         
 -10   5   5         26.13         63.47        84.98 o                         
  -9   5   5       1624.86       1467.88        80.34 o                         
  -8   5   5       1089.76       1058.18        69.01 o                         
  -7   5   5        253.10        330.77        55.15 o                         
  -6   5   5       1079.34       1202.70        83.93 o                         
  -5   5   5        346.42        383.32        51.76 o                         
  -4   5   5        606.76        515.72        45.27 o                         
  -3   5   5        897.38        921.26        41.54 o                         
  -2   5   5       1222.81       1239.26        39.41 o                         
  -1   5   5       1906.13       1906.10        43.12 o                         
   0   5   5       7078.03       7311.73       137.12 o                         
   1   5   5       1563.96       1539.47        61.25 o                         
   2   5   5       1605.14       1667.46        46.97 o                         
   3   5   5       1658.51       1695.55        51.54 o                         
   4   5   5        612.60        692.52        50.23 o                         
   5   5   5       1569.31       1541.11        67.57 o                         
   6   5   5        113.02         76.27        51.65 o                         
   7   5   5        777.37        806.60        54.49 o                         
   8   5   5       2177.30       2119.01        81.94 o                         
   9   5   5        463.50        429.25        76.03 o                         
  10   5   5        373.36        427.18        77.62 o                         
  11   5   5        514.51        531.39       104.63 o                         
  12   5   5          8.68        117.48       122.21 o                         
  13   5   5        195.86        163.76        93.24 o                         
 -12   6   5        254.53        234.68       112.38 o                         
 -11   6   5          1.06        -14.89        87.03 o                         
 -10   6   5          8.03         94.18        88.44 o                         
  -9   6   5          3.93         53.44        68.32 o                         
  -8   6   5         52.13        136.50        71.36 o                         
  -7   6   5        479.41        385.26        72.34 o                         
  -6   6   5       1580.26       1558.63        82.88 o                         
  -5   6   5        197.56        130.74        52.80 o                         
  -4   6   5       1110.81       1200.00        56.58 o                         
  -3   6   5       3236.40       3334.95        89.43 o                         
  -2   6   5          7.92        -21.57        38.44 o                         
  -1   6   5          0.72          7.14        33.18 o                         
   0   6   5        229.04        284.07        43.15 o                         
   1   6   5        250.11        260.02        30.06 o                         
   2   6   5       1170.07       1230.04        50.88 o                         
   3   6   5       1335.91       1372.04        53.46 o                         
   4   6   5         41.54         51.64        46.32 o                         
   5   6   5       1927.26       1865.24        69.89 o                         
   6   6   5       5238.48       5001.46       156.52 o                         
   7   6   5          6.05         -7.67        54.43 o                         
   8   6   5         24.44         36.97        61.67 o                         
   9   6   5        351.19        337.65        84.10 o                         
  10   6   5        210.72        298.88        93.17 o                         
  11   6   5        118.21        197.28       106.20 o                         
  12   6   5          2.91        -31.36       117.71 o                         
 -11   7   5        160.08        151.00       112.86 o                         
 -10   7   5        677.41        568.84       115.23 o                         
  -9   7   5        213.88        158.68        95.72 o                         
  -8   7   5        407.20        463.39        88.66 o                         
  -7   7   5          8.71         41.07        82.91 o                         
  -6   7   5        632.16        523.72        70.70 o                         
  -5   7   5        220.60        162.21        56.35 o                         
  -4   7   5        107.54         94.42        45.91 o                         
  -3   7   5        444.43        521.82        56.83 o                         
  -2   7   5         49.63         98.21        43.26 o                         
  -1   7   5       1120.15       1243.85        55.87 o                         
   0   7   5        354.20        358.32        43.89 o                         
   1   7   5         37.26         50.69        33.67 o                         
   2   7   5        506.27        475.16        48.20 o                         
   3   7   5        635.32        650.71        88.18 o                         
   4   7   5        425.12        488.96        88.42 o                         
   5   7   5        287.14        320.83        63.05 o                         
   6   7   5         46.61         30.99        64.60 o                         
   7   7   5          7.60         -2.80        94.09 o                         
   8   7   5         28.44         86.71        93.52 o                         
   9   7   5        449.74        372.96        87.91 o                         
  10   7   5          0.95        -39.90       115.92 o                         
  11   7   5         49.14         45.64       125.66 o                         
  -9   8   5        326.45        284.41       122.47 o                         
  -8   8   5          4.81        -27.83       107.89 o                         
  -7   8   5        394.82        238.33        89.71 o                         
  -6   8   5         37.28        159.48        85.35 o                         
  -5   8   5        276.86        316.76        83.93 o                         
  -4   8   5        267.87        266.74        67.17 o                         
  -3   8   5        529.63        590.29        63.79 o                         
  -2   8   5        136.61        114.97        59.13 o                         
  -1   8   5        208.02        226.26        55.03 o                         
   0   8   5        310.59        314.35        50.08 o                         
   1   8   5         30.01         11.24        59.98 o                         
   2   8   5         62.12         64.35        68.00 o                         
   3   8   5        147.30        163.89        56.33 o                         
   4   8   5        266.27        260.10        65.00 o                         
   5   8   5         29.52         11.50        67.18 o                         
   6   8   5        268.60        210.22        89.46 o                         
   7   8   5         55.56         57.13        75.25 o                         
   8   8   5        120.09        -14.80       101.31 o                         
   9   8   5        161.88        247.46       122.65 o                         
  -7   9   5        303.07        228.09       117.46 o                         
  -6   9   5          0.12         25.24        87.14 o                         
  -5   9   5         15.46         65.71        98.38 o                         
  -4   9   5         64.52         47.68        96.97 o                         
  -3   9   5         16.85         65.14        64.30 o                         
  -2   9   5        972.00       1115.10        96.98 o                         
  -1   9   5        213.21        246.10        67.79 o                         
   0   9   5         12.83         50.18        75.49 o                         
   1   9   5        765.01        775.38        76.31 o                         
   2   9   5        991.93        999.60        95.02 o                         
   3   9   5        165.67        156.47        85.89 o                         
   4   9   5         13.81         62.37        79.43 o                         
   5   9   5        147.93         60.70        78.51 o                         
   6   9   5        321.59        372.98        94.44 o                         
   7   9   5        568.47        660.36       106.84 o                         
  -4  10   5        328.79        319.43       122.53 o                         
  -3  10   5         54.96         82.97       103.57 o                         
  -2  10   5         69.92        -20.14        96.13 o                         
  -1  10   5         48.66         20.34        91.88 o                         
   0  10   5         67.34         51.93        94.89 o                         
   1  10   5        282.79        287.50        94.43 o                         
   2  10   5        371.38        426.30        88.22 o                         
   3  10   5        307.80        282.21       103.07 o                         
   4  10   5        370.73        333.07       109.46 o                         
 -14   0   6         26.72        117.08       124.96 o                         
 -13   0   6        524.73        665.86       142.45 o                         
 -12   0   6          3.25        143.32       120.47 o                         
 -11   0   6        201.01        234.85        94.80 o                         
 -10   0   6       3046.79       3392.47       141.50 o                         
  -9   0   6       1841.04       1841.01       118.94 o                         
  -8   0   6         23.58         52.31        60.80 o                         
  -7   0   6       1158.02       1217.76       122.77 o                         
  -6   0   6         13.53        -23.92        45.91 o                         
  -5   0   6       7804.70       7719.33       351.26 o                         
  -4   0   6       3746.77       3446.18       113.66 o                         
  -3   0   6        441.35        472.78        42.24 o                         
  -2   0   6      10855.79      10950.76       269.88 o                         
  -1   0   6      23773.82      22830.21       517.42 o                         
   0   0   6      13438.35      12709.87       281.78 o                         
   1   0   6       3032.34       2529.01        79.40 o                         
   2   0   6      12639.22      12772.53       335.23 o                         
   3   0   6          8.08         61.01        31.08 o                         
   4   0   6      14601.57      14563.98       332.43 o                         
   5   0   6       3483.63       3770.60       200.08 o                         
   6   0   6        178.65        162.28        90.85 o                         
   7   0   6       9417.34       9518.72       245.04 o                         
   8   0   6       5603.91       5948.40       223.38 o                         
   9   0   6        191.26        134.69        77.73 o                         
  10   0   6       1159.42       1127.16        89.29 o                         
  11   0   6         12.64          1.90        84.66 o                         
  12   0   6         72.53         61.06       111.01 o                         
  13   0   6        167.01         -8.22       247.97 o                         
  14   0   6        230.71        156.35       126.36 o                         
 -14   1   6         84.30         45.69       117.45 o                         
 -13   1   6        358.81        298.46       105.92 o                         
 -12   1   6         57.03         44.73        70.85 o                         
 -11   1   6        525.26        507.41        71.62 o                         
 -10   1   6          6.66        -10.42        64.85 o                         
  -9   1   6         23.45        -43.89        49.70 o                         
  -8   1   6        510.75        494.75        43.99 o                         
  -7   1   6       5501.08       5568.01       124.06 o                         
  -6   1   6       1232.45       1208.91        45.61 o                         
  -5   1   6       1613.52       1641.61        54.15 o                         
  -4   1   6      11293.13      10941.61       201.90 o                         
  -3   1   6         40.48         41.13        24.28 o                         
  -2   1   6       1147.61        979.34        34.30 o                         
  -1   1   6          7.64         17.49        14.13 o                         
   0   1   6        185.91        166.09        13.83 o                         
   1   1   6      26191.04      27797.09       469.38 o                         
   2   1   6       7086.26       6904.08       130.91 o                         
   3   1   6        828.71        886.35        36.92 o                         
   4   1   6       1640.47       1732.03        50.74 o                         
   5   1   6       5834.70       5790.65       123.32 o                         
   6   1   6        760.18        760.52        42.88 o                         
   7   1   6       1758.52       1833.64        68.99 o                         
   8   1   6        970.16       1035.00        75.54 o                         
   9   1   6        351.15        367.07        50.58 o                         
  10   1   6       1371.50       1326.88        72.01 o                         
  11   1   6        740.08        794.85        84.52 o                         
  12   1   6         53.43        -22.15        84.25 o                         
  13   1   6         82.51         53.22        81.32 o                         
  14   1   6        679.46        679.88       111.20 o                         
 -14   2   6        201.52        196.07       110.99 o                         
 -13   2   6         17.09         81.27       117.99 o                         
 -12   2   6         99.18         70.58        90.73 o                         
 -11   2   6       1182.13       1118.63        92.02 o                         
 -10   2   6        764.66        685.36        65.60 o                         
  -9   2   6         30.11        -25.74        52.04 o                         
  -8   2   6        630.90        516.36        64.57 o                         
  -7   2   6        270.83        209.45        40.47 o                         
  -6   2   6        112.08        138.75        52.85 o                         
  -5   2   6        844.95        924.00        50.73 o                         
  -4   2   6        460.65        412.27        70.84 o                         
  -3   2   6       2884.74       2836.21        77.08 o                         
  -2   2   6       6424.68       5950.76       235.03 o                         
  -1   2   6       4310.93       3878.72       126.11 o                         
   1   2   6       1398.64       1257.84       150.95 o                         
   2   2   6       1996.16       1786.44       578.55 o                         
   3   2   6       3775.79       3460.78      1011.04 o                         
   4   2   6        715.83        754.15       139.05 o                         
   5   2   6       5089.52       4627.35       595.77 o                         
   6   2   6       1420.10       1523.43        85.48 o                         
   7   2   6         12.39         73.58        61.74 o                         
   8   2   6       4027.41       4182.25       128.96 o                         
   9   2   6        787.37        824.89        82.75 o                         
  10   2   6          0.33         -0.24        58.31 o                         
  11   2   6        534.59        547.95        77.35 o                         
  12   2   6          1.87         41.14        83.50 o                         
  13   2   6        464.42        537.60        92.49 o                         
  14   2   6         11.54        106.54       129.19 o                         
 -14   3   6         12.63         51.37        67.48 o                         
 -13   3   6          0.16        -10.61        92.66 o                         
 -12   3   6         27.54         -1.02        87.24 o                         
 -11   3   6          1.93         40.55        68.54 o                         
 -10   3   6         29.31         51.04        64.32 o                         
  -9   3   6        178.26        110.47        52.85 o                         
  -8   3   6        209.46        188.32        48.91 o                         
  -7   3   6          5.07         85.50        44.74 o                         
  -6   3   6        169.33        126.18        45.68 o                         
  -5   3   6       2701.11       2588.54        68.41 o                         
  -4   3   6         19.66         60.45        25.10 o                         
  -3   3   6        197.45        245.16        25.17 o                         
  -2   3   6       3683.94       3637.74        78.00 o                         
  -1   3   6       6727.67       6812.35       137.59 o                         
   0   3   6        724.71        744.72        41.48 o                         
   1   3   6       1681.37       1548.38        53.11 o                         
   2   3   6        587.75        543.81        26.03 o                         
   3   3   6        827.95        869.51        36.00 o                         
   4   3   6        750.78        882.31        45.39 o                         
   5   3   6        601.15        578.85        39.10 o                         
   6   3   6          0.48         18.15        38.41 o                         
   7   3   6         30.62          9.50        39.36 o                         
   8   3   6          2.78        -52.92        50.90 o                         
   9   3   6       1121.55       1062.07        72.77 o                         
  10   3   6         44.97         83.55        73.66 o                         
  11   3   6          1.45        -59.79        78.23 o                         
  12   3   6        481.83        437.76        90.24 o                         
  13   3   6          1.46         45.54       101.87 o                         
  14   3   6         11.91         47.91        88.45 o                         
 -13   4   6          5.81         57.28       106.15 o                         
 -12   4   6        287.91        171.29        90.52 o                         
 -11   4   6         19.74        -24.65        95.06 o                         
 -10   4   6        237.52        337.90        69.49 o                         
  -9   4   6        381.19        450.18        69.89 o                         
  -8   4   6         23.10         -5.03        50.97 o                         
  -7   4   6       1227.12       1205.08        76.83 o                         
  -6   4   6        367.03        367.46        44.70 o                         
  -5   4   6         16.96        -20.97        42.72 o                         
  -4   4   6         26.78         10.87        32.31 o                         
  -3   4   6          8.95         25.82        28.22 o                         
  -2   4   6          0.67         14.52        22.03 o                         
  -1   4   6        114.84         92.89        20.23 o                         
   0   4   6          7.50          8.49        16.18 o                         
   1   4   6       3305.22       3486.98        66.25 o                         
   2   4   6        130.66        138.11        38.81 o                         
   3   4   6       1613.32       1564.11        53.51 o                         
   4   4   6        581.98        569.94        37.01 o                         
   5   4   6        548.05        556.88        42.36 o                         
   6   4   6        515.10        513.15        48.89 o                         
   7   4   6          3.11        -35.63        50.59 o                         
   8   4   6        815.97        830.39        63.12 o                         
   9   4   6         75.17         48.96        60.62 o                         
  10   4   6        911.72        903.40        84.00 o                         
  11   4   6        459.19        477.34        77.97 o                         
  12   4   6         36.01         63.19       101.21 o                         
  13   4   6        375.48        349.38       112.31 o                         
 -13   5   6         97.27         26.66        78.15 o                         
 -12   5   6         62.20         34.70        92.63 o                         
 -11   5   6        283.58        237.17       100.17 o                         
 -10   5   6          0.03          0.91        71.30 o                         
  -9   5   6        138.43        119.74        68.08 o                         
  -8   5   6       1491.00       1461.36        81.18 o                         
  -7   5   6        796.62        891.85        61.41 o                         
  -6   5   6         10.14         19.78        46.17 o                         
  -5   5   6        692.65        758.05        50.68 o                         
  -4   5   6        912.67       1062.88        54.42 o                         
  -3   5   6         97.87        129.47        41.29 o                         
  -2   5   6        588.48        627.71        42.48 o                         
  -1   5   6         20.72         62.50        27.77 o                         
   0   5   6        118.07        161.31        23.10 o                         
   1   5   6        722.62        669.98        39.39 o                         
   2   5   6       4493.44       4417.89       103.05 o                         
   3   5   6         71.79         77.95        29.28 o                         
   4   5   6        256.92        276.72        42.19 o                         
   5   5   6       4914.34       4915.45       277.22 o                         
   6   5   6          5.53         58.93        45.63 o                         
   7   5   6        495.60        495.03        52.13 o                         
   8   5   6         56.36         79.26        66.25 o                         
   9   5   6          2.13        -57.37        66.62 o                         
  10   5   6        614.55        570.16        93.20 o                         
  11   5   6        249.38        347.03       112.61 o                         
  12   5   6          1.73        -14.19        98.04 o                         
 -12   6   6         11.85          6.91       111.45 o                         
 -11   6   6        121.90         48.70       110.78 o                         
 -10   6   6        318.35        441.32        85.33 o                         
  -9   6   6        391.53        499.13        88.01 o                         
  -8   6   6        476.82        371.77        71.39 o                         
  -7   6   6        233.50        295.00        62.35 o                         
  -6   6   6       1086.66       1082.51        81.20 o                         
  -5   6   6       1192.61       1248.74        74.67 o                         
  -4   6   6       2161.79       2094.15        83.74 o                         
  -3   6   6        805.17        794.12        54.05 o                         
  -2   6   6       4538.15       4542.50       152.92 o                         
  -1   6   6       5993.38       6441.99       142.36 o                         
   0   6   6        382.49        410.03        33.76 o                         
   1   6   6         45.07         34.14        27.48 o                         
   2   6   6       2533.09       2487.11        71.44 o                         
   3   6   6        722.79        745.98        74.37 o                         
   4   6   6       3653.00       3852.25        97.48 o                         
   5   6   6        564.85        589.48        56.81 o                         
   6   6   6        851.43        709.97        54.80 o                         
   7   6   6       1442.00       1413.23       102.06 o                         
   8   6   6        590.71        551.28        73.48 o                         
   9   6   6         36.44         29.48        69.82 o                         
  10   6   6          0.43         30.27        96.56 o                         
  11   6   6        129.88        215.37       103.93 o                         
  12   6   6         43.65         16.24       108.46 o                         
 -11   7   6         77.17        -29.65       108.64 o                         
 -10   7   6          0.25        -69.73       116.52 o                         
  -9   7   6         15.79        118.45        98.49 o                         
  -8   7   6       1220.52       1169.47       104.01 o                         
  -7   7   6       1147.90       1191.12        84.63 o                         
  -6   7   6        479.94        453.05        78.85 o                         
  -5   7   6       1216.53       1173.90        67.63 o                         
  -4   7   6       1935.84       1843.84       129.57 o                         
  -3   7   6        434.62        402.61        44.79 o                         
  -2   7   6        242.54        213.71        45.70 o                         
  -1   7   6          2.79          3.13        40.48 o                         
   0   7   6        721.24        754.31        70.93 o                         
   1   7   6       3387.14       3670.87        77.63 o                         
   2   7   6       1323.02       1311.30        57.27 o                         
   3   7   6       1164.26       1036.39        50.09 o                         
   4   7   6       1414.78       1357.91        65.75 o                         
   5   7   6       1005.27        958.45        65.79 o                         
   6   7   6         50.59         54.15        76.15 o                         
   7   7   6          3.18         -4.55        78.49 o                         
   8   7   6         56.96        -44.16        81.14 o                         
   9   7   6        150.58        253.56       107.28 o                         
  10   7   6        454.87        306.85       102.86 o                         
  -9   8   6         53.54        170.92       121.72 o                         
  -8   8   6        447.73        301.80       197.41 o                         
  -7   8   6        244.89        303.01        85.47 o                         
  -6   8   6        872.63        748.13       108.46 o                         
  -5   8   6         15.92          6.71        93.71 o                         
  -4   8   6        251.95        184.27        56.71 o                         
  -3   8   6       3495.68       3666.53       231.30 o                         
  -2   8   6        972.07       1032.70        71.72 o                         
  -1   8   6         41.39         63.13        48.95 o                         
   0   8   6       2110.60       2330.10        76.57 o                         
   1   8   6        634.20        774.34        57.01 o                         
   2   8   6        283.03        260.34        52.95 o                         
   3   8   6         22.78         25.71        62.83 o                         
   4   8   6        141.58        144.44        58.67 o                         
   5   8   6       1216.64       1145.48       112.87 o                         
   6   8   6       1211.28       1085.27        80.67 o                         
   7   8   6        634.10        545.21        96.23 o                         
   8   8   6        518.09        539.37       108.45 o                         
   9   8   6        628.86        392.59       130.27 o                         
  -7   9   6         62.06        101.45       103.08 o                         
  -6   9   6       1149.45       1016.75       129.88 o                         
  -5   9   6        593.32        577.35        95.47 o                         
  -4   9   6          1.68        -12.09        70.96 o                         
  -3   9   6        178.19        234.49        77.84 o                         
  -2   9   6        678.21        661.17        84.74 o                         
  -1   9   6        116.89         87.99        66.67 o                         
   0   9   6       1651.87       1732.73        78.82 o                         
   1   9   6         84.15         45.46        75.13 o                         
   2   9   6        344.11        321.02        96.45 o                         
   3   9   6       2119.72       2106.20       124.36 o                         
   4   9   6        452.12        458.19        84.84 o                         
   5   9   6         22.19         78.54        96.78 o                         
   6   9   6        101.59         88.45       105.53 o                         
   7   9   6        101.42        138.64        98.91 o                         
  -4  10   6        222.13        259.81       108.01 o                         
  -3  10   6        309.39        224.20       101.54 o                         
  -2  10   6        170.51        167.44       114.85 o                         
  -1  10   6        154.91        125.00        95.71 o                         
   0  10   6        186.61        178.33        89.57 o                         
   1  10   6        721.89        687.88       103.56 o                         
   2  10   6         35.74         20.39        99.82 o                         
   3  10   6        258.56        267.01        91.60 o                         
   4  10   6          8.23        -67.23       124.10 o                         
 -14   1   7        161.60        149.59        96.90 o                         
 -13   1   7        455.73        557.47        92.11 o                         
 -12   1   7         63.95         55.85       103.19 o                         
 -11   1   7        148.55        168.43       112.51 o                         
 -10   1   7        574.20        566.21        58.97 o                         
  -9   1   7          6.09        -14.66        47.01 o                         
  -8   1   7        623.96        699.23        51.17 o                         
  -7   1   7        360.19        370.23        47.63 o                         
  -6   1   7        823.17        829.70        42.48 o                         
  -5   1   7        417.52        427.81        36.39 o                         
  -4   1   7         15.80         67.70        22.27 o                         
  -3   1   7       8267.70       8088.07       145.95 o                         
  -2   1   7        425.96        427.34        24.65 o                         
  -1   1   7       3877.71       3778.18        69.26 o                         
   0   1   7       8044.38       6882.94       117.40 o                         
   1   1   7       2319.41       2243.16        53.56 o                         
   2   1   7       8868.08       8381.94       142.30 o                         
   3   1   7        854.29        984.97        38.26 o                         
   4   1   7         18.23         13.13        27.06 o                         
   5   1   7       1724.32       1631.24        62.16 o                         
   6   1   7        949.77        900.06        46.35 o                         
   7   1   7        165.68        156.36        36.21 o                         
   8   1   7         21.52         43.20        55.17 o                         
   9   1   7        673.99        553.14        60.61 o                         
  10   1   7         24.63         24.92        66.91 o                         
  11   1   7        711.44        725.86        73.34 o                         
  12   1   7          0.51         -9.37        78.41 o                         
  13   1   7          0.20        -50.55       110.07 o                         
  14   1   7        167.44         58.82       123.27 o                         
 -14   2   7         38.81         64.11       114.89 o                         
 -13   2   7         69.76         27.14        84.39 o                         
 -12   2   7          5.80         60.14        89.10 o                         
 -11   2   7        291.88        237.82        70.15 o                         
 -10   2   7       1265.04       1442.25        97.25 o                         
  -9   2   7       2062.23       2028.80       189.16 o                         
  -8   2   7        856.60        890.33       112.85 o                         
  -7   2   7       1312.20       1362.85        65.29 o                         
  -6   2   7      11430.01      12136.30       237.32 o                         
  -5   2   7        628.51        624.03        54.95 o                         
  -4   2   7       2123.15       2097.18        69.53 o                         
  -3   2   7       2513.41       2479.05        68.72 o                         
  -2   2   7         70.41         44.75        20.79 o                         
  -1   2   7      18535.18      18032.44       579.03 o                         
   0   2   7       2285.53       1986.08       110.68 o                         
   1   2   7        307.19        271.66        22.40 o                         
   2   2   7       1887.80       1815.16        47.79 o                         
   3   2   7      12466.74      12661.83       250.70 o                         
   4   2   7         31.95         42.03        25.56 o                         
   5   2   7       1987.52       1871.71        62.65 o                         
   6   2   7        355.96        339.79        34.78 o                         
   7   2   7         32.24         53.24        35.01 o                         
   8   2   7       6545.82       6750.44       149.02 o                         
   9   2   7        766.67        789.93        57.57 o                         
  10   2   7          6.72        -18.55        69.51 o                         
  11   2   7        635.25        695.96        80.41 o                         
  12   2   7        493.52        427.33       100.44 o                         
  13   2   7         47.60        -60.86       105.67 o                         
  14   2   7         36.11         44.01       104.34 o                         
 -14   3   7        151.64         40.14       101.34 o                         
 -13   3   7         78.08         76.88        92.11 o                         
 -12   3   7        902.28        973.08       102.15 o                         
 -11   3   7         15.94        -53.60        71.20 o                         
 -10   3   7        239.61        227.87        78.24 o                         
  -9   3   7       2234.54       2100.49        86.16 o                         
  -8   3   7         48.72        101.66        51.86 o                         
  -7   3   7       6607.23       6838.93       139.51 o                         
  -6   3   7        376.13        379.86        38.05 o                         
  -5   3   7        854.17        952.30        38.66 o                         
  -4   3   7      19123.79      19681.29       342.47 o                         
  -3   3   7      11355.64      11149.27       207.29 o                         
  -2   3   7        119.75        156.80        19.70 o                         
  -1   3   7        680.72        618.44        26.46 o                         
   0   3   7      12351.58      13036.34       271.18 o                         
   1   3   7        225.76        150.74        11.24 o                         
   2   3   7       7725.91       7503.08       154.03 o                         
   3   3   7        543.69        468.77        31.86 o                         
   4   3   7       2217.56       2082.13        61.46 o                         
   5   3   7       6913.41       6913.09       167.91 o                         
   6   3   7       2761.43       2613.70        89.12 o                         
   7   3   7         61.37         33.76        49.80 o                         
   8   3   7        119.49         92.75        56.92 o                         
   9   3   7        384.32        364.70        61.69 o                         
  10   3   7         27.46        -16.91        68.32 o                         
  11   3   7       1524.14       1509.30        94.01 o                         
  12   3   7        197.34        187.73       108.08 o                         
  13   3   7         36.54         81.18       117.52 o                         
 -13   4   7         90.37        135.78        81.04 o                         
 -12   4   7        102.02        100.53        89.15 o                         
 -11   4   7         64.09         49.22        82.99 o                         
 -10   4   7       1130.90       1171.40        87.84 o                         
  -9   4   7        162.03        176.03        55.98 o                         
  -8   4   7        574.99        605.21        61.60 o                         
  -7   4   7       1721.69       1905.47        72.91 o                         
  -6   4   7       1448.82       1446.78        54.96 o                         
  -5   4   7       1300.80       1351.75        67.65 o                         
  -4   4   7        134.26        117.24        34.46 o                         
  -3   4   7        280.30        259.03        30.44 o                         
  -2   4   7         24.22         61.22        26.25 o                         
  -1   4   7      10949.81      10347.76       218.57 o                         
   0   4   7      11138.95      10759.93       552.08 o                         
   1   4   7       1730.50       1668.96        62.02 o                         
   2   4   7       2509.76       2427.48       150.90 o                         
   3   4   7       6521.75       6493.11       254.91 o                         
   4   4   7         11.73         70.61        40.74 o                         
   5   4   7         46.75         29.45        41.55 o                         
   6   4   7         51.95         68.39        41.46 o                         
   7   4   7        757.16        686.05        59.32 o                         
   8   4   7       2754.55       2725.01        83.97 o                         
   9   4   7       1651.17       1588.00       114.01 o                         
  10   4   7        248.71        194.35        83.42 o                         
  11   4   7        110.27         83.93        88.77 o                         
  12   4   7       1013.66       1051.72       119.25 o                         
  13   4   7         71.92        -38.46       117.40 o                         
 -12   5   7          1.77         25.53       101.37 o                         
 -11   5   7        270.75        293.70        81.35 o                         
 -10   5   7        330.59        379.53        89.37 o                         
  -9   5   7         71.96         29.79        67.24 o                         
  -8   5   7         30.37         86.46        59.94 o                         
  -7   5   7        168.24        178.87        67.52 o                         
  -6   5   7       1999.13       1888.08       111.15 o                         
  -5   5   7       1460.11       1478.57       111.59 o                         
  -4   5   7        919.39        929.93        46.14 o                         
  -3   5   7       1991.61       1930.58        95.68 o                         
  -2   5   7       4209.17       4214.46        83.89 o                         
  -1   5   7        465.05        495.68        37.37 o                         
   0   5   7          3.60         17.58        20.10 o                         
   1   5   7        198.47        239.36        40.75 o                         
   2   5   7        377.13        332.90        27.88 o                         
   3   5   7       3516.21       3661.85       133.11 o                         
   4   5   7        486.93        467.16        46.36 o                         
   5   5   7       1558.00       1611.04        67.53 o                         
   6   5   7       4518.08       4393.91       198.52 o                         
   7   5   7         18.06        -10.89        51.03 o                         
   8   5   7          5.37        -13.27        59.40 o                         
   9   5   7        602.40        448.12        82.09 o                         
  10   5   7        100.64         29.51        94.68 o                         
  11   5   7        530.43        374.61       102.23 o                         
  12   5   7        136.30        134.45       104.92 o                         
 -12   6   7        166.27        102.81        96.29 o                         
 -11   6   7        237.82        421.89       127.49 o                         
 -10   6   7         60.16         63.32       100.70 o                         
  -9   6   7        323.03        310.43        73.37 o                         
  -8   6   7        551.46        498.95        90.14 o                         
  -7   6   7        127.22        120.32        71.61 o                         
  -6   6   7        484.05        446.02        58.97 o                         
  -5   6   7        353.97        329.45        54.17 o                         
  -4   6   7        181.33        189.96        42.56 o                         
  -3   6   7        315.12        216.08        36.37 o                         
  -2   6   7       1447.32       1485.68        63.48 o                         
  -1   6   7         97.53        142.27        30.86 o                         
   0   6   7       1125.55       1135.66        48.74 o                         
   1   6   7       3343.28       3709.72       102.19 o                         
   2   6   7        715.96        783.80        41.83 o                         
   3   6   7        326.68        300.89        42.36 o                         
   4   6   7        369.37        443.51        47.95 o                         
   5   6   7        464.46        427.51        49.83 o                         
   6   6   7         86.74        150.96        54.90 o                         
   7   6   7        781.90        861.71        83.65 o                         
   8   6   7        247.20        241.94        78.03 o                         
   9   6   7        313.85        353.75        86.18 o                         
  10   6   7        410.34        443.97        96.00 o                         
  11   6   7         23.87         57.79       106.82 o                         
 -10   7   7        156.20        234.39        97.37 o                         
  -9   7   7         45.64         41.91       104.26 o                         
  -8   7   7        193.03         39.58        99.79 o                         
  -7   7   7        537.02        530.00        98.55 o                         
  -6   7   7         35.62        106.39        67.08 o                         
  -5   7   7       1004.71        982.62        95.77 o                         
  -4   7   7        192.53        223.05        48.88 o                         
  -3   7   7         15.94         40.48        42.36 o                         
  -2   7   7        701.31        629.86        51.30 o                         
  -1   7   7        749.88        751.51        57.80 o                         
   0   7   7         61.94         91.90        42.29 o                         
   1   7   7        538.72        585.77        42.37 o                         
   2   7   7        501.81        515.81        47.67 o                         
   3   7   7         94.53         71.06        51.92 o                         
   4   7   7       3560.62       3591.13       132.42 o                         
   5   7   7         41.00        109.50        51.56 o                         
   6   7   7        672.19        661.53        74.79 o                         
   7   7   7        794.24        626.32        88.95 o                         
   8   7   7        142.01        236.72       100.97 o                         
   9   7   7        436.63        380.23        94.75 o                         
  10   7   7         54.85         82.39       111.06 o                         
  -9   8   7         50.24        -68.10       121.37 o                         
  -8   8   7        118.30         22.08       109.07 o                         
  -7   8   7         20.12        122.39       120.35 o                         
  -6   8   7        222.86        278.42        94.73 o                         
  -5   8   7         14.66          2.00        77.12 o                         
  -4   8   7        686.40        740.74        66.87 o                         
  -3   8   7        187.34        229.10        72.45 o                         
  -2   8   7       1011.30       1080.85        82.07 o                         
  -1   8   7       1250.66       1292.21        68.48 o                         
   0   8   7        244.94        250.24        49.96 o                         
   1   8   7        677.16        663.93        53.01 o                         
   2   8   7         10.47         82.32        66.17 o                         
   3   8   7        570.39        495.65        75.86 o                         
   4   8   7        393.95        370.55        63.56 o                         
   5   8   7        705.86        611.36        78.29 o                         
   6   8   7         28.35         79.27        93.66 o                         
   7   8   7         43.70         58.31        97.87 o                         
   8   8   7        424.91        337.02       107.65 o                         
   9   8   7         21.71        -48.95        95.75 o                         
  -7   9   7        141.11         -6.92       114.83 o                         
  -6   9   7         17.69         68.23       123.54 o                         
  -5   9   7          1.52         11.84       103.61 o                         
  -4   9   7        627.14        611.04        80.82 o                         
  -3   9   7        662.51        684.40       111.67 o                         
  -2   9   7        154.19        140.37        87.95 o                         
  -1   9   7         18.04         19.06        64.68 o                         
   0   9   7        352.86        359.68        61.20 o                         
   1   9   7         17.02        -46.72        71.27 o                         
   2   9   7        424.82        346.83        76.63 o                         
   3   9   7          1.93         27.51        83.52 o                         
   4   9   7         36.07         23.17        85.62 o                         
   5   9   7        400.91        327.95       100.66 o                         
   6   9   7        202.50        180.58       112.93 o                         
   7   9   7         21.04        -34.89       115.39 o                         
  -4  10   7          8.48         52.12       122.73 o                         
  -3  10   7         26.94        -29.99        84.92 o                         
  -2  10   7        160.58        197.37        85.35 o                         
  -1  10   7        212.60        183.72        82.52 o                         
   0  10   7         98.98         95.30        83.40 o                         
   1  10   7        632.39        634.21       213.73 o                         
   2  10   7        147.84        145.40        83.56 o                         
   3  10   7         67.65          3.58       109.62 o                         
   4  10   7         11.64          0.29        97.59 o                         
 -14   0   8        210.05        235.95       129.99 o                         
 -13   0   8        102.81         -3.48       128.57 o                         
 -12   0   8        394.02        328.02       137.08 o                         
 -11   0   8       1268.83       1298.74       130.35 o                         
 -10   0   8          0.21        -28.36       101.71 o                         
  -9   0   8         10.50         62.78        86.48 o                         
  -8   0   8       1480.56       1389.44        95.21 o                         
  -7   0   8        114.61        104.39        59.68 o                         
  -6   0   8       9578.78       9487.92       298.33 o                         
  -5   0   8       7854.51       8057.84       212.82 o                         
  -4   0   8       1778.36       1800.95        86.49 o                         
  -3   0   8      11519.23      11401.92       371.66 o                         
  -2   0   8      10839.07      10625.11       338.21 o                         
  -1   0   8       4875.57       4163.78       117.90 o                         
   0   0   8       2264.90       1915.60       101.87 o                         
   1   0   8       1491.50       1412.99        57.01 o                         
   2   0   8       8679.19       9010.44       233.58 o                         
   3   0   8       5192.04       5343.53       149.33 o                         
   4   0   8       9427.65       9976.62       248.76 o                         
   5   0   8       4199.72       4561.07       136.25 o                         
   6   0   8          8.17         83.68        48.64 o                         
   7   0   8       1319.46       1298.24        77.79 o                         
   8   0   8          2.31        -13.92       100.05 o                         
   9   0   8       1930.63       2020.93       109.85 o                         
  10   0   8         10.31         39.54        85.97 o                         
  11   0   8        425.09        447.62       108.53 o                         
  12   0   8       1676.10       1626.45       181.38 o                         
  13   0   8        761.75        551.06       174.48 o                         
  14   0   8        116.00         61.13       160.97 o                         
 -14   1   8         33.38          4.56        93.38 o                         
 -13   1   8         41.11         26.12        81.29 o                         
 -12   1   8        716.77        752.56        76.04 o                         
 -11   1   8        373.53        326.15        62.61 o                         
 -10   1   8         32.89         -4.60        53.56 o                         
  -9   1   8       1055.47       1099.09        68.06 o                         
  -8   1   8       1199.44       1227.12        58.47 o                         
  -7   1   8        119.79        140.41        49.11 o                         
  -6   1   8          8.80         14.77        32.87 o                         
  -5   1   8        697.47        703.69        40.35 o                         
  -4   1   8       1222.62       1255.46        49.26 o                         
  -3   1   8      11429.73      11307.22       195.20 o                         
  -2   1   8       9629.05       9479.87       159.05 o                         
  -1   1   8       2292.70       2252.63        61.97 o                         
   0   1   8       3135.96       2742.52        50.51 o                         
   1   1   8      20827.98      21890.73       346.82 o                         
   2   1   8       1130.93       1069.28        37.56 o                         
   3   1   8          1.22         13.25        21.60 o                         
   4   1   8        416.32        446.55        30.68 o                         
   5   1   8       1170.46       1148.49        45.11 o                         
   6   1   8       7920.43       8285.12       169.58 o                         
   7   1   8       1559.68       1651.11        53.70 o                         
   8   1   8        604.10        623.22        49.02 o                         
   9   1   8       2239.14       2362.97        76.65 o                         
  10   1   8        264.18        319.37        57.18 o                         
  11   1   8         61.34          5.00        71.98 o                         
  12   1   8         93.67        180.85        95.46 o                         
  13   1   8         68.40         57.34        85.75 o                         
  14   1   8        118.60        153.41        89.74 o                         
 -14   2   8        125.07         -8.86       107.29 o                         
 -13   2   8        133.75        111.15       116.13 o                         
 -12   2   8         16.46        -16.49        89.61 o                         
 -11   2   8        455.19        537.17        88.72 o                         
 -10   2   8          3.63         89.17        64.55 o                         
  -9   2   8         79.36        110.47        51.22 o                         
  -8   2   8        243.13        190.09        75.45 o                         
  -7   2   8        622.72        697.89        51.57 o                         
  -6   2   8       1882.30       1847.82        61.42 o                         
  -5   2   8       1478.08       1355.54        58.70 o                         
  -4   2   8       1373.74       1330.11        47.42 o                         
  -3   2   8        432.19        438.42        35.39 o                         
  -2   2   8       1545.20       1391.49        39.52 o                         
  -1   2   8       3307.47       3026.79        73.28 o                         
   0   2   8       6382.72       5475.95        99.80 o                         
   1   2   8        192.04        217.64        16.41 o                         
   2   2   8        317.48        352.97        27.23 o                         
   3   2   8      13683.90      13776.83       246.14 o                         
   4   2   8       1978.70       2065.00        57.22 o                         
   5   2   8         22.96         61.55        40.75 o                         
   6   2   8       1215.40       1276.62        55.28 o                         
   7   2   8        500.69        466.22        42.89 o                         
   8   2   8        198.71        166.69        46.50 o                         
   9   2   8        117.39        151.31        64.90 o                         
  10   2   8          2.74        -66.06        65.91 o                         
  11   2   8        733.85        807.34        75.88 o                         
  12   2   8        514.35        506.33        96.73 o                         
  13   2   8         44.98        -46.25        98.57 o                         
  14   2   8          7.61        -64.38       100.39 o                         
 -14   3   8         32.81         82.62        86.73 o                         
 -13   3   8         93.42        100.25       105.34 o                         
 -12   3   8         14.48        -20.18        84.36 o                         
 -11   3   8          2.39          1.77        83.09 o                         
 -10   3   8        742.62        700.68        67.97 o                         
  -9   3   8        100.26         52.51        59.95 o                         
  -8   3   8         82.13        116.54        56.39 o                         
  -7   3   8       1444.87       1403.38        68.08 o                         
  -6   3   8         42.71         59.20        40.85 o                         
  -5   3   8         49.18         53.60        38.40 o                         
  -4   3   8       1019.85       1071.26        43.79 o                         
  -3   3   8         92.78         79.29        32.81 o                         
  -2   3   8        106.91        133.24        17.59 o                         
  -1   3   8       4535.23       4276.13       105.73 o                         
   0   3   8        203.29        160.60        35.31 o                         
   1   3   8        313.13        344.06        43.05 o                         
   2   3   8        403.18        417.97        23.75 o                         
   3   3   8        669.90        664.70        34.59 o                         
   4   3   8       1967.15       1845.68        60.79 o                         
   5   3   8         64.78         63.55        35.25 o                         
   6   3   8         30.46         55.26        59.61 o                         
   7   3   8       2007.93       1772.43       262.24 o                         
   8   3   8        672.62        492.59        76.53 o                         
   9   3   8         10.33        -71.37        57.02 o                         
  10   3   8         22.33        -81.42        77.74 o                         
  11   3   8         58.14         97.33        79.10 o                         
  12   3   8          4.24        -79.75        95.70 o                         
  13   3   8         47.06        138.29       116.54 o                         
 -13   4   8          2.23         25.64       108.37 o                         
 -12   4   8         16.15        -21.81        98.36 o                         
 -11   4   8         27.56          9.65        88.68 o                         
 -10   4   8        118.41         91.69        68.85 o                         
  -9   4   8        543.66        528.64        74.72 o                         
  -8   4   8         10.78         75.38        59.60 o                         
  -7   4   8        835.65        763.94        58.68 o                         
  -6   4   8        324.31        414.92        54.22 o                         
  -5   4   8        348.29        377.48        53.22 o                         
  -4   4   8        876.17        880.04        41.64 o                         
  -3   4   8        801.95        747.01        85.15 o                         
  -2   4   8       3080.23       2970.69        73.44 o                         
  -1   4   8         83.92         66.52        56.29 o                         
   0   4   8       5355.39       5482.82       128.13 o                         
   1   4   8        819.25        889.19        50.98 o                         
   2   4   8       2238.57       2304.44       110.82 o                         
   3   4   8       1937.83       1783.38        54.75 o                         
   4   4   8        135.97        125.21        31.98 o                         
   5   4   8       1749.46       1688.89        61.04 o                         
   6   4   8        532.32        526.20        55.90 o                         
   7   4   8        213.97        186.64        50.86 o                         
   8   4   8        598.58        550.56        59.66 o                         
   9   4   8        694.14        594.76        72.26 o                         
  10   4   8        379.64        374.74        91.49 o                         
  11   4   8          5.48       -126.05        84.03 o                         
  12   4   8        635.41        636.74       109.40 o                         
  13   4   8         59.09        120.57       101.91 o                         
 -12   5   8        139.01         78.78        71.67 o                         
 -11   5   8          6.48         38.27        90.82 o                         
 -10   5   8         23.48        -67.21        84.53 o                         
  -9   5   8        273.84        330.05        72.49 o                         
  -8   5   8        808.61        784.19        74.17 o                         
  -7   5   8          3.14         19.84        54.96 o                         
  -6   5   8        239.58        205.10        48.84 o                         
  -5   5   8         86.52        115.84        46.44 o                         
  -4   5   8         31.64         46.34        44.05 o                         
  -3   5   8       5869.06       5992.97       274.15 o                         
  -2   5   8          3.01          8.00        26.99 o                         
  -1   5   8         15.44          2.24        19.79 o                         
   0   5   8       4243.84       4265.94       122.11 o                         
   1   5   8        933.29        895.67        68.54 o                         
   2   5   8         71.65         72.27        23.60 o                         
   3   5   8         43.39         71.41        33.17 o                         
   4   5   8         43.97         59.61        40.40 o                         
   5   5   8          2.21         22.67        41.08 o                         
   6   5   8       1869.83       1885.55       143.79 o                         
   7   5   8         20.87         50.10        64.68 o                         
   8   5   8          8.34         10.05        79.97 o                         
   9   5   8        604.82        609.36        69.03 o                         
  10   5   8        203.64        216.11        90.49 o                         
  11   5   8        175.93         78.29        83.84 o                         
  12   5   8         28.61         -3.94       111.05 o                         
 -11   6   8        491.48        325.85        94.59 o                         
 -10   6   8        134.84        166.64       101.06 o                         
  -9   6   8        207.50        186.12        96.03 o                         
  -8   6   8        400.40        332.50        74.13 o                         
  -7   6   8         44.74         71.28        73.22 o                         
  -6   6   8       2328.97       2397.92       182.09 o                         
  -5   6   8        124.02        157.07        52.29 o                         
  -4   6   8        254.60        308.24        54.63 o                         
  -3   6   8       1161.00       1242.24        59.51 o                         
  -2   6   8        250.78        348.40        51.11 o                         
  -1   6   8        443.82        448.68        33.76 o                         
   0   6   8        494.37        524.83        42.22 o                         
   1   6   8        997.74        880.75       116.70 o                         
   2   6   8       1333.87       1185.38        97.80 o                         
   3   6   8       2262.45       2302.88        95.97 o                         
   4   6   8       1534.52       1410.91        79.18 o                         
   5   6   8          5.60          4.35        60.85 o                         
   6   6   8        404.13        402.33        63.83 o                         
   7   6   8          1.39         -3.65        68.69 o                         
   8   6   8         28.43         30.60        81.86 o                         
   9   6   8        454.42        528.38        81.05 o                         
  10   6   8        205.78        235.26       114.09 o                         
  11   6   8         41.01        141.41       111.66 o                         
 -10   7   8         15.91        -34.78       115.20 o                         
  -9   7   8        314.69        272.66        93.84 o                         
  -8   7   8        575.91        555.24       111.46 o                         
  -7   7   8         20.44        -41.17        74.45 o                         
  -6   7   8        280.14        223.23        63.07 o                         
  -5   7   8        147.36         94.03        94.23 o                         
  -4   7   8        632.70        650.83        60.14 o                         
  -3   7   8       1044.60       1059.12        67.20 o                         
  -2   7   8       1015.04        922.15        58.16 o                         
  -1   7   8       1937.58       2010.14        67.69 o                         
   0   7   8       2419.01       2423.18        72.42 o                         
   1   7   8       1677.16       1713.49        62.50 o                         
   2   7   8        183.29        161.83        49.41 o                         
   3   7   8         30.13         45.07        40.67 o                         
   4   7   8         46.19         65.84        63.81 o                         
   5   7   8        284.32        303.43        71.38 o                         
   6   7   8        515.01        523.95        77.67 o                         
   7   7   8        815.37        760.10        74.34 o                         
   8   7   8        669.26        545.28       116.02 o                         
   9   7   8        151.36        116.18        97.62 o                         
  10   7   8        279.58        176.99        90.48 o                         
  -9   8   8        102.68        126.18       120.80 o                         
  -8   8   8        650.83        552.87       116.92 o                         
  -7   8   8        531.54        604.06       103.28 o                         
  -6   8   8         24.32        -69.49       112.60 o                         
  -5   8   8        756.32        820.65        73.72 o                         
  -4   8   8       1255.12       1334.74        84.44 o                         
  -3   8   8         26.44         49.71        75.70 o                         
  -2   8   8         45.55         61.71        59.22 o                         
  -1   8   8         39.02          7.82        46.93 o                         
   0   8   8         69.84         88.34        47.08 o                         
   1   8   8        583.08        562.71        59.89 o                         
   2   8   8       1366.51       1349.64        83.39 o                         
   3   8   8        680.08        624.23       120.38 o                         
   4   8   8       1601.62       1468.20       125.05 o                         
   5   8   8        820.68        771.02        77.94 o                         
   6   8   8        195.97        153.08        88.46 o                         
   7   8   8          0.65          0.97       102.64 o                         
   8   8   8          0.90         -4.53       101.06 o                         
   9   8   8        120.57        122.72       118.62 o                         
  -7   9   8        301.84        170.66       115.33 o                         
  -6   9   8        181.09        180.43        96.76 o                         
  -5   9   8        266.44        136.80       102.17 o                         
  -4   9   8        141.09         76.75        80.08 o                         
  -3   9   8         34.85        -10.64        96.53 o                         
  -2   9   8        976.67        966.53        82.91 o                         
  -1   9   8       2230.71       2345.10       170.46 o                         
   0   9   8        254.58        196.40        62.12 o                         
   1   9   8        145.38        121.15        62.63 o                         
   2   9   8        643.32        736.13       134.15 o                         
   3   9   8          2.26         -3.91        98.02 o                         
   4   9   8        148.74        195.80        81.53 o                         
   5   9   8        152.73         71.74        81.58 o                         
   6   9   8         62.11         80.25       100.08 o                         
   7   9   8        308.04        308.50       109.78 o                         
  -3  10   8        123.37        120.29        93.06 o                         
  -2  10   8          7.31         39.42        98.17 o                         
  -1  10   8          1.73         65.23        98.28 o                         
   0  10   8         67.96         -4.56        71.28 o                         
   1  10   8        414.27        295.41        88.81 o                         
   2  10   8        603.90        563.34        94.37 o                         
   3  10   8          2.85        -75.27        89.93 o                         
 -14   1   9         29.01        163.82       103.98 o                         
 -13   1   9         14.12         -8.73       102.83 o                         
 -12   1   9          9.15         57.44        85.51 o                         
 -11   1   9         79.36         51.59        67.45 o                         
 -10   1   9         28.43         73.51        59.75 o                         
  -9   1   9        397.54        398.50        50.67 o                         
  -8   1   9       1762.38       1937.08        66.81 o                         
  -7   1   9        789.14        857.77        43.69 o                         
  -6   1   9       2169.22       2125.91        71.53 o                         
  -5   1   9       2327.87       2279.01        70.27 o                         
  -4   1   9       2620.97       2624.58        67.55 o                         
  -3   1   9       2881.69       2999.41        65.18 o                         
  -2   1   9        172.29        213.65        19.37 o                         
  -1   1   9         96.84        122.71        17.80 o                         
   0   1   9       4054.21       3616.65        74.16 o                         
   1   1   9       5492.07       5223.81        92.40 o                         
   2   1   9       1467.41       1514.35        41.30 o                         
   3   1   9        478.60        532.20        30.19 o                         
   4   1   9       3719.04       3746.94        80.66 o                         
   5   1   9        176.60        154.98        31.54 o                         
   6   1   9       2448.37       2498.75        72.63 o                         
   7   1   9        136.39         99.65        43.62 o                         
   8   1   9         21.05         -1.45        45.63 o                         
   9   1   9       1381.50       1366.85       104.75 o                         
  10   1   9          3.26         20.95        74.16 o                         
  11   1   9         76.34         79.88        70.37 o                         
  12   1   9         99.30         49.92        77.47 o                         
  13   1   9         12.10        -33.48        88.48 o                         
  14   1   9         27.57        -10.54       113.16 o                         
 -14   2   9        243.97        403.42       160.98 o                         
 -13   2   9          1.72         43.77        86.32 o                         
 -12   2   9         47.03         26.42        75.60 o                         
 -11   2   9       1406.58       1371.56        80.23 o                         
 -10   2   9        426.32        459.02        68.12 o                         
  -9   2   9        315.56        345.94        63.87 o                         
  -8   2   9        721.94        728.12        54.32 o                         
  -7   2   9        895.36        971.03        51.07 o                         
  -6   2   9        456.51        509.91        40.35 o                         
  -5   2   9       6442.46       6650.63       143.63 o                         
  -4   2   9        286.93        307.95        38.90 o                         
  -3   2   9        220.82        233.30        27.13 o                         
  -2   2   9       7626.66       6999.93       123.39 o                         
  -1   2   9       6872.84       6268.80       140.60 o                         
   0   2   9       4705.82       4438.41        83.34 o                         
   1   2   9       1315.52       1393.41        44.80 o                         
   2   2   9        961.56        939.91        38.04 o                         
   3   2   9       5386.73       5221.54       136.67 o                         
   4   2   9       2814.79       2774.68        76.29 o                         
   5   2   9         90.94        121.59        30.19 o                         
   6   2   9       1432.40       1472.34        75.78 o                         
   7   2   9       5048.05       5308.78       145.48 o                         
   8   2   9       1161.89       1218.94        62.54 o                         
   9   2   9        554.34        526.74        60.20 o                         
  10   2   9         36.96        124.15        76.44 o                         
  11   2   9        321.31        391.89        88.98 o                         
  12   2   9        341.08        333.67        86.26 o                         
  13   2   9        445.83        356.06       100.56 o                         
  14   2   9          4.06         66.75        88.87 o                         
 -13   3   9        600.61        578.20       114.40 o                         
 -12   3   9        645.09        736.88        90.70 o                         
 -11   3   9         39.06         68.29        76.56 o                         
 -10   3   9        981.04        821.27        81.78 o                         
  -9   3   9       1396.33       1223.87        82.59 o                         
  -8   3   9       4125.22       4314.21       160.49 o                         
  -7   3   9        103.25         90.08        47.78 o                         
  -6   3   9        422.86        350.06        59.25 o                         
  -5   3   9       2131.44       2002.15        93.07 o                         
  -4   3   9        728.89        717.07        64.14 o                         
  -3   3   9        527.14        537.09        39.11 o                         
  -2   3   9       2275.23       2007.92       152.13 o                         
  -1   3   9        132.16        121.87        70.63 o                         
   2   3   9       5391.65       4859.53       145.89 o                         
   3   3   9        250.20        245.58        36.09 o                         
   4   3   9       2373.64       2293.75        70.93 o                         
   5   3   9       1922.95       1898.23       109.19 o                         
   6   3   9        488.15        574.61       110.12 o                         
   7   3   9       3755.25       3650.54       182.09 o                         
   8   3   9        359.70        450.99       135.56 o                         
   9   3   9        198.26        267.18        69.53 o                         
  10   3   9       4704.42       4949.73       161.95 o                         
  11   3   9        146.70        205.77       105.42 o                         
  12   3   9         98.72        135.56        95.45 o                         
  13   3   9        664.31        703.41       126.84 o                         
 -13   4   9         57.21         54.49        98.00 o                         
 -12   4   9        243.73        239.48        82.88 o                         
 -11   4   9        445.48        482.23       101.50 o                         
 -10   4   9        945.99        993.23        96.48 o                         
  -9   4   9        169.38        109.07        64.34 o                         
  -8   4   9         72.66         45.36        53.85 o                         
  -7   4   9       1634.13       1585.92        71.72 o                         
  -6   4   9        384.48        398.19        47.78 o                         
  -5   4   9       2472.81       2556.07        75.09 o                         
  -4   4   9         82.21         74.67        33.16 o                         
  -3   4   9       5966.92       5955.78       156.15 o                         
  -2   4   9       6021.36       5753.76       251.04 o                         
  -1   4   9       1545.70       1495.62        68.88 o                         
   0   4   9        125.71        165.97        62.14 o                         
   1   4   9         49.77        114.68        58.40 o                         
   2   4   9         63.26         75.73        20.42 o                         
   3   4   9       1591.98       1527.69        76.88 o                         
   4   4   9       7435.82       7319.27       272.89 o                         
   5   4   9        561.24        504.53        40.05 o                         
   6   4   9       1230.48       1292.69        59.59 o                         
   7   4   9       4853.39       5159.28       171.17 o                         
   8   4   9        409.42        455.40        75.80 o                         
   9   4   9         21.10        -53.28        60.47 o                         
  10   4   9         21.13         68.24        72.75 o                         
  11   4   9          6.14         86.56        85.36 o                         
  12   4   9        118.39         99.87       101.25 o                         
  13   4   9        253.11        290.18       115.74 o                         
 -12   5   9          4.24        -27.44        53.59 o                         
 -11   5   9         10.97          8.04        82.76 o                         
 -10   5   9        319.42        336.30        81.40 o                         
  -9   5   9         69.39         46.23        70.67 o                         
  -8   5   9        541.08        445.35        67.34 o                         
  -7   5   9       2389.53       2315.43        88.03 o                         
  -6   5   9         16.80         65.11        60.04 o                         
  -5   5   9         46.92         62.36        42.91 o                         
  -4   5   9       1905.16       1955.75       156.52 o                         
  -3   5   9        548.45        542.14        52.35 o                         
  -2   5   9        863.81        761.04        36.61 o                         
  -1   5   9        177.13        224.04        64.08 o                         
   0   5   9       3247.91       3315.00        90.91 o                         
   1   5   9       5633.08       5908.20       175.14 o                         
   2   5   9        924.61        912.83        42.32 o                         
   3   5   9       1545.67       1471.34       119.21 o                         
   4   5   9       4060.79       3903.23       134.53 o                         
   5   5   9         10.51        -28.91        47.62 o                         
   6   5   9        369.95        284.95        57.02 o                         
   7   5   9          5.21         27.87        50.50 o                         
   8   5   9        468.10        421.58        72.23 o                         
   9   5   9       1081.90        951.08        76.48 o                         
  10   5   9        141.87        170.84        91.03 o                         
  11   5   9        515.11        534.07       100.13 o                         
  12   5   9        288.16        187.38       115.14 o                         
 -11   6   9        137.36         79.85        99.73 o                         
 -10   6   9        138.84        166.28        93.03 o                         
  -9   6   9        132.36         82.55        87.67 o                         
  -8   6   9        115.06         45.92        81.92 o                         
  -7   6   9        254.71        211.63        61.79 o                         
  -6   6   9          5.02         28.50        63.04 o                         
  -5   6   9         19.03         20.05        49.33 o                         
  -4   6   9       2150.21       1996.93       132.96 o                         
  -3   6   9       1786.05       1772.46        67.30 o                         
  -2   6   9        177.25        153.66        31.67 o                         
  -1   6   9        621.81        623.06        78.62 o                         
   0   6   9        375.37        492.94        49.97 o                         
   1   6   9         85.55         77.05        49.49 o                         
   2   6   9         34.08         40.92        46.58 o                         
   3   6   9        166.87        148.45        39.33 o                         
   4   6   9         47.00         39.17        46.42 o                         
   5   6   9       1310.89       1285.94        82.01 o                         
   6   6   9       1107.53       1100.84        67.37 o                         
   7   6   9         95.87         75.31        71.43 o                         
   8   6   9        480.11        485.17        78.76 o                         
   9   6   9        211.25        104.88        84.59 o                         
  10   6   9          4.23         -6.14       105.37 o                         
  11   6   9         28.12         84.59       122.51 o                         
 -10   7   9         13.56         41.20        92.67 o                         
  -9   7   9         56.60         73.56        93.94 o                         
  -8   7   9        118.54        239.62       106.00 o                         
  -7   7   9          0.72        -68.93        76.86 o                         
  -6   7   9       1622.18       1515.04       100.40 o                         
  -5   7   9         31.64         63.28        71.33 o                         
  -4   7   9       1335.68       1267.13       100.65 o                         
  -3   7   9       1038.70        948.65        67.66 o                         
  -2   7   9        767.01        748.90        53.30 o                         
  -1   7   9       2740.60       2803.93        88.56 o                         
   0   7   9        388.63        331.05        90.56 o                         
   1   7   9        721.54        702.58        76.51 o                         
   2   7   9       1226.43       1075.28       119.68 o                         
   3   7   9       1361.72       1303.80       165.16 o                         
   4   7   9       1218.31       1095.11        78.14 o                         
   5   7   9         12.42         60.23        64.84 o                         
   6   7   9        505.12        471.46        73.20 o                         
   7   7   9         60.22         85.10        84.67 o                         
   8   7   9        249.88        225.44        81.60 o                         
   9   7   9          0.75         60.51       107.87 o                         
  10   7   9         24.92         47.18       103.77 o                         
  -9   8   9        415.06        211.90        90.45 o                         
  -8   8   9         70.63         70.09       101.40 o                         
  -7   8   9        269.09        173.46        86.00 o                         
  -6   8   9        154.93        106.31        86.02 o                         
  -5   8   9        310.17        233.27        71.37 o                         
  -4   8   9        127.47         81.03        62.82 o                         
  -3   8   9        313.48        286.22        55.33 o                         
  -2   8   9        442.34        455.04        57.44 o                         
  -1   8   9        128.17        105.62        47.68 o                         
   0   8   9       1601.54       1595.70       200.04 o                         
   1   8   9         14.03          4.27        42.19 o                         
   2   8   9        297.41        255.40        53.70 o                         
   3   8   9        460.45        482.12        53.66 o                         
   4   8   9        752.66        672.79        76.76 o                         
   5   8   9         84.99         68.04        77.23 o                         
   6   8   9        275.43        243.03        76.40 o                         
   7   8   9        366.18        303.44       111.38 o                         
   8   8   9          3.40         17.75       106.67 o                         
  -7   9   9          1.11        -76.61        95.61 o                         
  -6   9   9          0.49         15.89        98.01 o                         
  -5   9   9        719.78        702.28       109.92 o                         
  -4   9   9        104.79         -9.52        75.39 o                         
  -3   9   9         56.61        130.77        72.56 o                         
  -2   9   9         13.95         13.44        83.15 o                         
  -1   9   9        114.31        126.66        82.94 o                         
   0   9   9        300.83        268.13        62.49 o                         
   1   9   9        361.35        217.01        83.80 o                         
   2   9   9        331.96        320.60        81.83 o                         
   3   9   9         15.08         -9.90        82.02 o                         
   4   9   9        207.11        174.48       103.32 o                         
   5   9   9        166.02        177.70        88.90 o                         
   6   9   9         41.49        -34.46       103.51 o                         
  -3  10   9        120.32        221.63        91.76 o                         
  -2  10   9        110.66        191.87       116.44 o                         
  -1  10   9         83.28          1.42        91.46 o                         
   0  10   9         24.42         85.22       115.11 o                         
   1  10   9         36.25         56.25        90.15 o                         
   2  10   9         76.64         60.08        63.35 o                         
 -14   0  10        165.91         24.40       148.13 o                         
 -13   0  10          5.53         37.07       122.98 o                         
 -12   0  10        222.24         70.98       104.33 o                         
 -11   0  10       1218.00       1339.72       155.58 o                         
 -10   0  10       1656.29       1803.70       109.83 o                         
  -9   0  10        324.44        377.11        93.83 o                         
  -8   0  10       2212.85       2376.28       107.00 o                         
  -7   0  10       2471.91       2500.26       132.51 o                         
  -6   0  10       1233.72       1222.87        76.70 o                         
  -5   0  10        393.51        455.65        47.97 o                         
  -4   0  10       1854.05       1844.02        74.30 o                         
  -3   0  10        107.27        131.91        39.87 o                         
  -2   0  10        173.68        104.59        26.72 o                         
  -1   0  10       3495.90       2732.60        84.95 o                         
   0   0  10      11294.90      11366.54       265.34 o                         
   1   0  10        980.71       1021.94        53.26 o                         
   2   0  10      19511.48      20353.90       419.60 o                         
   3   0  10       3548.90       3689.89       113.16 o                         
   4   0  10       7228.71       7017.22       364.01 o                         
   5   0  10        143.35         91.13        41.69 o                         
   6   0  10        332.24        340.84        59.56 o                         
   7   0  10       5916.41       6382.13       184.73 o                         
   8   0  10       4098.80       4690.22       162.77 o                         
   9   0  10        188.39        167.18        70.90 o                         
  10   0  10        510.11        526.54        85.97 o                         
  11   0  10       1140.95       1101.46       102.82 o                         
  12   0  10         80.74        172.00       101.37 o                         
  13   0  10        402.13        455.84       120.31 o                         
  14   0  10          6.43        -55.67       138.02 o                         
 -14   1  10          1.74        -73.62        97.82 o                         
 -13   1  10        110.49         88.84        82.59 o                         
 -12   1  10        307.05        335.16        81.19 o                         
 -11   1  10        195.66        201.46        76.95 o                         
 -10   1  10         15.85         17.74        66.33 o                         
  -9   1  10         98.79         74.21        68.75 o                         
  -8   1  10        533.93        619.93        52.31 o                         
  -7   1  10       1932.07       2150.73        82.72 o                         
  -6   1  10        283.60        337.26        36.76 o                         
  -5   1  10       1426.68       1409.50        54.26 o                         
  -4   1  10      13366.13      14073.74       244.15 o                         
  -3   1  10       3191.36       3247.01        82.24 o                         
  -2   1  10        294.58        293.24        25.09 o                         
  -1   1  10        142.76        179.34        20.32 o                         
   0   1  10        339.48        375.40        31.02 o                         
   1   1  10       6556.55       6326.66       105.46 o                         
   2   1  10       6149.61       6345.62       146.79 o                         
   3   1  10        928.65        960.96        37.77 o                         
   4   1  10       4790.42       5236.80       124.37 o                         
   5   1  10       6929.10       7342.50       153.54 o                         
   6   1  10       1794.02       1916.90        63.36 o                         
   7   1  10         95.17         86.95        44.64 o                         
   8   1  10        461.75        486.86        47.67 o                         
   9   1  10        161.86        206.87        58.70 o                         
  10   1  10       2111.18       2112.57        96.69 o                         
  11   1  10        494.24        613.61        85.61 o                         
  12   1  10         35.88        -59.61       113.73 o                         
  13   1  10        134.09        182.58       103.54 o                         
  14   1  10        477.23        425.81       114.88 o                         
 -14   2  10         33.49         53.00        92.72 o                         
 -13   2  10        275.97        283.73        88.25 o                         
 -12   2  10         22.65        -12.84        85.30 o                         
 -11   2  10         12.28        -13.00        90.99 o                         
 -10   2  10        499.14        626.69        70.96 o                         
  -9   2  10        296.75        303.09        56.24 o                         
  -8   2  10        285.69        278.44        51.11 o                         
  -7   2  10       1313.71       1248.76        67.18 o                         
  -6   2  10       2363.61       2239.77        64.87 o                         
  -5   2  10       1253.43       1241.92        58.28 o                         
  -4   2  10         20.93         29.17        30.50 o                         
  -3   2  10       2091.89       2298.72        56.38 o                         
  -2   2  10       7243.90       6819.75       128.79 o                         
  -1   2  10       2740.81       2721.56        63.02 o                         
   0   2  10       1311.77       1235.28        37.87 o                         
   1   2  10       5605.36       5315.09       122.92 o                         
   2   2  10       2076.71       2160.22        52.68 o                         
   3   2  10        167.92        168.57        23.94 o                         
   4   2  10        627.47        698.31        44.42 o                         
   5   2  10        926.25        953.71        41.27 o                         
   6   2  10        796.08        784.46        46.58 o                         
   7   2  10        185.80        253.15        50.14 o                         
   8   2  10       1181.90       1217.47        73.46 o                         
   9   2  10        254.13        226.71        71.22 o                         
  10   2  10        241.76        302.76        66.84 o                         
  11   2  10        196.45        180.08        75.30 o                         
  12   2  10         99.40        151.09       111.07 o                         
  13   2  10          0.11       -155.48       104.57 o                         
 -13   3  10          0.30        -17.11       100.05 o                         
 -12   3  10         49.50         80.59        99.03 o                         
 -11   3  10         33.52        144.83       108.44 o                         
 -10   3  10         76.21         26.08        71.04 o                         
  -9   3  10        504.81        494.13        62.55 o                         
  -8   3  10         52.75         23.12        60.15 o                         
  -7   3  10        155.00        114.51        57.15 o                         
  -6   3  10        749.65        722.70       101.71 o                         
  -5   3  10        693.11        651.24        61.59 o                         
  -4   3  10        471.42        417.26       116.20 o                         
  -3   3  10         65.14         62.86        28.83 o                         
  -2   3  10       2269.71       2121.69        77.84 o                         
  -1   3  10       1205.73       1331.60        68.39 o                         
   0   3  10         37.44        -19.65        39.82 o                         
   1   3  10          1.84         27.17        48.29 o                         
   2   3  10        436.90        408.77        28.29 o                         
   3   3  10        178.62        170.84        31.27 o                         
   4   3  10       1687.92       1662.93        65.49 o                         
   5   3  10         12.01         12.72        39.78 o                         
   6   3  10        591.79        628.43        45.05 o                         
   7   3  10       1303.28       1236.75        67.34 o                         
   8   3  10        375.36        277.73        51.51 o                         
   9   3  10        432.61        383.47        60.22 o                         
  10   3  10         92.53        137.34        71.20 o                         
  11   3  10        125.13         75.15        74.30 o                         
  12   3  10        224.63        -13.51       123.04 o                         
  13   3  10         16.39        -16.36       102.07 o                         
 -13   4  10         39.01         -0.11        87.58 o                         
 -12   4  10        462.35        430.37       103.81 o                         
 -11   4  10         43.37        -49.68        96.22 o                         
 -10   4  10        782.73        822.03        92.94 o                         
  -9   4  10        324.58        251.92        68.04 o                         
  -8   4  10       1456.86       1395.89        80.11 o                         
  -7   4  10        737.52        784.66        65.51 o                         
  -6   4  10        261.30        336.33        54.25 o                         
  -5   4  10       1091.41       1067.36        86.50 o                         
  -4   4  10         17.34         19.00        41.68 o                         
  -3   4  10       2158.58       2215.93        66.84 o                         
  -2   4  10       1090.03       1030.72        72.95 o                         
  -1   4  10       1000.82       1041.07        55.87 o                         
   0   4  10       2720.47       2884.18        94.93 o                         
   1   4  10         21.92         35.50        42.89 o                         
   2   4  10       1192.36       1053.46        67.63 o                         
   3   4  10        420.25        472.51        47.38 o                         
   4   4  10       1024.13        993.55        63.77 o                         
   5   4  10         81.48         76.93        56.17 o                         
   6   4  10         24.60         70.20        46.37 o                         
   7   4  10        408.89        391.64        60.88 o                         
   8   4  10         56.81        -17.04        53.60 o                         
   9   4  10         15.96        -12.77        72.23 o                         
  10   4  10        123.67         94.77        80.49 o                         
  11   4  10          8.53        -27.48        99.06 o                         
  12   4  10          1.76         18.39       102.50 o                         
 -12   5  10         50.71        189.83        94.11 o                         
 -11   5  10        203.57        179.65       112.00 o                         
 -10   5  10        186.39        218.43       106.35 o                         
  -9   5  10        504.65        342.88        74.93 o                         
  -8   5  10       1477.86       1412.23        89.31 o                         
  -7   5  10        687.01        610.91        59.59 o                         
  -6   5  10        136.29        122.76        58.62 o                         
  -5   5  10        778.07        937.25        59.72 o                         
  -4   5  10        729.31        833.71        59.32 o                         
  -3   5  10        357.23        407.62        45.27 o                         
  -2   5  10        507.61        486.64        78.38 o                         
  -1   5  10        698.37        763.54        53.73 o                         
   0   5  10        623.41        725.80        65.66 o                         
   1   5  10       1310.33       1439.27        66.41 o                         
   2   5  10        468.48        353.24        28.85 o                         
   3   5  10         19.77         17.01        28.22 o                         
   4   5  10        719.84        721.63        79.28 o                         
   5   5  10       2189.91       2041.50        67.89 o                         
   6   5  10          2.91          9.24        54.12 o                         
   7   5  10          3.21         26.57        61.84 o                         
   8   5  10         20.86          8.65        77.56 o                         
   9   5  10         59.12          0.13        69.37 o                         
  10   5  10         87.27         77.65        95.31 o                         
  11   5  10        313.84        372.26        99.31 o                         
  12   5  10          9.83        161.98       132.53 o                         
 -11   6  10         28.55       -106.63       106.76 o                         
 -10   6  10         26.95         54.50       100.76 o                         
  -9   6  10        419.09        500.28        85.48 o                         
  -8   6  10         42.57         57.01        86.14 o                         
  -7   6  10        448.25        453.27        81.02 o                         
  -6   6  10        466.31        552.76        58.29 o                         
  -5   6  10         11.56         56.29        58.06 o                         
  -4   6  10        198.36        218.28        59.78 o                         
  -3   6  10         10.41         -8.91        36.16 o                         
  -2   6  10        866.32        751.38       107.30 o                         
  -1   6  10       2641.58       2798.31       102.75 o                         
   0   6  10       1819.89       1777.03        89.24 o                         
   1   6  10         80.69        145.87        48.72 o                         
   2   6  10        158.37        121.44        52.98 o                         
   3   6  10       1249.35       1101.41        63.11 o                         
   4   6  10        898.88        839.91        66.95 o                         
   5   6  10       1015.92       1007.53       107.25 o                         
   6   6  10        215.29        179.43        64.16 o                         
   7   6  10       1403.85       1108.89        88.25 o                         
   8   6  10       1907.12       1733.98       138.23 o                         
   9   6  10         22.32          7.73        94.54 o                         
  10   6  10          1.41        -41.93        96.74 o                         
  11   6  10        713.94        513.67       103.18 o                         
 -10   7  10          8.69          8.98        93.15 o                         
  -9   7  10         31.92         55.58       124.60 o                         
  -8   7  10          7.49         67.66        87.17 o                         
  -7   7  10        124.43        134.00        91.16 o                         
  -6   7  10        822.48        837.07        77.12 o                         
  -5   7  10        686.05        706.15        95.76 o                         
  -4   7  10        503.20        462.15        60.14 o                         
  -3   7  10       2461.12       2361.80       221.21 o                         
  -2   7  10         43.82         28.09        37.67 o                         
  -1   7  10        134.22        214.36        73.86 o                         
   0   7  10         93.55         82.44        62.81 o                         
   1   7  10        598.15        557.36        89.35 o                         
   2   7  10       1867.71       1553.90       256.91 o                         
   3   7  10       1234.79       1053.24        60.15 o                         
   4   7  10        455.41        411.64        70.99 o                         
   5   7  10       1866.13       1659.13       202.51 o                         
   6   7  10        663.15        555.87        88.96 o                         
   7   7  10         15.14        -63.89        80.09 o                         
   8   7  10         14.31         32.36        81.81 o                         
   9   7  10         16.38         61.93        94.76 o                         
  10   7  10        241.03        152.75       102.03 o                         
  -8   8  10        396.81        225.37        98.82 o                         
  -7   8  10        286.58        200.30        96.54 o                         
  -6   8  10         20.65         33.26        83.18 o                         
  -5   8  10         28.36         31.32        86.40 o                         
  -4   8  10          0.46         20.60        70.81 o                         
  -3   8  10        174.71        129.01        67.75 o                         
  -2   8  10        714.42        576.87       111.48 o                         
  -1   8  10        327.81        364.07        85.91 o                         
   0   8  10        673.05        738.23       101.04 o                         
   1   8  10       1765.13       1879.23       116.15 o                         
   2   8  10        227.23        137.02        63.92 o                         
   3   8  10          1.44        -18.33        62.11 o                         
   4   8  10        302.25        280.94        82.51 o                         
   5   8  10        141.92        137.44        86.19 o                         
   6   8  10       1490.54       1259.04        89.72 o                         
   7   8  10        378.94        310.83       114.10 o                         
   8   8  10         83.84         55.87       110.26 o                         
  -6   9  10        209.13         91.15       121.69 o                         
  -5   9  10       1072.68        806.09       134.54 o                         
  -4   9  10        180.22        159.36        79.02 o                         
  -3   9  10        138.13        132.75        87.36 o                         
  -2   9  10        648.66        511.59        56.67 o                         
  -1   9  10          1.90         31.78       128.57 o                         
   0   9  10        421.18        398.54       159.41 o                         
   1   9  10         13.22        132.93       136.94 o                         
   2   9  10        102.86        138.52       108.22 o                         
   3   9  10       1465.87        959.81       270.21 o                         
   4   9  10        501.52        402.54        95.27 o                         
   5   9  10         29.42         -0.61        87.66 o                         
   6   9  10        235.60        126.02        82.97 o                         
  -2  10  10          3.76        -82.01       125.38 o                         
  -1  10  10         65.15         35.98       144.41 o                         
   0  10  10        538.59        649.18       123.08 o                         
   1  10  10        364.92        430.09       150.24 o                         
   2  10  10         12.75        202.53       204.89 o                         
 -14   1  11        105.87        116.41        90.10 o                         
 -13   1  11        365.51        452.34        89.55 o                         
 -12   1  11          1.08        -74.75        74.41 o                         
 -11   1  11        775.30        896.34        77.02 o                         
 -10   1  11        133.63        134.86        69.03 o                         
  -9   1  11        786.27        895.84        62.27 o                         
  -8   1  11         31.57         58.81        48.59 o                         
  -7   1  11         79.98        133.02        44.81 o                         
  -6   1  11        267.90        236.27        40.49 o                         
  -5   1  11         51.41         82.39        35.93 o                         
  -4   1  11       4113.81       4236.67        91.69 o                         
  -3   1  11        110.80        106.17        28.23 o                         
  -2   1  11        515.19        655.35        29.69 o                         
  -1   1  11       8789.21       8814.40       168.63 o                         
   0   1  11        185.40        139.72        18.14 o                         
   1   1  11       1197.53       1285.06        35.16 o                         
   2   1  11         58.75         88.23        21.65 o                         
   3   1  11        193.26        238.33        34.39 o                         
   4   1  11        334.95        392.66        36.05 o                         
   5   1  11        119.85        155.14        37.09 o                         
   6   1  11       1341.55       1305.73        52.50 o                         
   7   1  11        263.33        266.46        50.97 o                         
   8   1  11        333.47        355.65        54.83 o                         
   9   1  11        605.06        716.92        70.74 o                         
  10   1  11        531.52        477.13        67.14 o                         
  11   1  11        422.48        595.47        83.32 o                         
  12   1  11         14.83        102.07        98.79 o                         
  13   1  11         62.20          7.34        94.34 o                         
 -13   2  11          4.29        -37.25       100.16 o                         
 -12   2  11        299.29        228.57        99.71 o                         
 -11   2  11        265.18        289.19        76.46 o                         
 -10   2  11       1165.32       1378.20        78.90 o                         
  -9   2  11        560.50        633.56        73.31 o                         
  -8   2  11        383.64        406.73        56.45 o                         
  -7   2  11       2220.92       2319.98        77.53 o                         
  -6   2  11       1539.52       1667.49        85.92 o                         
  -5   2  11          5.44        -65.18        43.80 o                         
  -4   2  11        605.96        643.11        32.63 o                         
  -3   2  11       1306.89       1172.89        53.99 o                         
  -2   2  11        524.58        492.32        29.75 o                         
  -1   2  11       2410.27       2188.14        53.62 o                         
   0   2  11       1516.70       1418.42        48.96 o                         
   1   2  11        794.95        847.64        32.66 o                         
   2   2  11       2356.70       2213.01        56.93 o                         
   3   2  11      12208.49      12561.40       212.53 o                         
   4   2  11          3.96         25.45        30.16 o                         
   5   2  11         76.68         79.89        35.87 o                         
   6   2  11       2233.83       2430.35       105.34 o                         
   7   2  11          0.78        -15.85        46.47 o                         
   8   2  11       3886.45       4166.50       107.87 o                         
   9   2  11        111.91         54.93        57.69 o                         
  10   2  11         13.31         98.43        73.26 o                         
  11   2  11        803.37        821.47        87.02 o                         
  12   2  11        466.68        416.31        99.67 o                         
  13   2  11         14.94         22.62        94.75 o                         
 -13   3  11        112.97         34.72       116.69 o                         
 -12   3  11         90.25        157.93       100.43 o                         
 -11   3  11          2.51         57.79        81.17 o                         
 -10   3  11         23.01         93.51        78.27 o                         
  -9   3  11        841.93        937.66        74.82 o                         
  -8   3  11        648.01        625.48        57.28 o                         
  -7   3  11        852.21        920.28        67.21 o                         
  -6   3  11       1574.04       1647.69        63.59 o                         
  -5   3  11        535.45        545.15        51.00 o                         
  -4   3  11       4632.93       4636.86       170.47 o                         
  -3   3  11       6443.48       6300.88       180.51 o                         
  -2   3  11         80.00         98.93        21.14 o                         
  -1   3  11       1221.20       1060.64        49.85 o                         
   0   3  11      17577.22      17510.04       460.16 o                         
   1   3  11         13.22         27.40        27.23 o                         
   2   3  11       3581.65       3117.94        88.15 o                         
   3   3  11       1020.61        929.43        44.50 o                         
   4   3  11        223.75        255.98        34.94 o                         
   5   3  11      12786.38      13040.57       265.24 o                         
   6   3  11       2560.80       2762.06        83.85 o                         
   7   3  11         14.60        -10.12        47.38 o                         
   8   3  11       2391.23       2366.36        86.30 o                         
   9   3  11       1482.24       1451.95        73.16 o                         
  10   3  11         65.84         65.28        68.45 o                         
  11   3  11         37.14         43.80        82.29 o                         
  12   3  11         22.28        -22.02       106.11 o                         
  13   3  11        140.52        192.01       100.41 o                         
 -13   4  11          8.94       -120.23        96.98 o                         
 -12   4  11        373.02        364.75       100.81 o                         
 -11   4  11          1.29         26.01        97.18 o                         
 -10   4  11        239.20        258.25        82.94 o                         
  -9   4  11         70.33        144.31        75.40 o                         
  -8   4  11         15.46         59.02        52.74 o                         
  -7   4  11       1344.05       1368.71        68.98 o                         
  -6   4  11       3187.44       3110.40       112.91 o                         
  -5   4  11       1154.78       1054.53        59.03 o                         
  -4   4  11        680.94        632.12        41.03 o                         
  -3   4  11       3834.01       3800.97       115.79 o                         
  -2   4  11         13.50         15.61        25.70 o                         
  -1   4  11       6268.23       6252.77       174.70 o                         
   0   4  11         51.89        101.66        52.04 o                         
   1   4  11        742.99        704.05        57.60 o                         
   2   4  11       8551.26       8461.33       465.31 o                         
   3   4  11       1665.89       1669.80       126.10 o                         
   4   4  11         41.04         44.16        34.20 o                         
   5   4  11       1270.56       1249.77        67.61 o                         
   6   4  11         67.72         37.75        47.02 o                         
   7   4  11          6.22        -21.75        50.30 o                         
   8   4  11        558.12        376.31       134.82 o                         
   9   4  11        599.59        524.59        67.92 o                         
  10   4  11        295.73        281.02       114.86 o                         
  11   4  11        609.62        452.47        97.79 o                         
  12   4  11        484.81        357.56       107.50 o                         
 -12   5  11        105.03         83.30        96.55 o                         
 -11   5  11         77.86        163.65       134.69 o                         
 -10   5  11         95.61         38.02       103.54 o                         
  -9   5  11        602.04        625.26        75.40 o                         
  -8   5  11        227.49        182.36        74.83 o                         
  -7   5  11         17.76         63.98        80.47 o                         
  -6   5  11        245.43        193.11        59.26 o                         
  -5   5  11       1917.14       1730.68        86.88 o                         
  -4   5  11       2742.89       2413.69       153.60 o                         
  -3   5  11         69.76         99.72        48.29 o                         
  -2   5  11       2232.79       2327.60       109.19 o                         
  -1   5  11       3911.82       4141.55       169.92 o                         
   0   5  11        373.34        361.29        62.02 o                         
   1   5  11       1062.74       1110.72        70.99 o                         
   2   5  11        537.10        561.45        76.27 o                         
   3   5  11       1979.86       1619.03       155.34 o                         
   4   5  11        946.23        835.97        58.22 o                         
   5   5  11        608.28        624.78        49.27 o                         
   6   5  11       1594.72       1628.73        90.59 o                         
   7   5  11       1254.89       1272.77        66.01 o                         
   8   5  11        622.07        499.28        70.63 o                         
   9   5  11        166.42        103.01        92.93 o                         
  10   5  11         64.97         60.68        81.60 o                         
  11   5  11          0.71         24.13       109.41 o                         
  12   5  11         44.27          8.02        97.45 o                         
 -11   6  11          9.45         37.67       102.19 o                         
 -10   6  11          2.71        -76.38        95.69 o                         
  -9   6  11        190.73        128.71       101.99 o                         
  -8   6  11        551.15        535.35        86.90 o                         
  -7   6  11        192.85        181.15        74.73 o                         
  -6   6  11          9.83         33.39        86.29 o                         
  -5   6  11        777.71        759.61        63.97 o                         
  -4   6  11       1385.78       1235.67        84.69 o                         
  -3   6  11         48.96         26.71        37.66 o                         
  -2   6  11         19.81         11.47        64.11 o                         
  -1   6  11        314.92        350.09        60.50 o                         
   0   6  11        622.66        688.38        80.88 o                         
   1   6  11       1038.40       1262.86        80.86 o                         
   2   6  11         61.44          3.33        64.39 o                         
   3   6  11        577.54        517.39        50.06 o                         
   4   6  11       1264.96       1232.35       168.16 o                         
   5   6  11        795.43        810.88       111.99 o                         
   6   6  11          9.19         -6.66        59.44 o                         
   7   6  11         26.63         31.36        60.24 o                         
   8   6  11         16.44          5.34        78.72 o                         
   9   6  11        221.20         82.91        89.38 o                         
  10   6  11        509.51        452.11       131.75 o                         
  11   6  11         12.80         33.81        97.83 o                         
 -10   7  11         54.12        120.62       109.06 o                         
  -9   7  11        448.60        423.06        94.89 o                         
  -8   7  11        320.22        420.37        88.35 o                         
  -7   7  11        691.79        583.47        82.94 o                         
  -6   7  11        962.37        882.34        91.34 o                         
  -5   7  11        166.63         64.92        58.15 o                         
  -4   7  11        270.53        340.52        54.44 o                         
  -3   7  11        503.10        378.99        46.46 o                         
  -2   7  11        246.46        271.16        81.45 o                         
  -1   7  11         35.98          3.17        71.29 o                         
   0   7  11          1.09         -8.06        58.39 o                         
   1   7  11          3.56        -46.58        92.86 o                         
   2   7  11        294.29        253.61        94.54 o                         
   3   7  11        141.30        104.15        49.32 o                         
   4   7  11        844.01        639.83        63.78 o                         
   5   7  11        144.95        146.06        61.10 o                         
   6   7  11          0.70          8.97        68.89 o                         
   7   7  11        548.92        434.02        94.77 o                         
   8   7  11         70.63        -35.60        94.77 o                         
   9   7  11         28.92          8.77        84.19 o                         
  -8   8  11        127.00          8.42       113.43 o                         
  -7   8  11        146.27        133.15        89.94 o                         
  -6   8  11        236.15        264.82       107.96 o                         
  -5   8  11        135.80        106.88        81.53 o                         
  -4   8  11        438.72        385.08        85.86 o                         
  -3   8  11         65.79         48.37        45.32 o                         
  -2   8  11         35.03        -35.48        96.44 o                         
  -1   8  11        665.29        639.44       110.14 o                         
   0   8  11         63.98        162.43        96.61 o                         
   1   8  11        236.68        299.37        97.57 o                         
   2   8  11        468.04        507.88       110.21 o                         
   3   8  11        169.68        186.97       113.57 o                         
   4   8  11        275.79        250.24        61.96 o                         
   5   8  11        135.85        122.31        76.71 o                         
   6   8  11         56.36         -3.68        86.00 o                         
   7   8  11          5.62        -66.97        88.04 o                         
   8   8  11        441.92        263.97       106.88 o                         
  -6   9  11         11.96         52.26       104.28 o                         
  -5   9  11        116.23        -20.44        92.30 o                         
  -4   9  11        734.31        645.77       158.66 o                         
  -3   9  11        572.50        673.98       129.28 o                         
  -2   9  11          2.51       -148.43       113.46 o                         
  -1   9  11        163.92        210.15       145.50 o                         
   0   9  11        667.90        767.86       166.95 o                         
   1   9  11         98.46        203.26       133.94 o                         
   2   9  11        109.46         99.59       126.38 o                         
   3   9  11         83.88         50.49       133.12 o                         
   4   9  11          0.91         55.43       124.59 o                         
   5   9  11        355.99        271.65        84.03 o                         
   0  10  11         81.57        107.21       164.55 o                         
 -14   0  12        284.36        434.50       122.19 o                         
 -13   0  12         46.78         57.73       135.45 o                         
 -12   0  12        114.84        103.37       112.04 o                         
 -11   0  12       1711.77       1711.50       196.90 o                         
 -10   0  12         25.48        -70.89       129.65 o                         
  -9   0  12        708.71        720.67        84.58 o                         
  -8   0  12        490.37        418.91        73.84 o                         
  -7   0  12       1374.62       1514.98        88.08 o                         
  -6   0  12      15370.59      17300.01       399.20 o                         
  -5   0  12       1648.37       1670.03        86.29 o                         
  -4   0  12       4441.27       4637.71       188.97 o                         
  -3   0  12      14031.17      14408.98       313.12 o                         
  -2   0  12       3908.38       3589.13       133.05 o                         
  -1   0  12        141.50        139.43        35.76 o                         
   0   0  12       9860.83      10109.55       492.19 o                         
   1   0  12       1896.99       1945.24        76.24 o                         
   2   0  12        519.27        506.36        47.23 o                         
   3   0  12      10923.23      11871.20       415.24 o                         
   4   0  12       2624.92       2593.63        91.99 o                         
   5   0  12        331.82        455.35        61.75 o                         
   6   0  12       3980.20       4345.73       161.13 o                         
   7   0  12       2406.61       2632.13       115.11 o                         
   8   0  12        127.05         80.72        73.15 o                         
   9   0  12         62.02         21.16        78.98 o                         
  10   0  12          0.20        -12.27       111.14 o                         
  11   0  12        388.58        302.48       147.21 o                         
  12   0  12        240.73        349.81       173.16 o                         
  13   0  12        317.44        375.10       187.05 o                         
 -13   1  12         35.87         -6.14       110.17 o                         
 -12   1  12        192.60         94.51       104.85 o                         
 -11   1  12          0.36        -32.11        78.31 o                         
 -10   1  12        126.91         91.95        62.18 o                         
  -9   1  12       1386.65       1602.90        77.29 o                         
  -8   1  12        437.84        411.24        46.19 o                         
  -7   1  12          4.93         25.44        45.97 o                         
  -6   1  12        122.60         79.25        41.54 o                         
  -5   1  12       1295.79       1293.81        50.75 o                         
  -4   1  12         32.38         73.69        32.28 o                         
  -3   1  12       4346.99       4462.88        95.46 o                         
  -2   1  12       3575.49       3936.89        86.23 o                         
  -1   1  12       1164.94       1251.68        40.32 o                         
   0   1  12       8555.82       8215.01       137.78 o                         
   1   1  12      12588.35      13093.40       220.61 o                         
   2   1  12       1167.47       1250.26        60.31 o                         
   3   1  12       2135.10       2276.23        61.66 o                         
   4   1  12       2480.40       2659.66        69.73 o                         
   5   1  12         30.73         12.99        38.85 o                         
   6   1  12       1514.10       1710.35        71.26 o                         
   7   1  12        715.44        744.20        59.77 o                         
   8   1  12        441.68        501.39        54.02 o                         
   9   1  12       2228.91       2274.66       115.34 o                         
  10   1  12       1327.16       1375.18        82.50 o                         
  11   1  12         22.10         51.44        74.31 o                         
  12   1  12         50.49         92.88        85.11 o                         
  13   1  12        153.43         89.43        98.36 o                         
 -13   2  12          5.64         11.74        94.63 o                         
 -12   2  12        113.10        153.15        94.65 o                         
 -11   2  12        252.37        251.19        73.73 o                         
 -10   2  12         67.26        106.40        72.60 o                         
  -9   2  12       1440.54       1379.46        72.16 o                         
  -8   2  12         40.76         24.85        53.52 o                         
  -7   2  12        302.63        283.47        44.23 o                         
  -6   2  12          4.12          8.48        38.60 o                         
  -5   2  12       3990.87       3909.47        94.26 o                         
  -4   2  12       2852.74       2718.41        70.74 o                         
  -3   2  12         29.35         14.32        25.30 o                         
  -2   2  12       3123.17       3145.23        71.07 o                         
  -1   2  12       2369.86       2314.93        60.11 o                         
   0   2  12        420.18        456.54        42.12 o                         
   1   2  12         19.27         16.39        21.78 o                         
   2   2  12        117.90        130.28        29.62 o                         
   3   2  12       2930.88       2981.36        70.85 o                         
   4   2  12       1878.74       2029.15        58.90 o                         
   5   2  12         89.81        100.31        35.18 o                         
   6   2  12         51.62         36.12        41.41 o                         
   7   2  12       1752.72       1858.96        68.22 o                         
   8   2  12         72.18         56.38        69.29 o                         
   9   2  12        190.75        231.71        61.90 o                         
  10   2  12        254.23        146.06        76.57 o                         
  11   2  12         11.80          1.44        76.69 o                         
  12   2  12        447.56        443.78        91.32 o                         
  13   2  12        202.08        319.24       125.37 o                         
 -13   3  12          4.51         19.80        79.63 o                         
 -12   3  12        184.30        269.87       100.84 o                         
 -11   3  12        283.42        386.02        84.35 o                         
 -10   3  12        208.65        196.23        92.13 o                         
  -9   3  12          3.51         50.37        64.89 o                         
  -8   3  12         28.72        -48.88        55.15 o                         
  -7   3  12        101.50         90.08        50.50 o                         
  -6   3  12        287.60        298.75        40.30 o                         
  -5   3  12        483.49        432.39        46.17 o                         
  -4   3  12         83.00         94.92        43.73 o                         
  -3   3  12         78.11         55.18        27.43 o                         
  -2   3  12         32.91         30.67        36.65 o                         
  -1   3  12       3208.54       3063.82        86.37 o                         
   0   3  12        310.81        423.23        51.48 o                         
   1   3  12        193.29        163.04        17.88 o                         
   2   3  12       2177.53       2141.54       114.12 o                         
   3   3  12        376.88        413.37        32.47 o                         
   4   3  12         12.64          3.66        35.32 o                         
   5   3  12          6.69         35.89        37.14 o                         
   6   3  12        205.16        201.20        47.54 o                         
   7   3  12        518.38        450.99        62.08 o                         
   8   3  12         87.56        116.41        62.43 o                         
   9   3  12        342.24        324.55        62.65 o                         
  10   3  12         55.70         55.70        67.37 o                         
  11   3  12         27.42         67.52        91.12 o                         
  12   3  12         14.68         -9.86        88.72 o                         
  13   3  12          7.14         38.49       113.05 o                         
 -12   4  12         35.75         56.65       107.70 o                         
 -11   4  12        123.94        165.04        87.04 o                         
 -10   4  12        164.90        177.89        84.91 o                         
  -9   4  12         98.77         65.96        66.46 o                         
  -8   4  12        202.70         56.47        73.85 o                         
  -7   4  12         28.99         -0.30        57.20 o                         
  -6   4  12        133.62        216.72        55.95 o                         
  -5   4  12         56.91         23.50        42.38 o                         
  -4   4  12          0.70         26.37        45.13 o                         
  -3   4  12          2.25          0.10        33.52 o                         
  -2   4  12        566.16        620.75       251.67 o                         
  -1   4  12        315.47        239.48       133.92 o                         
   0   4  12        670.54        452.54        88.91 o                         
   1   4  12          1.84         12.70        73.61 o                         
   2   4  12         69.68         78.30        20.08 o                         
   3   4  12        645.84        580.65        80.96 o                         
   4   4  12        598.69        524.09        44.21 o                         
   5   4  12       1201.66       1173.37       118.99 o                         
   6   4  12          0.26         -0.03        48.55 o                         
   7   4  12        800.03        718.81        66.12 o                         
   8   4  12        101.53         85.69        81.36 o                         
   9   4  12        636.20        408.65        92.83 o                         
  10   4  12        153.91        119.20       125.15 o                         
  11   4  12         11.48          4.77       123.55 o                         
  12   4  12        364.31        390.47       124.17 o                         
 -12   5  12         82.79         47.91       110.99 o                         
 -11   5  12         58.29        -31.21       110.96 o                         
 -10   5  12         63.22         48.91        89.51 o                         
  -9   5  12        133.98        105.69        77.60 o                         
  -8   5  12       1223.57       1139.19        84.93 o                         
  -7   5  12        713.39        636.50        66.87 o                         
  -6   5  12          9.51        -33.57        72.90 o                         
  -5   5  12       1319.59       1287.86        66.74 o                         
  -4   5  12        165.74        156.72        41.31 o                         
  -3   5  12       1303.11       1334.84       211.20 o                         
  -2   5  12        394.22        407.76        70.47 o                         
  -1   5  12         67.38         47.78        56.32 o                         
   0   5  12       2328.17       2484.49        99.74 o                         
   1   5  12       1503.30       1528.42        94.54 o                         
   2   5  12         45.02         63.85        84.92 o                         
   3   5  12         96.40        100.94        28.45 o                         
   4   5  12       1184.28       1097.65        60.34 o                         
   5   5  12          8.59         25.89        47.76 o                         
   6   5  12       2239.47       1963.84       144.05 o                         
   7   5  12         33.22        -28.02        70.42 o                         
   8   5  12         14.30         55.40        63.86 o                         
   9   5  12        620.19        568.07        83.49 o                         
  10   5  12        128.81        202.03       103.99 o                         
  11   5  12        134.58        134.37       106.11 o                         
 -11   6  12        477.37        563.50        99.41 o                         
 -10   6  12          5.77        136.79       122.06 o                         
  -9   6  12         37.65        116.77        98.07 o                         
  -8   6  12         29.81         -1.90        97.26 o                         
  -7   6  12        110.98         31.75        73.38 o                         
  -6   6  12       1172.22       1138.78       123.50 o                         
  -5   6  12        766.59        801.39        70.29 o                         
  -4   6  12          5.80        -24.56        55.62 o                         
  -3   6  12        448.48        494.82        61.66 o                         
  -2   6  12       3761.47       4141.91       126.64 o                         
  -1   6  12        246.22        191.97        67.80 o                         
   0   6  12        829.59        838.58        87.29 o                         
   1   6  12        447.19        542.71        69.98 o                         
   2   6  12         21.40         31.95        62.52 o                         
   3   6  12       3033.42       3254.60       136.79 o                         
   4   6  12        338.61        243.02        44.76 o                         
   5   6  12          4.23         38.00        54.07 o                         
   6   6  12       1810.12       1635.84       184.40 o                         
   7   6  12        161.98        187.80        64.87 o                         
   8   6  12          0.95        -86.35        85.20 o                         
   9   6  12         10.97         60.80        95.08 o                         
  10   6  12         35.83         20.52        87.13 o                         
  -9   7  12        254.47        128.48        93.27 o                         
  -8   7  12        321.91        377.88       108.22 o                         
  -7   7  12         18.71         60.61        80.78 o                         
  -6   7  12        329.98        374.76       133.43 o                         
  -5   7  12        106.94        108.18        74.85 o                         
  -4   7  12        116.87        100.13        53.83 o                         
  -3   7  12        627.78        657.97        88.59 o                         
  -2   7  12       1297.88       1362.00       104.03 o                         
  -1   7  12        315.94        349.61        92.91 o                         
   0   7  12       1707.86       1782.94        87.48 o                         
   1   7  12       1658.84       1845.91       121.20 o                         
   2   7  12        393.23        535.99       118.29 o                         
   3   7  12        562.72        617.14       104.75 o                         
   4   7  12         66.53         64.34        53.65 o                         
   5   7  12         11.48         43.17        66.42 o                         
   6   7  12        386.26        328.63        90.27 o                         
   7   7  12        190.15        102.88        83.36 o                         
   8   7  12         49.76        -12.19        89.31 o                         
   9   7  12        347.05        159.91        95.60 o                         
  -8   8  12         67.18        -68.38       115.66 o                         
  -7   8  12         55.66         49.60       105.15 o                         
  -6   8  12        131.26         71.90       104.97 o                         
  -5   8  12         92.30        107.58        81.63 o                         
  -4   8  12        586.21        522.35       110.47 o                         
  -3   8  12        330.52        312.63       118.19 o                         
  -2   8  12        225.82        301.52       114.86 o                         
  -1   8  12        587.83        539.39       127.07 o                         
   0   8  12        574.25        667.35        93.36 o                         
   1   8  12        620.39        592.92       102.66 o                         
   2   8  12        206.57        216.09        78.26 o                         
   3   8  12         33.23        -35.28       132.34 o                         
   4   8  12       1855.33       1410.90       475.43 o                         
   5   8  12        600.62        503.45        64.93 o                         
   6   8  12        250.70        154.00        78.63 o                         
   7   8  12        286.28        200.14        77.73 o                         
  -5   9  12        129.31        151.08        90.28 o                         
  -4   9  12          0.30         -6.98       118.20 o                         
  -3   9  12         81.12         52.38       132.15 o                         
  -2   9  12        634.26        837.93       138.21 o                         
  -1   9  12        825.61        723.86       155.36 o                         
   0   9  12         65.00         62.64       165.60 o                         
   1   9  12        290.33        300.49       142.88 o                         
   2   9  12        878.34        938.08       116.09 o                         
   3   9  12        273.77        296.56       155.38 o                         
   4   9  12          0.37         94.10       153.11 o                         
   5   9  12          0.16        -54.30        80.04 o                         
 -13   1  13         83.83         41.20        77.82 o                         
 -12   1  13          2.76         36.46        79.03 o                         
 -11   1  13          7.71         16.56        66.37 o                         
 -10   1  13        508.16        575.44        73.85 o                         
  -9   1  13          7.12          2.46        61.10 o                         
  -8   1  13        829.12        898.80        67.62 o                         
  -7   1  13         82.57        117.51        58.69 o                         
  -6   1  13        580.80        589.49        54.70 o                         
  -5   1  13       2586.54       2812.37        82.76 o                         
  -4   1  13          9.38         12.29        41.53 o                         
  -3   1  13         56.41        124.71        31.96 o                         
  -2   1  13        508.93        534.71        30.10 o                         
  -1   1  13        261.26        311.25        25.11 o                         
   0   1  13        364.30        370.17        38.22 o                         
   1   1  13       5694.10       5641.36       105.56 o                         
   2   1  13        823.81        783.68        40.84 o                         
   3   1  13       2965.12       2903.86        74.26 o                         
   4   1  13       4376.80       4558.91       103.70 o                         
   5   1  13       1015.80       1035.73        45.04 o                         
   6   1  13       1652.69       1678.52        66.36 o                         
   7   1  13        696.36        701.64        58.15 o                         
   8   1  13        780.34        935.34        80.35 o                         
   9   1  13        698.27        755.42        66.67 o                         
  10   1  13        237.84        303.17        75.80 o                         
  11   1  13          2.00         49.08        73.60 o                         
  12   1  13         45.45         -7.45        91.10 o                         
  13   1  13        372.75        367.60        95.16 o                         
 -13   2  13         19.15         68.27        90.49 o                         
 -12   2  13         46.75         99.08        79.34 o                         
 -11   2  13        534.42        615.64        80.15 o                         
 -10   2  13        555.16        550.41        64.32 o                         
  -9   2  13          1.56         16.58        62.78 o                         
  -8   2  13         10.93         32.22        67.16 o                         
  -7   2  13        695.12        614.07        61.26 o                         
  -6   2  13         83.31         73.15        49.21 o                         
  -5   2  13        623.26        746.68        52.32 o                         
  -4   2  13       1224.71       1273.64        53.57 o                         
  -3   2  13         21.60         -0.53        29.16 o                         
  -2   2  13      10833.43      11216.77       211.81 o                         
  -1   2  13       1733.12       1763.34        44.37 o                         
   0   2  13       1585.52       1646.56        58.47 o                         
   1   2  13       6238.63       6345.33       131.70 o                         
   2   2  13       2146.89       2237.86        70.84 o                         
   3   2  13        698.39        666.51        33.57 o                         
   4   2  13       1060.42        935.32        47.45 o                         
   5   2  13        163.20        125.59        47.51 o                         
   6   2  13        423.75        384.59        43.43 o                         
   7   2  13       1997.51       2140.74        85.36 o                         
   8   2  13        668.43        685.68        63.72 o                         
   9   2  13        128.89         87.87        67.45 o                         
  10   2  13        402.31        367.04        67.50 o                         
  11   2  13        185.55        185.57        77.96 o                         
  12   2  13        476.32        450.43       103.74 o                         
  13   2  13         61.84         45.52       102.84 o                         
 -13   3  13        393.78        401.58       101.77 o                         
 -12   3  13        371.85        317.86        99.14 o                         
 -11   3  13          1.50         13.60        83.23 o                         
 -10   3  13        178.60        138.96        67.12 o                         
  -9   3  13        113.46         67.26        64.22 o                         
  -8   3  13        772.02        893.70        73.01 o                         
  -7   3  13        148.41        205.63        50.26 o                         
  -6   3  13         11.63         -4.15        49.31 o                         
  -5   3  13       2346.86       2460.43        83.43 o                         
  -4   3  13       2621.98       2573.19       145.98 o                         
  -3   3  13       3061.72       3083.17        91.72 o                         
  -2   3  13        621.48        615.93        52.59 o                         
  -1   3  13       3136.26       3025.32       108.86 o                         
   0   3  13       4677.17       4518.76       157.99 o                         
   1   3  13       3364.23       3324.75       119.81 o                         
   2   3  13       1482.91       1389.44        45.65 o                         
   3   3  13       3491.50       3484.92        90.06 o                         
   4   3  13       4688.44       4751.84       195.18 o                         
   5   3  13       1552.38       1669.95        66.26 o                         
   6   3  13         50.65         30.77        46.37 o                         
   7   3  13          2.52        -56.67        55.13 o                         
   8   3  13         46.65        100.45        61.85 o                         
   9   3  13        561.69        588.37        71.24 o                         
  10   3  13        631.24        663.71        78.21 o                         
  11   3  13        195.60        242.19        76.64 o                         
  12   3  13         30.86        104.06       103.97 o                         
 -12   4  13          8.29        -87.55       111.91 o                         
 -11   4  13        615.60        639.72       103.26 o                         
 -10   4  13        832.47        951.51       108.78 o                         
  -9   4  13          9.39         57.70        77.07 o                         
  -8   4  13       2428.43       2381.82       109.22 o                         
  -7   4  13        919.21        770.48        64.40 o                         
  -6   4  13       1034.18        925.94        97.51 o                         
  -5   4  13        269.64        153.57        47.61 o                         
  -4   4  13          8.15         12.05        35.38 o                         
  -3   4  13       4196.69       3657.34       385.56 o                         
  -2   4  13       1746.10       1918.57       162.54 o                         
  -1   4  13       3699.63       3812.63       158.54 o                         
   0   4  13        245.66        249.03        62.16 o                         
   1   4  13        297.71        270.33       154.67 o                         
   2   4  13        966.37       1009.38        88.47 o                         
   3   4  13        102.41         57.60        38.78 o                         
   4   4  13        133.49         76.09        37.89 o                         
   5   4  13        106.73         64.52        43.04 o                         
   6   4  13       1632.91       1472.19        70.14 o                         
   7   4  13       1706.28       1524.23        73.82 o                         
   8   4  13        482.71        421.55        74.35 o                         
   9   4  13        305.25        197.35        74.91 o                         
  10   4  13        323.08        240.15        90.88 o                         
  11   4  13         46.31        -60.14       101.43 o                         
  12   4  13         60.50        276.67        94.58 o                         
 -11   5  13        151.41         76.40        99.65 o                         
 -10   5  13         86.50        134.83       102.67 o                         
  -9   5  13          0.84        -24.83        77.61 o                         
  -8   5  13         11.98         32.66        73.23 o                         
  -7   5  13        558.55        642.10       107.55 o                         
  -6   5  13       1001.14       1007.82        73.79 o                         
  -5   5  13        191.57        172.67        55.14 o                         
  -4   5  13        297.50        331.76        47.13 o                         
  -3   5  13        159.42        184.46        29.78 o                         
  -2   5  13         52.52         53.58        69.14 o                         
  -1   5  13        158.93         79.42        62.29 o                         
   0   5  13        213.97        258.70        67.61 o                         
   1   5  13       1065.80       1148.30        87.08 o                         
   2   5  13       3263.43       3353.46       147.26 o                         
   3   5  13       1629.70       1475.80       170.71 o                         
   4   5  13       1266.66       1106.31       163.77 o                         
   5   5  13        854.44        794.85        78.84 o                         
   6   5  13        179.89        198.59        55.33 o                         
   7   5  13          5.69        -16.76        50.94 o                         
   8   5  13          2.79         34.88        82.30 o                         
   9   5  13        176.69        179.32        87.20 o                         
  10   5  13        177.14        209.26       112.29 o                         
  11   5  13        210.54        205.50       120.21 o                         
 -10   6  13          4.40        -21.38        97.11 o                         
  -9   6  13        670.25        732.46       102.52 o                         
  -8   6  13          8.06         -9.04        94.59 o                         
  -7   6  13        288.37        278.22        70.66 o                         
  -6   6  13        683.29        704.29        65.85 o                         
  -5   6  13        129.45        137.41        80.22 o                         
  -4   6  13        316.17        324.08        52.84 o                         
  -3   6  13          9.28         13.75        71.00 o                         
  -2   6  13        141.17        107.45        70.74 o                         
  -1   6  13       1057.85       1091.15        88.49 o                         
   0   6  13       1762.41       2022.19       103.41 o                         
   1   6  13        398.93        438.35        72.25 o                         
   2   6  13         97.74        147.81        53.65 o                         
   3   6  13        451.70        477.74        77.03 o                         
   4   6  13        195.62        114.11        47.21 o                         
   5   6  13        992.07        736.26       114.20 o                         
   6   6  13        344.44        323.68        70.92 o                         
   7   6  13         22.70         34.94        75.89 o                         
   8   6  13        456.53        359.54        96.55 o                         
   9   6  13        156.78        117.05        84.28 o                         
  10   6  13          8.18         66.35        82.83 o                         
  -9   7  13         11.55          1.67       110.12 o                         
  -8   7  13         10.16         94.42       101.03 o                         
  -7   7  13         22.45         73.83        92.90 o                         
  -6   7  13        539.88        540.93       100.51 o                         
  -5   7  13         37.87         69.01        82.86 o                         
  -4   7  13        181.62        155.15        55.06 o                         
  -3   7  13         91.58        -26.98        83.40 o                         
  -2   7  13         20.32         55.13        70.54 o                         
  -1   7  13        612.43        550.53        97.07 o                         
   0   7  13          0.54         23.36        78.57 o                         
   1   7  13        445.29        568.03       131.30 o                         
   2   7  13        501.37        478.64        85.31 o                         
   3   7  13       1156.22       1191.34       124.65 o                         
   4   7  13         76.17         52.52        48.13 o                         
   5   7  13         19.94         26.16        59.15 o                         
   6   7  13        481.07        452.79        68.13 o                         
   7   7  13         67.37        132.92        98.15 o                         
   8   7  13        171.39         53.48        81.22 o                         
   9   7  13          3.92         79.87       103.17 o                         
  -7   8  13         20.33         10.81        96.66 o                         
  -6   8  13         89.74        124.47        85.85 o                         
  -5   8  13        229.78        238.69        76.18 o                         
  -4   8  13         61.27         96.04       168.81 o                         
  -3   8  13         63.80         18.59       120.40 o                         
  -2   8  13        173.66        263.11        83.15 o                         
  -1   8  13          0.24         22.44       101.70 o                         
   0   8  13        287.45        290.16        77.28 o                         
   1   8  13        287.86        190.55       103.55 o                         
   2   8  13         18.97         48.05        71.87 o                         
   3   8  13        208.35        233.05       119.32 o                         
   4   8  13        220.83        343.34       119.50 o                         
   5   8  13          2.78         -1.11        64.02 o                         
   6   8  13          0.15        -17.36        86.88 o                         
   7   8  13        311.46        125.10       112.84 o                         
  -5   9  13        628.97        626.48       149.19 o                         
  -4   9  13         19.72         -2.98       142.17 o                         
  -3   9  13         68.16        119.36       138.67 o                         
  -2   9  13        164.70        221.94       140.20 o                         
  -1   9  13         12.72         60.70       133.55 o                         
   0   9  13        372.41        407.96       110.86 o                         
   1   9  13         76.77        -45.01       144.01 o                         
   2   9  13          1.32         84.93       130.55 o                         
   3   9  13         16.01        -34.00       141.33 o                         
   4   9  13        240.01        236.60       269.80 o                         
 -13   0  14         13.02         24.85       132.55 o                         
 -12   0  14        479.20        400.23       127.88 o                         
 -11   0  14       1097.66       1278.63       108.19 o                         
 -10   0  14        885.63       1141.55       112.17 o                         
  -9   0  14       1267.19       1239.20       108.26 o                         
  -8   0  14       1508.81       1559.71       106.38 o                         
  -7   0  14       3197.14       3500.10       156.90 o                         
  -6   0  14        469.40        484.53        63.60 o                         
  -5   0  14         27.63          1.69        54.86 o                         
  -4   0  14       2358.57       2352.28       110.94 o                         
  -3   0  14       3416.73       3538.89       113.97 o                         
  -2   0  14       1329.66       1431.59        97.79 o                         
  -1   0  14       1505.50       1599.53        66.92 o                         
   0   0  14        276.06        325.49        35.57 o                         
   1   0  14       1208.33       1333.41        58.26 o                         
   2   0  14      15163.12      16441.02       344.91 o                         
   3   0  14       1663.67       1825.05        80.04 o                         
   4   0  14          1.69        -15.37        45.65 o                         
   5   0  14         11.31         25.49        51.40 o                         
   6   0  14         14.78        -54.63        56.36 o                         
   7   0  14        597.11        610.51        80.88 o                         
   8   0  14       1282.76       1291.56        97.71 o                         
   9   0  14        136.02        173.36       104.93 o                         
  10   0  14         11.93         91.81        95.65 o                         
  11   0  14       1293.27       1668.20       138.18 o                         
  12   0  14        308.29        241.98       133.49 o                         
  13   0  14        249.60        326.77       262.36 o                         
 -13   1  14         26.28         -3.57       103.18 o                         
 -12   1  14         55.88         53.70        93.45 o                         
 -11   1  14         44.01        100.45        74.61 o                         
 -10   1  14        529.33        499.71        68.70 o                         
  -9   1  14        467.46        500.79        62.32 o                         
  -8   1  14        685.17        796.04        61.32 o                         
  -7   1  14        600.79        697.17        53.68 o                         
  -6   1  14        391.50        356.51        43.18 o                         
  -5   1  14        906.44       1005.66        44.67 o                         
  -4   1  14       3504.64       3625.59        88.14 o                         
  -3   1  14        585.70        623.44        36.71 o                         
  -2   1  14        465.23        449.35        32.16 o                         
  -1   1  14       2888.87       2795.89        57.81 o                         
   0   1  14        570.49        532.05        29.02 o                         
   1   1  14       2229.28       2286.30        56.86 o                         
   2   1  14       2010.87       2091.99        55.19 o                         
   3   1  14        342.73        424.09        36.10 o                         
   4   1  14       1897.17       1982.92        58.70 o                         
   5   1  14       5071.13       5445.22       117.27 o                         
   6   1  14       2625.72       2984.83        84.68 o                         
   7   1  14        267.28        344.07        49.60 o                         
   8   1  14       1455.63       1642.18        77.85 o                         
   9   1  14        679.82        758.59        76.69 o                         
  10   1  14        559.67        579.77        69.16 o                         
  11   1  14         20.41         25.66        88.76 o                         
  12   1  14          1.35       -132.17       116.63 o                         
  13   1  14        198.24        263.99       120.24 o                         
 -13   2  14         57.16         50.42       102.08 o                         
 -12   2  14         23.20         -7.38        86.83 o                         
 -11   2  14         20.03        -33.67        93.23 o                         
 -10   2  14         22.47         31.14        64.50 o                         
  -9   2  14        603.79        682.10        69.85 o                         
  -8   2  14        123.99        174.13        51.97 o                         
  -7   2  14        656.02        637.19        52.31 o                         
  -6   2  14       5931.61       5960.75       135.88 o                         
  -5   2  14        142.65        239.70        46.50 o                         
  -4   2  14        120.24         99.40        42.24 o                         
  -3   2  14        972.60        820.58        48.03 o                         
  -2   2  14       1506.57       1554.27        49.81 o                         
  -1   2  14         50.10         80.20        23.31 o                         
   0   2  14         18.63         45.37        30.08 o                         
   1   2  14         80.45         99.57        26.30 o                         
   2   2  14       3234.72       3426.57        82.85 o                         
   3   2  14       1460.06       1539.82        57.81 o                         
   4   2  14        215.79        171.01        51.50 o                         
   5   2  14        215.74        214.85        41.99 o                         
   6   2  14        995.49       1054.96        61.51 o                         
   7   2  14        827.07        805.42        65.50 o                         
   8   2  14        192.76        230.33        60.05 o                         
   9   2  14          7.19        -45.45        63.62 o                         
  10   2  14        996.31       1006.87        90.98 o                         
  11   2  14        184.89        155.48        86.69 o                         
  12   2  14          3.80        -62.90        96.28 o                         
 -12   3  14          8.35         11.58        95.97 o                         
 -11   3  14         26.16         19.62        86.24 o                         
 -10   3  14         24.90         80.24        66.13 o                         
  -9   3  14        164.49        151.11        75.84 o                         
  -8   3  14          4.04         92.97        69.22 o                         
  -7   3  14         94.84         89.84        75.10 o                         
  -6   3  14        154.77        187.06        50.19 o                         
  -5   3  14        151.38        159.01        51.34 o                         
  -4   3  14         11.09         31.03        46.43 o                         
  -3   3  14       1029.62        899.57        45.05 o                         
  -2   3  14        551.26        456.59        32.75 o                         
  -1   3  14        156.26        145.04        31.74 o                         
   0   3  14        328.83        306.53        42.02 o                         
   1   3  14        383.08        378.20        27.14 o                         
   2   3  14        123.03        122.15        27.87 o                         
   3   3  14         17.70         42.66        33.48 o                         
   4   3  14       2556.06       2398.78        91.84 o                         
   5   3  14          1.12         45.66        50.30 o                         
   6   3  14        147.21        156.15        53.72 o                         
   7   3  14        750.07        756.46        59.03 o                         
   8   3  14          5.50        -13.92        56.91 o                         
   9   3  14          1.10        -16.64        73.13 o                         
  10   3  14          6.59        -35.80        78.07 o                         
  11   3  14          1.22         16.91        77.36 o                         
  12   3  14         24.10        -14.97        86.01 o                         
 -12   4  14         11.62        -55.37       103.79 o                         
 -11   4  14          2.62         48.15        89.58 o                         
 -10   4  14          7.28        -40.07        86.58 o                         
  -9   4  14         97.81        105.90        75.40 o                         
  -8   4  14         72.54        106.46        76.96 o                         
  -7   4  14         25.19         75.97        70.81 o                         
  -6   4  14        212.89        292.70        61.41 o                         
  -5   4  14        955.24        867.24        69.68 o                         
  -4   4  14        162.75        156.68        43.26 o                         
  -3   4  14       2465.03       2334.79       170.98 o                         
  -2   4  14        529.87        641.46        99.99 o                         
  -1   4  14       3693.28       3604.73       111.65 o                         
   0   4  14       1091.77       1165.25        73.78 o                         
   1   4  14        569.67        560.65        63.76 o                         
   2   4  14        740.97        797.40        71.86 o                         
   3   4  14          0.07        -12.10        36.09 o                         
   4   4  14       1332.51       1289.54        78.84 o                         
   5   4  14        235.68        215.68        51.03 o                         
   6   4  14        450.03        372.11        50.82 o                         
   7   4  14       1310.30       1273.74       120.33 o                         
   8   4  14          8.44        -57.14        74.21 o                         
   9   4  14         97.58        139.17        85.53 o                         
  10   4  14         38.69         44.89        80.53 o                         
  11   4  14        149.64        102.47       107.03 o                         
 -11   5  14        395.62        406.58       131.59 o                         
 -10   5  14        233.95        303.14       110.59 o                         
  -9   5  14        192.44        112.19        91.84 o                         
  -8   5  14        629.13        571.15        88.61 o                         
  -7   5  14          9.99          2.60        57.18 o                         
  -6   5  14        912.22        668.45        64.66 o                         
  -5   5  14        409.20        473.68        64.24 o                         
  -4   5  14        665.31        619.19        68.95 o                         
  -3   5  14        266.23        342.90        83.46 o                         
  -2   5  14        758.75        705.84        73.88 o                         
  -1   5  14       2355.97       2497.64       114.59 o                         
   0   5  14       2493.60       2444.34       113.61 o                         
   1   5  14       2067.93       2260.15       103.84 o                         
   2   5  14        161.10        191.17        73.27 o                         
   3   5  14        343.26        396.20        75.95 o                         
   4   5  14       1475.08       1332.38       159.25 o                         
   5   5  14       1468.95       1278.70        97.47 o                         
   6   5  14         49.11         -3.38        58.60 o                         
   7   5  14         29.38         33.27        64.08 o                         
   8   5  14        269.94         90.87        78.21 o                         
   9   5  14         62.51         17.56        76.58 o                         
  10   5  14        299.84         79.01       131.61 o                         
  11   5  14          1.87        -63.50       111.95 o                         
 -10   6  14        589.31        596.58        92.15 o                         
  -9   6  14         82.94         -0.54        99.37 o                         
  -8   6  14          1.36         32.49        88.77 o                         
  -7   6  14       2297.86       1911.46       255.48 o                         
  -6   6  14         72.59         57.91        66.36 o                         
  -5   6  14        237.57        207.03        81.81 o                         
  -4   6  14        681.10        542.23        83.42 o                         
  -3   6  14         29.65         61.14        69.81 o                         
  -2   6  14       1007.87       1005.82        67.77 o                         
  -1   6  14        136.96        148.59        75.93 o                         
   0   6  14         96.08        106.86        74.90 o                         
   1   6  14        622.10        635.71       104.14 o                         
   2   6  14        894.94        962.90        69.82 o                         
   3   6  14        570.25        579.85        98.11 o                         
   4   6  14         25.63         41.58        83.37 o                         
   5   6  14         13.20        -18.91        54.77 o                         
   6   6  14        444.88        403.35        70.55 o                         
   7   6  14        501.25        522.11        77.59 o                         
   8   6  14        688.71        568.23        83.39 o                         
   9   6  14        149.70        205.53        94.98 o                         
  10   6  14         20.60        -28.76        98.37 o                         
  -9   7  14         65.42        132.68       126.68 o                         
  -8   7  14          7.67         51.02        95.46 o                         
  -7   7  14        146.16         78.84        94.18 o                         
  -6   7  14          0.61        -51.79        77.33 o                         
  -5   7  14        363.49        344.53       113.66 o                         
  -4   7  14        793.43        875.04       107.53 o                         
  -3   7  14        727.56        799.47       102.92 o                         
  -2   7  14         28.18         40.66        71.03 o                         
  -1   7  14        689.12        808.91        94.68 o                         
   0   7  14         52.72         67.75        79.04 o                         
   1   7  14         54.86        186.04       117.85 o                         
   2   7  14         23.03        -23.17        79.74 o                         
   3   7  14        135.06        101.67        94.90 o                         
   4   7  14        458.09        616.68       119.65 o                         
   5   7  14       1095.72        833.18       182.62 o                         
   6   7  14        507.86        435.12       100.34 o                         
   7   7  14        167.20         31.01       105.43 o                         
   8   7  14        366.13        179.76        71.86 o                         
  -7   8  14         11.91         33.29       101.22 o                         
  -6   8  14        443.60        342.01        96.33 o                         
  -5   8  14        467.17        467.14       189.70 o                         
  -4   8  14          0.47         15.29       110.16 o                         
  -3   8  14         32.93        -25.73       124.20 o                         
  -2   8  14          2.62        -18.89        87.33 o                         
  -1   8  14        351.04        308.10       112.28 o                         
   0   8  14        339.34        299.50        79.87 o                         
   1   8  14        790.12        841.69       116.13 o                         
   2   8  14       1038.08       1059.30        95.28 o                         
   3   8  14        245.00        207.54       159.33 o                         
   4   8  14         39.92         51.56       119.21 o                         
   5   8  14         17.22         94.10       146.66 o                         
   6   8  14         12.11        -65.76        77.44 o                         
   7   8  14        311.18        113.74       110.44 o                         
  -4   9  14         89.07        142.40       165.09 o                         
  -3   9  14        712.64        711.32       135.89 o                         
  -2   9  14        919.16       1001.38       130.36 o                         
  -1   9  14          1.69        -11.41       136.22 o                         
   0   9  14          1.65         11.34       111.36 o                         
   1   9  14        114.06         -0.48       152.57 o                         
   2   9  14          2.30        -33.82       171.33 o                         
   3   9  14        351.89        271.16       112.84 o                         
   4   9  14        176.96         60.68       183.64 o                         
 -13   1  15          0.53        -97.68       108.54 o                         
 -12   1  15         96.30        230.29       105.68 o                         
 -11   1  15          8.73        -93.95        99.67 o                         
 -10   1  15          5.23          2.36        70.04 o                         
  -9   1  15        750.18        843.35        79.52 o                         
  -8   1  15        298.30        264.09        51.04 o                         
  -7   1  15        842.53        896.05        62.21 o                         
  -6   1  15        157.93        184.81        43.25 o                         
  -5   1  15       1003.00       1025.83        60.10 o                         
  -4   1  15       6807.55       7193.19       172.54 o                         
  -3   1  15        855.47        936.24        44.64 o                         
  -2   1  15       5423.79       5686.31       116.14 o                         
  -1   1  15       1070.76       1069.52        40.71 o                         
   0   1  15       3522.28       3557.27        80.46 o                         
   1   1  15       1973.32       2086.21        61.19 o                         
   2   1  15        396.08        383.27        36.41 o                         
   3   1  15       2262.72       2401.34        71.07 o                         
   4   1  15        305.57        318.64        38.16 o                         
   5   1  15        445.67        530.83        51.81 o                         
   6   1  15        281.71        306.81        44.99 o                         
   7   1  15        275.11        302.78        54.75 o                         
   8   1  15       1320.85       1344.65        72.03 o                         
   9   1  15        211.77        224.26        68.84 o                         
  10   1  15          0.49         41.30        65.98 o                         
  11   1  15         25.31         28.84        83.26 o                         
  12   1  15          6.24        -17.78        91.57 o                         
 -13   2  15         26.04        -19.88       112.20 o                         
 -12   2  15        278.70        458.16       101.18 o                         
 -11   2  15         13.42        -15.45        83.93 o                         
 -10   2  15        415.42        498.06        86.17 o                         
  -9   2  15         99.27         99.82        62.89 o                         
  -8   2  15        634.68        514.09        67.30 o                         
  -7   2  15       1951.10       2076.23        82.28 o                         
  -6   2  15        499.15        535.44        71.08 o                         
  -5   2  15          8.43        -43.55        48.81 o                         
  -4   2  15        636.45        605.05        39.25 o                         
  -3   2  15       3643.05       3725.20        83.92 o                         
  -2   2  15       1553.22       1475.98        48.79 o                         
  -1   2  15        185.38        254.55        32.81 o                         
   0   2  15        133.15        122.95        29.41 o                         
   1   2  15        110.77        130.21        30.39 o                         
   2   2  15       3299.15       3377.02        80.62 o                         
   3   2  15       1525.76       1524.37        47.69 o                         
   4   2  15         92.64        126.90        35.08 o                         
   5   2  15        775.75        780.54        62.33 o                         
   6   2  15       1212.10       1249.08        58.39 o                         
   7   2  15          3.56        -11.83        65.42 o                         
   8   2  15        407.89        347.15        76.08 o                         
   9   2  15         10.75         86.93        76.50 o                         
  10   2  15          0.61         54.91        85.57 o                         
  11   2  15        307.78        325.53        92.53 o                         
  12   2  15        222.23        141.53        95.20 o                         
 -12   3  15          0.53        -64.60       121.28 o                         
 -11   3  15        136.88         86.39        87.36 o                         
 -10   3  15        258.50        307.98        81.69 o                         
  -9   3  15        114.57        151.42        89.81 o                         
  -8   3  15        102.29         97.84        60.52 o                         
  -7   3  15        194.34        123.18        52.86 o                         
  -6   3  15        803.26        674.24        64.62 o                         
  -5   3  15         16.96         58.00        51.61 o                         
  -4   3  15       1320.46       1380.06        58.20 o                         
  -3   3  15        491.19        576.45        39.20 o                         
  -2   3  15        856.57        941.60        80.33 o                         
  -1   3  15       1120.75       1196.31        50.21 o                         
   0   3  15       2416.09       2643.35        87.79 o                         
   1   3  15       3703.75       3542.53        84.56 o                         
   2   3  15        215.23        249.72        37.57 o                         
   3   3  15        160.43        120.46        30.88 o                         
   4   3  15        596.43        607.26        52.05 o                         
   5   3  15       2872.50       2721.38        95.09 o                         
   6   3  15       1833.13       1792.35        73.43 o                         
   7   3  15         14.17          0.20        62.52 o                         
   8   3  15        868.42        804.70        82.12 o                         
   9   3  15       2266.07       2181.49        97.64 o                         
  10   3  15         32.87         58.87        83.21 o                         
  11   3  15          7.14         23.02        88.20 o                         
  12   3  15        301.20        214.26        96.98 o                         
 -12   4  15        242.89        132.86        94.43 o                         
 -11   4  15         76.03        216.40       100.72 o                         
 -10   4  15         37.41        -26.30        76.44 o                         
  -9   4  15        102.93        148.65        90.17 o                         
  -8   4  15         46.23         98.11        71.04 o                         
  -7   4  15        930.34       1036.67       140.94 o                         
  -6   4  15        913.81        887.46       126.34 o                         
  -5   4  15        345.32        303.41        67.48 o                         
  -4   4  15        256.25        256.15        42.48 o                         
  -3   4  15       2466.37       2205.53       177.26 o                         
  -2   4  15        745.88        829.36        75.93 o                         
  -1   4  15        172.21        218.31        62.45 o                         
   0   4  15          1.18         69.91        62.09 o                         
   1   4  15        113.04        161.22        63.43 o                         
   2   4  15        914.77        994.71        74.14 o                         
   3   4  15        735.07        711.73        59.46 o                         
   4   4  15        467.29        426.72        53.20 o                         
   5   4  15       1328.15       1263.08        61.93 o                         
   6   4  15       1144.46       1113.02        72.26 o                         
   7   4  15        478.10        531.27        69.07 o                         
   8   4  15        291.71        296.30        64.12 o                         
   9   4  15         30.76        -42.39        85.68 o                         
  10   4  15         15.66         30.80       102.56 o                         
  11   4  15        718.48        642.62        94.76 o                         
 -11   5  15          1.07         60.80       116.40 o                         
 -10   5  15          8.97        -80.28       130.07 o                         
  -9   5  15         65.47         -6.14        80.40 o                         
  -8   5  15        109.27         73.69        89.71 o                         
  -7   5  15         64.42        -81.85        79.15 o                         
  -6   5  15          4.18        -16.16        63.34 o                         
  -5   5  15         33.91         29.11        54.37 o                         
  -4   5  15        325.87        265.28        54.78 o                         
  -3   5  15        753.69        613.02       269.83 o                         
  -2   5  15        439.67        365.27       160.03 o                         
  -1   5  15        848.13        661.97       251.29 o                         
   0   5  15       1244.07       1126.76       180.76 o                         
   1   5  15        223.43        179.81       129.07 o                         
   2   5  15        923.42        851.09       133.14 o                         
   3   5  15        435.04        485.58       107.38 o                         
   4   5  15        226.45        167.46        86.98 o                         
   5   5  15        857.57        653.95       104.24 o                         
   6   5  15        100.80         93.97        69.52 o                         
   7   5  15        936.15        871.04       102.64 o                         
   8   5  15        619.49        348.35        94.97 o                         
   9   5  15         77.89        151.09       108.34 o                         
  10   5  15        591.50        347.74       132.33 o                         
 -10   6  15         96.40        100.71       101.87 o                         
  -9   6  15         11.27         69.17       111.06 o                         
  -8   6  15         83.42         49.26        83.97 o                         
  -7   6  15         16.13         68.26        79.85 o                         
  -6   6  15         80.86        154.93        69.86 o                         
  -5   6  15        462.97        317.37        72.24 o                         
  -4   6  15       1203.68       1164.63       112.41 o                         
  -3   6  15        135.45         64.14        74.99 o                         
  -2   6  15        389.24        405.34        71.41 o                         
  -1   6  15       1102.45       1089.69        80.98 o                         
   0   6  15        127.94        122.21        79.10 o                         
   1   6  15       1096.84       1178.93        79.36 o                         
   2   6  15          6.70        -57.82        76.49 o                         
   3   6  15          7.86         -4.02        77.98 o                         
   4   6  15        835.48        844.54       114.36 o                         
   5   6  15        292.21        314.96        62.57 o                         
   6   6  15         43.42         96.36        71.92 o                         
   7   6  15        141.77        198.20        91.00 o                         
   8   6  15        158.79        149.57        89.54 o                         
   9   6  15        169.56        211.96       109.51 o                         
  -8   7  15        132.84        152.82       105.44 o                         
  -7   7  15        388.38        373.71        99.94 o                         
  -6   7  15        212.46        138.92       115.87 o                         
  -5   7  15        380.83        222.90        68.28 o                         
  -4   7  15         98.84         78.42       106.81 o                         
  -3   7  15          0.27        -76.31        78.02 o                         
  -2   7  15        646.31        625.65       100.76 o                         
  -1   7  15          1.23         67.11        88.87 o                         
   0   7  15        505.46        502.64        95.83 o                         
   1   7  15        804.94        902.73        97.89 o                         
   2   7  15        630.16        700.89       123.40 o                         
   3   7  15        343.03        345.27        83.44 o                         
   4   7  15          3.97        -12.21       121.47 o                         
   5   7  15        196.25        136.04       126.71 o                         
   6   7  15        314.48        275.72        77.84 o                         
   7   7  15        141.65         10.08        97.67 o                         
   8   7  15          3.52         82.44        69.80 o                         
  -7   8  15         34.96         46.69       101.50 o                         
  -6   8  15        150.77        143.62        84.79 o                         
  -5   8  15        132.24        117.45       154.26 o                         
  -4   8  15          0.02        -28.10       126.18 o                         
  -3   8  15        285.76        273.96        96.87 o                         
  -2   8  15        113.15         97.84        98.89 o                         
  -1   8  15        233.17        426.59       115.88 o                         
   0   8  15         26.80          2.12       109.36 o                         
   1   8  15         18.73         72.56       171.44 o                         
   2   8  15        169.73        169.67        93.24 o                         
   3   8  15        171.97        121.26       106.59 o                         
   4   8  15          2.40        -13.78       141.20 o                         
   5   8  15         32.83        204.36       173.45 o                         
   6   8  15          5.51        -41.14        87.31 o                         
  -3   9  15          2.98         84.19       127.80 o                         
  -2   9  15         63.56        122.79       137.61 o                         
  -1   9  15         44.12        191.83       137.22 o                         
   0   9  15        110.95        164.62        97.18 o                         
   1   9  15         20.87         15.71       162.83 o                         
   2   9  15         11.62         17.54       151.09 o                         
   3   9  15          1.85         38.67       126.67 o                         
 -13   0  16          2.13        -43.34        77.45 o                         
 -12   0  16         14.06        141.10       132.40 o                         
 -11   0  16        453.40        635.40       135.83 o                         
 -10   0  16          1.56         -5.83       157.59 o                         
  -9   0  16          6.82        -79.96        90.47 o                         
  -8   0  16       1111.11       1005.84        94.14 o                         
  -7   0  16       1502.27       1445.43        81.58 o                         
  -6   0  16        589.86        711.87        92.32 o                         
  -5   0  16        586.48        601.60        86.49 o                         
  -4   0  16         46.83        -21.37        72.28 o                         
  -3   0  16       3899.92       3994.13       124.01 o                         
  -2   0  16      10713.40      11705.50       246.58 o                         
  -1   0  16         43.14        -33.21        47.67 o                         
   0   0  16        160.67        209.02        46.01 o                         
   1   0  16       4938.20       5195.28       131.95 o                         
   2   0  16       2831.85       2760.58        83.59 o                         
   3   0  16      12005.15      12879.21       317.68 o                         
   4   0  16        154.45        142.45        44.57 o                         
   5   0  16        934.53        946.05        82.16 o                         
   6   0  16       4963.11       5314.50       223.82 o                         
   7   0  16       1347.23       1330.30       102.37 o                         
   8   0  16       1330.29       1309.11       117.96 o                         
   9   0  16        483.21        552.98        91.27 o                         
  10   0  16       1522.82       1621.67       124.48 o                         
  11   0  16        224.47        299.52       134.45 o                         
  12   0  16        326.76        317.86       170.78 o                         
 -13   1  16          0.71         30.39        93.60 o                         
 -12   1  16          0.50         -9.10        98.35 o                         
 -11   1  16         95.62        137.48        97.47 o                         
 -10   1  16         79.64         52.81        77.97 o                         
  -9   1  16       1117.82       1248.55        80.99 o                         
  -8   1  16        232.09        370.99        55.45 o                         
  -7   1  16         35.90         60.48        60.06 o                         
  -6   1  16         13.08          3.20        47.92 o                         
  -5   1  16       1729.36       1590.89        76.25 o                         
  -4   1  16         22.15          8.13        41.62 o                         
  -3   1  16        866.28        968.64        64.27 o                         
  -2   1  16        327.90        275.25        45.90 o                         
  -1   1  16          6.81         -9.55        29.20 o                         
   0   1  16       5906.19       6597.80       131.99 o                         
   1   1  16       3759.31       3980.55        79.99 o                         
   2   1  16         85.29        124.24        40.93 o                         
   3   1  16       3662.22       3842.21        97.59 o                         
   4   1  16       2808.77       3256.26        85.61 o                         
   5   1  16         33.03         -6.28        43.35 o                         
   6   1  16         10.28        -13.43        65.89 o                         
   7   1  16         12.67         77.82        53.75 o                         
   8   1  16         47.81         44.40        64.13 o                         
   9   1  16       2103.86       2174.57        84.13 o                         
  10   1  16        954.01        965.80        86.58 o                         
  11   1  16          5.35          0.78        83.58 o                         
  12   1  16        393.57        458.48        83.01 o                         
 -12   2  16        295.72        394.80        96.53 o                         
 -11   2  16        507.61        462.74        99.71 o                         
 -10   2  16        116.93         74.29        86.36 o                         
  -9   2  16        247.84        194.61        73.52 o                         
  -8   2  16        488.48        498.51        73.96 o                         
  -7   2  16         91.95         72.09        58.39 o                         
  -6   2  16        399.03        440.20        49.09 o                         
  -5   2  16          2.02         12.11        41.99 o                         
  -4   2  16         13.09          1.32        38.48 o                         
  -3   2  16       3140.60       3141.24        85.92 o                         
  -2   2  16          6.92         35.28        38.04 o                         
  -1   2  16        198.78        211.39        33.78 o                         
   0   2  16       4460.97       4591.84       108.20 o                         
   1   2  16        251.49        245.50        25.73 o                         
   2   2  16        124.18        168.05        45.76 o                         
   3   2  16        349.11        338.98        40.97 o                         
   4   2  16        198.94        142.10        44.63 o                         
   5   2  16       1528.49       1601.58       102.03 o                         
   6   2  16         64.79         55.61        44.78 o                         
   7   2  16        498.18        514.46        55.33 o                         
   8   2  16        428.77        447.83        64.70 o                         
   9   2  16          4.60         -1.18        62.57 o                         
  10   2  16          4.42        -34.48        81.13 o                         
  11   2  16          6.56        165.10       104.43 o                         
  12   2  16         79.05         31.23        88.61 o                         
 -12   3  16          0.18          4.28       101.48 o                         
 -11   3  16         39.46         48.39       108.94 o                         
 -10   3  16        155.26         97.99        87.21 o                         
  -9   3  16          5.78        123.99        76.94 o                         
  -8   3  16          2.03        -29.16        70.71 o                         
  -7   3  16         28.39          4.47        58.35 o                         
  -6   3  16        289.13        245.45        59.56 o                         
  -5   3  16         29.95         -8.78        47.94 o                         
  -4   3  16         27.11         48.98        48.12 o                         
  -3   3  16       1121.07       1024.01        50.57 o                         
  -2   3  16          0.65        -20.21        34.24 o                         
  -1   3  16       1633.99       1666.22        61.04 o                         
   0   3  16        193.72        188.17        39.54 o                         
   1   3  16       1426.04       1472.37        48.93 o                         
   2   3  16        215.22        241.43        40.73 o                         
   3   3  16         45.28         79.04        45.71 o                         
   4   3  16          8.40         46.22        43.52 o                         
   5   3  16         46.79         88.65        54.71 o                         
   6   3  16        211.96        218.96        51.61 o                         
   7   3  16         58.81         40.71        55.76 o                         
   8   3  16        149.42        150.62        62.71 o                         
   9   3  16          3.64        -25.01        72.91 o                         
  10   3  16          0.65        -75.50        77.45 o                         
  11   3  16        169.66        172.93       121.43 o                         
 -11   4  16        375.86        382.89        88.19 o                         
 -10   4  16        331.34        189.13       103.98 o                         
  -9   4  16        165.57        235.61        89.39 o                         
  -8   4  16        674.82        591.34        72.62 o                         
  -7   4  16         93.49        177.30        71.25 o                         
  -6   4  16       1672.29       1551.47        78.84 o                         
  -5   4  16        699.82        574.96        64.35 o                         
  -4   4  16        264.10        200.45        52.85 o                         
  -3   4  16        655.80        715.72        90.38 o                         
  -2   4  16         96.55         92.39        57.92 o                         
  -1   4  16        633.00        607.87        67.74 o                         
   0   4  16        126.64         95.58        80.73 o                         
   1   4  16          7.73         29.72        64.75 o                         
   2   4  16        136.94        120.32        48.39 o                         
   3   4  16          9.88         87.53        74.70 o                         
   4   4  16         46.60         75.68        53.63 o                         
   5   4  16        111.20         92.88        61.48 o                         
   6   4  16        120.91         70.53        61.83 o                         
   7   4  16        351.42        330.25        67.85 o                         
   8   4  16         67.25         44.70        78.69 o                         
   9   4  16         51.61         85.90        77.51 o                         
  10   4  16         47.48        134.78        99.88 o                         
  11   4  16          7.55         25.29        93.51 o                         
 -10   5  16        389.97        368.85       118.76 o                         
  -9   5  16        241.08        182.08       118.62 o                         
  -8   5  16        233.29        214.70       103.58 o                         
  -7   5  16        958.63        695.58        90.69 o                         
  -6   5  16        391.95        337.82        77.02 o                         
  -5   5  16       1934.50       1559.44       183.95 o                         
  -4   5  16         87.63         89.19        55.01 o                         
  -3   5  16        103.85        147.16        74.15 o                         
  -2   5  16         82.49        101.40        68.63 o                         
  -1   5  16         56.50         90.48        64.85 o                         
   0   5  16       2084.66       2068.29       192.49 o                         
   1   5  16        746.32        518.10       333.65 o                         
   2   5  16        416.51        209.69       277.99 o                         
   3   5  16        417.64        441.50        94.78 o                         
   4   5  16        937.73        625.97       315.20 o                         
   5   5  16        315.21        158.66        89.33 o                         
   6   5  16        608.25        410.58        89.64 o                         
   7   5  16        486.89        329.10        99.21 o                         
   8   5  16          2.48        -42.40        78.48 o                         
   9   5  16        332.57        227.36        96.35 o                         
  10   5  16         25.96         -7.68        92.25 o                         
  -9   6  16        103.74        143.03       115.88 o                         
  -8   6  16         13.41         91.91        90.34 o                         
  -7   6  16         28.09         32.31        87.24 o                         
  -6   6  16        357.67        198.96        82.73 o                         
  -5   6  16        270.86        297.94        84.55 o                         
  -4   6  16         27.41         -2.87       107.72 o                         
  -3   6  16        181.79        221.19        67.06 o                         
  -2   6  16       2999.49       3298.33       152.00 o                         
  -1   6  16         82.22        122.81        76.04 o                         
   0   6  16          2.62         44.56       114.65 o                         
   1   6  16       1465.82       1510.43       108.98 o                         
   2   6  16          3.79         -6.21        82.87 o                         
   3   6  16       1249.83       1528.31       120.43 o                         
   4   6  16          3.61        -79.84        88.17 o                         
   5   6  16         15.34         -7.44        55.91 o                         
   6   6  16       1609.24       1271.79       172.11 o                         
   7   6  16        618.97        403.97        94.81 o                         
   8   6  16         25.79        104.49        90.06 o                         
   9   6  16         35.21        -14.20        93.01 o                         
  -8   7  16         48.04         41.32       105.59 o                         
  -7   7  16         20.54        -24.91        96.23 o                         
  -6   7  16        303.34        160.60        79.97 o                         
  -5   7  16         62.13         88.93       130.39 o                         
  -4   7  16         38.51        -28.61        93.36 o                         
  -3   7  16         15.19         71.91        81.09 o                         
  -2   7  16         33.40         72.82       100.97 o                         
  -1   7  16         27.31         11.11        71.25 o                         
   0   7  16        931.93       1103.74       113.59 o                         
   1   7  16        362.82        344.40       132.82 o                         
   2   7  16        250.46        272.09       125.52 o                         
   3   7  16        715.41        877.27       103.97 o                         
   4   7  16        403.88        541.72       160.49 o                         
   5   7  16        289.41        336.97       133.87 o                         
   6   7  16         13.57         30.65        89.93 o                         
   7   7  16          2.93         -1.03        81.29 o                         
   8   7  16        149.80        153.58       113.47 o                         
  -6   8  16         37.36        -80.09       133.25 o                         
  -5   8  16         25.01        -20.09       128.30 o                         
  -4   8  16        596.06        660.41       102.15 o                         
  -3   8  16        816.02        877.62       123.34 o                         
  -2   8  16         79.78        114.04       129.52 o                         
  -1   8  16        282.64        382.95       151.13 o                         
   0   8  16        915.79       1160.61       115.07 o                         
   1   8  16          1.22         21.25       128.43 o                         
   2   8  16          1.46         15.44        94.99 o                         
   3   8  16          0.40        -25.75       135.36 o                         
   4   8  16        380.43        339.40       103.32 o                         
   5   8  16        290.58        261.20       126.43 o                         
   6   8  16         96.39        -17.11       113.44 o                         
  -2   9  16        205.63        242.89       218.25 o                         
  -1   9  16         77.15        116.01       177.31 o                         
   0   9  16         46.45         42.29        98.03 o                         
   1   9  16        165.19        172.17       197.21 o                         
   2   9  16        565.69        543.61       165.52 o                         
 -12   1  17        164.28        144.33        79.36 o                         
 -11   1  17         47.12         22.90        76.35 o                         
 -10   1  17        455.91        423.37        80.34 o                         
  -9   1  17        551.70        610.18        69.24 o                         
  -8   1  17        166.74        235.82        62.16 o                         
  -7   1  17        222.22        226.97        50.12 o                         
  -6   1  17        372.12        445.69        56.46 o                         
  -5   1  17         22.40         51.20        54.53 o                         
  -4   1  17          2.09          8.87        42.22 o                         
  -3   1  17        162.61        144.60        36.99 o                         
  -2   1  17         45.92         50.34        42.72 o                         
  -1   1  17        335.97        302.71        33.61 o                         
   0   1  17        141.38        132.96        32.49 o                         
   1   1  17        413.98        462.09        37.86 o                         
   2   1  17        112.95        139.00        36.59 o                         
   3   1  17         69.67        149.40        55.17 o                         
   4   1  17       1870.03       1918.46        71.34 o                         
   5   1  17        679.35        708.24        54.54 o                         
   6   1  17         67.43        101.08        65.05 o                         
   7   1  17          2.25         12.90        55.77 o                         
   8   1  17         64.55         63.09        73.35 o                         
   9   1  17          1.66         41.16        70.68 o                         
  10   1  17        332.97        386.56       115.85 o                         
  11   1  17          9.89         75.09        78.80 o                         
  12   1  17         38.50        171.46        92.76 o                         
 -12   2  17         14.90          4.70        90.27 o                         
 -11   2  17        124.63        133.20       102.29 o                         
 -10   2  17          7.64        -45.15        84.37 o                         
  -9   2  17         24.35        -57.46        68.30 o                         
  -8   2  17        566.69        516.62        64.97 o                         
  -7   2  17       1748.45       1704.89        71.35 o                         
  -6   2  17        164.89        211.93        53.29 o                         
  -5   2  17         39.18         49.64        43.51 o                         
  -4   2  17       1220.05       1097.49        53.65 o                         
  -3   2  17        206.00        288.55        41.72 o                         
  -2   2  17       1222.63       1271.26        54.94 o                         
  -1   2  17        581.82        586.68        36.52 o                         
   0   2  17        765.09        749.92        49.95 o                         
   1   2  17       1808.19       1847.23        58.96 o                         
   2   2  17         99.96        167.19        43.28 o                         
   3   2  17          6.98         21.47        47.55 o                         
   4   2  17          2.34         16.43        44.60 o                         
   5   2  17        470.37        530.74        93.01 o                         
   6   2  17          2.46          7.66        49.76 o                         
   7   2  17       1149.83       1092.63        77.37 o                         
   8   2  17        273.52        299.09        65.11 o                         
   9   2  17         98.28         76.11        62.08 o                         
  10   2  17        467.97        523.00        80.27 o                         
  11   2  17        216.04        232.87        91.61 o                         
 -12   3  17         70.00         58.57        74.77 o                         
 -11   3  17         83.49        103.45       106.24 o                         
 -10   3  17        188.41         83.31        92.96 o                         
  -9   3  17         96.70        -30.86        74.72 o                         
  -8   3  17        242.92        202.92        71.37 o                         
  -7   3  17          1.19        -15.46        70.09 o                         
  -6   3  17        180.88        158.91        66.23 o                         
  -5   3  17       1831.39       1879.81       141.42 o                         
  -4   3  17       3173.72       3082.52        94.08 o                         
  -3   3  17        578.45        528.39        77.39 o                         
  -2   3  17        809.06        705.74        59.92 o                         
  -1   3  17        648.71        666.99        56.75 o                         
   0   3  17        853.81        923.95        52.59 o                         
   1   3  17        804.75        906.07        44.46 o                         
   2   3  17         43.51         49.47        36.42 o                         
   3   3  17        409.11        417.80        44.28 o                         
   4   3  17       4545.90       4593.00       178.04 o                         
   5   3  17       1316.08       1324.51        58.48 o                         
   6   3  17        139.28        162.29        53.67 o                         
   7   3  17        975.46       1081.84        68.68 o                         
   8   3  17        570.89        532.29       105.45 o                         
   9   3  17        189.86        139.17        73.17 o                         
  10   3  17          1.79        -33.57        88.79 o                         
  11   3  17         57.95         12.53        97.11 o                         
 -11   4  17        505.20        549.18        91.71 o                         
 -10   4  17        200.28        225.68        98.80 o                         
  -9   4  17          7.19        -79.41        83.13 o                         
  -8   4  17        672.22        665.75        88.21 o                         
  -7   4  17        389.97        376.20        75.44 o                         
  -6   4  17          4.99         28.66        60.68 o                         
  -5   4  17          7.62         13.43        61.39 o                         
  -4   4  17          9.89        -37.78        64.95 o                         
  -3   4  17        275.44        158.55        54.01 o                         
  -2   4  17        405.78        520.19        65.99 o                         
  -1   4  17       1571.91       1768.02        76.88 o                         
   0   4  17         35.20         71.40        48.02 o                         
   1   4  17       3835.60       3845.55       131.22 o                         
   2   4  17       2663.01       2413.30       191.86 o                         
   3   4  17        106.90         91.38        54.87 o                         
   4   4  17        217.95        199.64        49.35 o                         
   5   4  17        434.36        456.71        56.29 o                         
   6   4  17        389.08        422.09       101.10 o                         
   7   4  17        430.65        398.33        64.25 o                         
   8   4  17        796.58        752.02        89.97 o                         
   9   4  17        104.10         24.60        92.77 o                         
  10   4  17        183.79         91.45       102.62 o                         
 -10   5  17          4.03        -23.51        94.57 o                         
  -9   5  17          4.44         15.01        89.96 o                         
  -8   5  17          1.95        -40.61        84.94 o                         
  -7   5  17         14.34        -58.04        85.85 o                         
  -6   5  17        187.17        178.36        69.53 o                         
  -5   5  17        350.53        368.14        71.78 o                         
  -4   5  17        365.69        250.91        52.88 o                         
  -3   5  17        223.06        323.52       211.93 o                         
  -2   5  17        214.76        345.27        63.05 o                         
  -1   5  17         84.28        189.51        76.49 o                         
   0   5  17         59.30        143.22        80.25 o                         
   1   5  17         27.90          9.33        77.22 o                         
   2   5  17       1174.43       1141.39       115.09 o                         
   3   5  17        925.30        947.57       126.70 o                         
   4   5  17        442.16        284.82        65.34 o                         
   5   5  17       1708.31       1661.09       128.94 o                         
   6   5  17        444.31        465.53        76.16 o                         
   7   5  17          2.03         46.18        70.49 o                         
   8   5  17        225.72        307.85        75.96 o                         
   9   5  17         47.78         30.08        97.03 o                         
  10   5  17        102.67         53.58        87.39 o                         
  -9   6  17        563.50        465.30        99.13 o                         
  -8   6  17         15.29         82.49       103.05 o                         
  -7   6  17          3.83         17.08        92.85 o                         
  -6   6  17        504.16        464.79        90.89 o                         
  -5   6  17        317.58        259.41        79.79 o                         
  -4   6  17         56.50         67.48        90.00 o                         
  -3   6  17         37.20        -13.21        80.39 o                         
  -2   6  17         15.58         17.63        77.32 o                         
  -1   6  17        456.25        551.90        97.08 o                         
   0   6  17       1444.74       1524.81        86.56 o                         
   1   6  17          2.37         40.49        92.74 o                         
   2   6  17          3.10        -52.33        84.38 o                         
   3   6  17        626.78        610.53        91.35 o                         
   4   6  17          3.65       -148.29       108.96 o                         
   5   6  17         29.84         33.92        65.42 o                         
   6   6  17        105.92         35.90        83.47 o                         
   7   6  17         10.49         34.10        82.04 o                         
   8   6  17        135.18         53.24       105.85 o                         
   9   6  17        200.30         51.40        78.41 o                         
  -8   7  17         81.91         93.51       111.11 o                         
  -7   7  17        165.54        136.00        91.27 o                         
  -6   7  17        108.63        110.16        91.07 o                         
  -5   7  17        118.75        151.78       108.49 o                         
  -4   7  17          8.83          9.23       111.35 o                         
  -3   7  17        306.86        355.28       110.13 o                         
  -2   7  17         55.80         26.20       106.60 o                         
  -1   7  17         76.57        -34.02        92.59 o                         
   0   7  17        104.63          1.21       109.56 o                         
   1   7  17         74.12        -10.49        91.06 o                         
   2   7  17         15.61         76.05        91.77 o                         
   3   7  17        187.46        122.93       109.01 o                         
   4   7  17        112.97         36.46       131.54 o                         
   5   7  17         14.70         46.01       131.98 o                         
   6   7  17        381.48        219.53       145.57 o                         
   7   7  17         79.97         -3.38        65.99 o                         
  -5   8  17         53.30        287.55       209.13 o                         
  -4   8  17         24.82         40.16       106.82 o                         
  -3   8  17         91.19        204.62       138.18 o                         
  -2   8  17        236.22        362.04       122.97 o                         
  -1   8  17          4.94        -31.24        99.70 o                         
   0   8  17        200.76        262.90       126.82 o                         
   1   8  17         25.69        -12.14       114.15 o                         
   2   8  17        247.88        170.83       110.41 o                         
   3   8  17         63.07        212.02       148.91 o                         
   4   8  17        266.13        236.75       125.67 o                         
   5   8  17        109.74        144.57       151.31 o                         
 -12   0  18        277.47        246.19       123.27 o                         
 -11   0  18         61.84        -10.67       120.83 o                         
 -10   0  18        255.97        319.44       110.39 o                         
  -9   0  18        460.28        407.41       101.13 o                         
  -8   0  18          7.60        -31.30        99.75 o                         
  -7   0  18       1460.88       1524.73       227.24 o                         
  -6   0  18       3269.96       2922.94       175.24 o                         
  -5   0  18        273.98        380.21        62.93 o                         
  -4   0  18       1632.11       1571.72        90.25 o                         
  -3   0  18       5511.42       5230.62       185.89 o                         
  -2   0  18       5464.31       6115.25       178.00 o                         
  -1   0  18        406.44        413.66        46.72 o                         
   0   0  18       4756.06       4665.32       171.04 o                         
   1   0  18       2726.02       3029.67       119.18 o                         
   2   0  18       5598.73       5930.12       146.25 o                         
   3   0  18        263.34        199.26        48.76 o                         
   4   0  18        227.84        251.13        65.19 o                         
   5   0  18       2277.63       2418.33        99.92 o                         
   6   0  18        211.56        273.31        91.36 o                         
   7   0  18        133.49        153.84        94.65 o                         
   8   0  18         24.38        105.74        87.71 o                         
   9   0  18         55.92        119.07       143.48 o                         
  10   0  18        117.24        119.80       138.47 o                         
  11   0  18        833.61        787.45       127.24 o                         
 -12   1  18          0.99         13.31        89.23 o                         
 -11   1  18         63.26        101.00        84.00 o                         
 -10   1  18        637.05        624.68        89.87 o                         
  -9   1  18        238.12        375.49        69.66 o                         
  -8   1  18        480.24        522.87        79.32 o                         
  -7   1  18        132.27        102.73        61.53 o                         
  -6   1  18        417.28        281.38        59.69 o                         
  -5   1  18        845.20        980.09        68.73 o                         
  -4   1  18        524.49        534.42        44.57 o                         
  -3   1  18         54.01         16.62        41.36 o                         
  -2   1  18        294.90        330.53        39.43 o                         
  -1   1  18       3915.49       3920.62        82.99 o                         
   0   1  18       1196.33       1271.02        49.19 o                         
   1   1  18         32.44         71.91        32.27 o                         
   2   1  18         28.10         25.83        38.52 o                         
   3   1  18        818.35        784.87        49.71 o                         
   4   1  18       2086.33       2287.14       101.68 o                         
   5   1  18       1108.53       1104.71        67.47 o                         
   6   1  18         97.89        102.83        49.64 o                         
   7   1  18        666.82        684.27        69.74 o                         
   8   1  18       2452.31       2600.67       102.55 o                         
   9   1  18        439.57        474.51        79.90 o                         
  10   1  18         99.35        112.93        80.61 o                         
  11   1  18         90.19         81.40       115.66 o                         
 -12   2  18          5.52         11.30       120.27 o                         
 -11   2  18         31.41         68.71        97.24 o                         
 -10   2  18         16.95          3.34        78.41 o                         
  -9   2  18         39.38         18.76        70.91 o                         
  -8   2  18        333.62        395.87        73.99 o                         
  -7   2  18         76.94          9.63        73.97 o                         
  -6   2  18          4.68        -45.90        48.83 o                         
  -5   2  18        364.68        364.96        51.97 o                         
  -4   2  18       1367.29       1118.99        61.43 o                         
  -3   2  18          3.82         38.98        47.86 o                         
  -2   2  18         85.98         82.33        46.61 o                         
  -1   2  18        358.61        340.55        49.86 o                         
   0   2  18        767.50        812.04        44.86 o                         
   1   2  18        359.46        376.13        43.27 o                         
   2   2  18        543.49        600.07        40.35 o                         
   3   2  18       3225.66       3209.00        92.57 o                         
   4   2  18         19.02         16.31        40.24 o                         
   5   2  18        517.11        608.52        53.08 o                         
   6   2  18        279.75        254.16        53.05 o                         
   7   2  18        555.75        527.40        71.09 o                         
   8   2  18         19.61         -2.71        66.86 o                         
   9   2  18         33.28         23.41        82.33 o                         
  10   2  18         77.11         76.26        82.69 o                         
  11   2  18        105.37         65.37        98.77 o                         
 -11   3  18         86.65         49.62        84.11 o                         
 -10   3  18          5.24         80.04        90.60 o                         
  -9   3  18         13.23        -84.46        83.50 o                         
  -8   3  18        399.66        336.69        73.92 o                         
  -7   3  18          2.85         87.09        63.66 o                         
  -6   3  18        415.28        417.64        55.17 o                         
  -5   3  18        354.23        346.94        62.21 o                         
  -4   3  18        240.29        255.74        54.88 o                         
  -3   3  18        429.32        417.64        48.37 o                         
  -2   3  18          8.14         -4.31        41.05 o                         
  -1   3  18        460.00        521.90        44.23 o                         
   0   3  18          7.48         28.82        32.77 o                         
   1   3  18          6.43         32.62        34.93 o                         
   2   3  18          0.80        -17.82        36.04 o                         
   3   3  18        343.61        331.95        41.00 o                         
   4   3  18         10.84          3.20        43.78 o                         
   5   3  18        396.78        402.60        60.63 o                         
   6   3  18        593.95        540.78        66.51 o                         
   7   3  18        184.88        216.63        80.19 o                         
   8   3  18          0.43         -3.50        71.62 o                         
   9   3  18        428.21        389.16        97.56 o                         
  10   3  18         49.94         63.05        73.33 o                         
  11   3  18          3.66         27.11        99.50 o                         
 -11   4  18        171.16        236.16        81.09 o                         
 -10   4  18         37.72        139.37       114.31 o                         
  -9   4  18         56.16        -57.34        86.78 o                         
  -8   4  18         29.50         23.75        83.91 o                         
  -7   4  18        233.25        287.17        68.44 o                         
  -6   4  18         11.00          7.06        64.05 o                         
  -5   4  18        255.60        194.33        64.35 o                         
  -4   4  18         79.12         43.14        56.51 o                         
  -3   4  18         12.44         22.56        45.21 o                         
  -2   4  18         59.78         89.25        31.01 o                         
  -1   4  18         58.28         60.99        78.03 o                         
   0   4  18        199.15        283.51        73.49 o                         
   1   4  18         77.37        135.97        68.11 o                         
   2   4  18       1114.36        931.80       155.64 o                         
   3   4  18          6.29        -45.42        49.48 o                         
   4   4  18       1020.19       1072.18       165.55 o                         
   5   4  18         84.56         61.59        66.56 o                         
   6   4  18        702.10        773.32        74.91 o                         
   7   4  18        562.01        430.96        70.02 o                         
   8   4  18         53.62        106.78        81.43 o                         
   9   4  18         85.32         68.48        87.34 o                         
  10   4  18         14.97         42.81        80.90 o                         
 -10   5  18        218.40        163.32       109.92 o                         
  -9   5  18         86.43         33.63       108.75 o                         
  -8   5  18          2.85         54.61        78.05 o                         
  -7   5  18          0.63         16.13        81.62 o                         
  -6   5  18        556.78        361.73        70.85 o                         
  -5   5  18         33.03         98.23        75.97 o                         
  -4   5  18        977.63        882.66       136.06 o                         
  -3   5  18         23.00         77.66        71.53 o                         
  -2   5  18        429.63        405.66        75.52 o                         
  -1   5  18       1886.81       2016.44       101.91 o                         
   0   5  18         31.60         72.58        82.89 o                         
   1   5  18       1759.79       1788.01        95.29 o                         
   2   5  18        358.15        217.71        90.20 o                         
   3   5  18        397.44        585.10        84.29 o                         
   4   5  18        541.79        350.43        78.05 o                         
   5   5  18        271.13        266.51        71.73 o                         
   6   5  18         10.24          4.42        85.10 o                         
   7   5  18         56.43         49.95        88.79 o                         
   8   5  18        485.44        450.41        89.55 o                         
   9   5  18        127.43         30.86       111.01 o                         
  -9   6  18         97.12        -15.03        93.86 o                         
  -8   6  18        119.77         14.02        98.14 o                         
  -7   6  18        717.82        698.20       113.10 o                         
  -6   6  18          8.64         21.86        81.40 o                         
  -5   6  18         38.36       -111.07       173.59 o                         
  -4   6  18       1013.55        910.86       220.95 o                         
  -3   6  18        208.08         92.13        94.86 o                         
  -2   6  18        295.58        241.93       208.76 o                         
  -1   6  18         71.22        249.19       106.37 o                         
   0   6  18        208.52        257.38        85.82 o                         
   1   6  18        495.88        665.76       107.64 o                         
   2   6  18        935.43        945.81       160.85 o                         
   3   6  18         86.73         77.36        90.49 o                         
   4   6  18        118.78        107.14       168.84 o                         
   5   6  18        488.59        246.46       155.63 o                         
   6   6  18        130.55         -3.32        93.23 o                         
   7   6  18        334.05        295.05       137.94 o                         
   8   6  18          2.29         53.09        91.44 o                         
  -7   7  18         51.52         93.20        88.09 o                         
  -6   7  18        132.55         56.26       208.00 o                         
  -5   7  18        355.31        503.92       146.69 o                         
  -4   7  18         18.69         52.98       123.98 o                         
  -3   7  18          7.92         60.30       113.28 o                         
  -2   7  18        406.03        501.18       113.46 o                         
  -1   7  18        446.66        465.54       118.68 o                         
   0   7  18        150.18        160.34       131.67 o                         
   1   7  18        155.48        100.49       135.24 o                         
   2   7  18         14.63         92.64        80.32 o                         
   3   7  18          3.49        -42.36       143.87 o                         
   4   7  18        188.50        128.55       134.59 o                         
   5   7  18        257.11         46.22       190.16 o                         
   6   7  18        265.01        317.78       161.21 o                         
  -4   8  18        105.31        123.81       120.39 o                         
  -3   8  18         22.49         58.81       149.32 o                         
  -2   8  18         80.62         25.80       136.12 o                         
  -1   8  18         56.93        147.58       140.16 o                         
   0   8  18        238.84        269.46       182.17 o                         
   1   8  18        114.46         63.71       123.17 o                         
   2   8  18         38.07         65.26       214.44 o                         
   3   8  18        444.14        521.82       212.56 o                         
   4   8  18        382.74        259.46       127.36 o                         
 -12   1  19          0.13        -70.17        95.45 o                         
 -11   1  19         14.94        -27.11       118.13 o                         
 -10   1  19          8.10        -37.12        77.47 o                         
  -9   1  19          3.52        -84.81        80.64 o                         
  -8   1  19        154.37         62.20        81.73 o                         
  -7   1  19        210.79        138.25        71.44 o                         
  -6   1  19          2.19        -55.22        53.08 o                         
  -5   1  19        892.33        815.97        60.25 o                         
  -4   1  19         20.35         17.81        44.44 o                         
  -3   1  19        135.12        141.70        44.63 o                         
  -2   1  19        320.49        273.63        36.06 o                         
  -1   1  19         83.97        184.12        35.94 o                         
   0   1  19       1128.70       1220.21        54.30 o                         
   1   1  19         81.49         45.85        39.98 o                         
   2   1  19         25.88         93.63        38.01 o                         
   3   1  19        474.80        476.21        41.22 o                         
   4   1  19       1246.16       1227.65        55.26 o                         
   5   1  19       1298.35       1308.48        60.35 o                         
   6   1  19        529.10        536.09        56.59 o                         
   7   1  19        480.49        507.61        66.21 o                         
   8   1  19        233.76        271.62        68.37 o                         
   9   1  19        544.72        576.23        96.90 o                         
  10   1  19        188.17        180.95        87.16 o                         
  11   1  19         26.14        225.22       144.64 o                         
 -11   2  19          0.66        -47.13        93.54 o                         
 -10   2  19         65.01         86.40        80.59 o                         
  -9   2  19        105.79         69.77        93.68 o                         
  -8   2  19         92.97         62.86        68.53 o                         
  -7   2  19        334.94        258.19        75.86 o                         
  -6   2  19         60.41         81.39        61.27 o                         
  -5   2  19         85.72         97.54        48.93 o                         
  -4   2  19        223.10        238.19        48.33 o                         
  -3   2  19       1609.75       1620.51       110.22 o                         
  -2   2  19        287.30        349.43        45.74 o                         
  -1   2  19        227.81        269.46        39.67 o                         
   0   2  19        275.89        279.81        40.22 o                         
   1   2  19       1760.22       1783.30        65.23 o                         
   2   2  19       1656.92       1775.19        61.42 o                         
   3   2  19        651.96        691.05        52.62 o                         
   4   2  19        287.98        263.02        49.37 o                         
   5   2  19        209.10        188.35        74.69 o                         
   6   2  19        921.00        927.10        67.89 o                         
   7   2  19        132.30        123.90        64.90 o                         
   8   2  19          8.10          3.98        65.75 o                         
   9   2  19         85.69        132.17        86.64 o                         
  10   2  19         24.59        110.06        94.55 o                         
  11   2  19        214.93         75.51        91.56 o                         
 -11   3  19        504.29        409.08        78.62 o                         
 -10   3  19         76.70        121.85        80.39 o                         
  -9   3  19        999.85       1062.39       106.31 o                         
  -8   3  19         55.38        -50.44        75.01 o                         
  -7   3  19         15.73        -30.82        82.28 o                         
  -6   3  19       1780.30       1584.57        82.44 o                         
  -5   3  19         26.50         37.47        56.26 o                         
  -4   3  19        698.36        690.51        61.51 o                         
  -3   3  19        135.15         41.08        53.43 o                         
  -2   3  19         10.16        -22.33        62.79 o                         
  -1   3  19       1993.18       2040.86        74.80 o                         
   0   3  19        846.18        919.10        55.34 o                         
   1   3  19         45.61         35.09        43.10 o                         
   2   3  19        407.64        436.81        65.19 o                         
   3   3  19       1366.31       1409.41        58.58 o                         
   4   3  19        482.90        495.70        71.87 o                         
   5   3  19        215.99        183.68        53.85 o                         
   6   3  19         29.28         19.14        64.61 o                         
   7   3  19        159.69         99.94        78.15 o                         
   8   3  19        239.99        229.01        97.00 o                         
   9   3  19        484.92        408.70        88.63 o                         
  10   3  19        324.47        290.08        89.44 o                         
 -10   4  19          4.75        191.75        84.58 o                         
  -9   4  19         13.19        -23.21        97.32 o                         
  -8   4  19        319.30        181.86        86.40 o                         
  -7   4  19        217.35        193.22        80.87 o                         
  -6   4  19        448.21        477.29        76.25 o                         
  -5   4  19         26.20         55.26        71.61 o                         
  -4   4  19         54.64         45.45        51.68 o                         
  -3   4  19       1994.04       1740.11       176.51 o                         
  -2   4  19        342.06        234.82        61.13 o                         
  -1   4  19        466.48        465.43        73.83 o                         
   0   4  19        895.40        916.26       125.64 o                         
   1   4  19        125.41         90.21        71.71 o                         
   2   4  19        592.85        458.00        48.23 o                         
   3   4  19        473.16        457.70        72.00 o                         
   4   4  19        175.59        191.15        59.02 o                         
   5   4  19         79.75         73.22        54.59 o                         
   6   4  19        956.50        845.02        81.36 o                         
   7   4  19        493.77        457.38        79.97 o                         
   8   4  19         62.41         82.27        90.73 o                         
   9   4  19         40.47         74.86       101.15 o                         
  10   4  19         19.99         -1.54        81.98 o                         
  -9   5  19         73.17        -40.49        84.26 o                         
  -8   5  19        140.76         95.55       103.58 o                         
  -7   5  19        274.68        179.78        84.33 o                         
  -6   5  19          5.30         88.17        93.75 o                         
  -5   5  19        245.72        167.99        66.00 o                         
  -4   5  19        121.18        145.14        58.08 o                         
  -3   5  19        483.18        466.66        88.24 o                         
  -2   5  19         26.09        -17.55        88.03 o                         
  -1   5  19         46.47         78.50        88.43 o                         
   0   5  19       1144.92       1138.70        77.82 o                         
   1   5  19        379.63        327.03        90.16 o                         
   2   5  19         71.16        101.57       170.41 o                         
   3   5  19        503.24        609.50       101.54 o                         
   4   5  19        415.05        391.68       111.10 o                         
   5   5  19        147.77        122.08        71.46 o                         
   6   5  19          7.95         42.88        76.23 o                         
   7   5  19         53.35        -24.65        76.67 o                         
   8   5  19        438.66        265.05       132.42 o                         
   9   5  19        156.41         79.95        70.53 o                         
  -8   6  19         10.96       -120.89       159.36 o                         
  -7   6  19         21.62        -53.35       127.40 o                         
  -6   6  19         19.99        -23.40        96.50 o                         
  -5   6  19        407.29        241.70       146.91 o                         
  -4   6  19        160.12        134.44       161.97 o                         
  -3   6  19         46.14          5.47        82.57 o                         
  -2   6  19        311.05        307.53       121.29 o                         
  -1   6  19        563.62        576.62       107.71 o                         
   0   6  19          0.83         74.28       109.58 o                         
   1   6  19         13.42         49.36        78.08 o                         
   2   6  19          0.82       -108.97       123.45 o                         
   3   6  19         19.34         17.81        93.39 o                         
   4   6  19         66.40         97.49       105.03 o                         
   5   6  19        125.76         87.08       136.96 o                         
   6   6  19          2.14       -166.95       134.30 o                         
   7   6  19        143.05         98.46        88.09 o                         
   8   6  19        421.99        213.92        90.77 o                         
  -6   7  19          0.19       -204.95       151.42 o                         
  -5   7  19          9.55        -90.56       137.35 o                         
  -4   7  19         33.51        -31.68       127.83 o                         
  -3   7  19         68.23         76.43        99.83 o                         
  -2   7  19        488.87        608.23       113.90 o                         
  -1   7  19         26.54        253.16       126.01 o                         
   0   7  19        634.63        839.05        94.99 o                         
   1   7  19        412.53        539.29       124.30 o                         
   2   7  19        785.99        902.18       117.65 o                         
   3   7  19         90.30         61.59       109.70 o                         
   4   7  19          3.91       -121.78       117.26 o                         
   5   7  19        399.01        361.93       149.00 o                         
   6   7  19         87.17        203.19       133.55 o                         
  -3   8  19        282.16        188.02       156.15 o                         
  -2   8  19         95.24        159.37       138.67 o                         
  -1   8  19        146.90         -6.66       141.60 o                         
   0   8  19          8.30         54.15       194.24 o                         
   1   8  19        115.64         31.61       113.52 o                         
   2   8  19        216.54        320.59       153.44 o                         
   3   8  19         46.63         70.36       175.71 o                         
 -11   0  20        237.73        105.88       159.87 o                         
 -10   0  20        463.59        515.74       156.17 o                         
  -9   0  20        322.02        371.56       115.27 o                         
  -8   0  20       1847.96       1774.17       136.92 o                         
  -7   0  20        657.51        829.10       119.12 o                         
  -6   0  20         14.20        -18.16       106.83 o                         
  -5   0  20        943.80        643.71        90.62 o                         
  -4   0  20        338.26        426.37        76.80 o                         
  -3   0  20       1354.05       1239.89        87.86 o                         
  -2   0  20        221.73        320.25        58.73 o                         
  -1   0  20        196.25        219.49        56.84 o                         
   0   0  20        729.79        645.25        54.95 o                         
   1   0  20        177.20        205.40        75.45 o                         
   2   0  20       1772.77       1692.60        92.51 o                         
   3   0  20         22.61         48.74        64.98 o                         
   4   0  20         94.44        157.99        72.38 o                         
   5   0  20        153.96         80.34        97.16 o                         
   6   0  20        943.43       1050.02       103.53 o                         
   7   0  20       1531.32       1492.79       106.81 o                         
   8   0  20         44.92        -26.55       134.81 o                         
   9   0  20         45.56        148.45       109.45 o                         
  10   0  20        756.72        838.97       152.83 o                         
  11   0  20          0.29         -8.54       131.08 o                         
 -11   1  20        135.80         85.55        92.81 o                         
 -10   1  20         50.56         34.91        86.25 o                         
  -9   1  20        332.73        425.83        89.42 o                         
  -8   1  20          6.93        -50.90        75.37 o                         
  -7   1  20          3.28         -2.95        82.46 o                         
  -6   1  20        310.70        317.50        62.90 o                         
  -5   1  20        969.53       1008.49        61.92 o                         
  -4   1  20        114.22        142.69        43.88 o                         
  -3   1  20          5.09         74.98        46.39 o                         
  -2   1  20       2271.84       2088.41        71.46 o                         
  -1   1  20          8.83        -13.20        39.30 o                         
   0   1  20       1516.15       1659.81        62.94 o                         
   1   1  20        214.36        163.62        44.19 o                         
   2   1  20         77.31         52.03        45.58 o                         
   3   1  20       2009.62       2096.23        71.72 o                         
   4   1  20       1014.30        992.14        56.53 o                         
   5   1  20          4.29        -21.30        50.06 o                         
   6   1  20        293.29        258.15        66.33 o                         
   7   1  20        345.00        499.94        77.43 o                         
   8   1  20          3.85        -76.63        71.30 o                         
   9   1  20        373.10        326.64        74.20 o                         
  10   1  20        107.61        107.28        83.48 o                         
  11   1  20          2.77         81.34        91.93 o                         
 -11   2  20          0.22         55.63        89.23 o                         
 -10   2  20         21.68        -33.31        92.64 o                         
  -9   2  20          5.31         46.44        99.11 o                         
  -8   2  20         42.08          5.85        77.68 o                         
  -7   2  20        436.34        416.80        67.92 o                         
  -6   2  20          8.07        -11.28        75.09 o                         
  -5   2  20         31.70         86.58        59.53 o                         
  -4   2  20        771.70        653.37        57.22 o                         
  -3   2  20        916.05       1025.75        65.18 o                         
  -2   2  20       1272.35       1265.84        62.34 o                         
  -1   2  20        303.59        364.50        46.08 o                         
   0   2  20        697.94        766.35        67.59 o                         
   1   2  20       1362.58       1471.19        64.26 o                         
   2   2  20          0.84          5.88        38.90 o                         
   3   2  20        102.05         79.90        41.30 o                         
   4   2  20        895.24        951.89        58.31 o                         
   5   2  20        286.50        299.73        51.25 o                         
   6   2  20        901.90        863.25        73.18 o                         
   7   2  20         30.42         60.53        68.79 o                         
   8   2  20          4.36         27.64        71.09 o                         
   9   2  20        209.48        191.50        90.07 o                         
  10   2  20          1.35         14.31       113.48 o                         
 -10   3  20         31.53         54.14        96.44 o                         
  -9   3  20         39.56         94.65       100.24 o                         
  -8   3  20          3.22         17.96        74.97 o                         
  -7   3  20         81.45         68.78        81.04 o                         
  -6   3  20         50.03         -2.83        75.55 o                         
  -5   3  20         27.43         36.68        62.41 o                         
  -4   3  20        316.82        151.65        70.63 o                         
  -3   3  20         20.16         20.44        46.75 o                         
  -2   3  20        409.55        434.58        55.52 o                         
  -1   3  20          5.00         28.52        44.47 o                         
   0   3  20        413.25        387.80        48.44 o                         
   1   3  20        313.55        357.73        47.39 o                         
   2   3  20        348.43        379.48        47.36 o                         
   3   3  20          8.42         12.46        52.08 o                         
   4   3  20         55.24        118.45        60.12 o                         
   5   3  20         37.48         44.14        65.16 o                         
   6   3  20        105.59        115.41        55.99 o                         
   7   3  20         48.52        108.27        71.24 o                         
   8   3  20        110.38         53.17        72.70 o                         
   9   3  20          4.38         17.05        96.79 o                         
  10   3  20        124.59         36.53       107.27 o                         
 -10   4  20         60.20         41.81        85.13 o                         
  -9   4  20         28.22         44.88       105.91 o                         
  -8   4  20        162.51         92.53        90.96 o                         
  -7   4  20          3.26        -53.50        88.42 o                         
  -6   4  20        639.69        596.51        84.07 o                         
  -5   4  20         77.39        120.39        67.69 o                         
  -4   4  20        353.27        261.87        64.43 o                         
  -3   4  20        464.18        476.14        95.01 o                         
  -2   4  20        764.88        648.78       184.70 o                         
  -1   4  20       1009.17       1075.60       100.50 o                         
   0   4  20          3.99        -26.54        80.69 o                         
   1   4  20       1851.81       1956.64       100.99 o                         
   2   4  20        636.41        497.66        46.67 o                         
   3   4  20        828.38        697.29        71.58 o                         
   4   4  20        570.13        514.22        64.46 o                         
   5   4  20          9.63         14.97        74.95 o                         
   6   4  20        608.45        594.17        81.81 o                         
   7   4  20         72.90         56.63        82.37 o                         
   8   4  20        121.59         94.32        90.34 o                         
   9   4  20        339.55        289.05        87.99 o                         
  -9   5  20        155.08        120.91       100.47 o                         
  -8   5  20          1.08        -29.90        91.04 o                         
  -7   5  20        260.42        147.43        92.05 o                         
  -6   5  20        360.30        360.07        87.31 o                         
  -5   5  20        547.17        474.97        77.77 o                         
  -4   5  20        405.62        483.35       123.33 o                         
  -3   5  20          1.04         56.47        88.10 o                         
  -2   5  20        161.94        206.22        80.58 o                         
  -1   5  20         74.20        -38.15        98.55 o                         
   0   5  20        592.36        609.39       102.08 o                         
   1   5  20          2.01         68.71        95.29 o                         
   2   5  20        333.70        338.13        89.67 o                         
   3   5  20        226.79        224.23       110.57 o                         
   4   5  20        442.81        296.95        93.60 o                         
   5   5  20         14.06        -50.89        85.81 o                         
   6   5  20         27.85         -2.02        71.19 o                         
   7   5  20        310.83        276.75       127.37 o                         
   8   5  20          8.57         -2.72        75.05 o                         
  -7   6  20         32.38        106.64        83.71 o                         
  -6   6  20         49.23        -28.61        75.93 o                         
  -5   6  20        117.15        128.40       202.28 o                         
  -4   6  20         37.14         11.91       142.78 o                         
  -3   6  20        324.84        392.07       129.61 o                         
  -2   6  20        157.27        224.49       115.26 o                         
  -1   6  20          7.92         67.89        98.71 o                         
   0   6  20        625.05        847.61       116.85 o                         
   1   6  20        298.60        299.62       116.88 o                         
   2   6  20         81.18        134.80       154.95 o                         
   3   6  20          1.15        -59.32       120.08 o                         
   4   6  20         67.19        112.95       134.20 o                         
   5   6  20          0.96          0.00       161.33 o                         
   6   6  20         98.58        153.94        85.63 o                         
   7   6  20        609.32        364.00       105.89 o                         
  -6   7  20         76.28          7.76       123.95 o                         
  -5   7  20        159.51        111.41       199.12 o                         
  -4   7  20         48.95         50.57       104.54 o                         
  -3   7  20        138.83         26.67       157.94 o                         
  -2   7  20          1.10        -15.64       120.71 o                         
  -1   7  20         42.78        105.12       157.83 o                         
   0   7  20         59.58         32.91       131.63 o                         
   1   7  20         68.47        137.78       122.50 o                         
   2   7  20        138.32        247.81        98.62 o                         
   3   7  20        474.59        628.16       150.04 o                         
   4   7  20        199.05        281.44       142.34 o                         
   5   7  20         16.51        124.98       143.11 o                         
  -2   8  20        239.56        272.44       161.35 o                         
  -1   8  20        265.22        278.57       124.00 o                         
   0   8  20        106.82         46.74       152.90 o                         
   1   8  20         60.73        139.99       137.73 o                         
 -11   1  21          0.48         33.05        91.97 o                         
 -10   1  21        233.56        173.81        78.03 o                         
  -9   1  21         47.69         51.36        88.97 o                         
  -8   1  21         18.10        -29.25        71.55 o                         
  -7   1  21        325.18        279.13        78.70 o                         
  -6   1  21         15.82          9.82        65.12 o                         
  -5   1  21        419.67        425.51        61.70 o                         
  -4   1  21        227.60        188.82        52.35 o                         
  -3   1  21        725.31        709.63        50.79 o                         
  -2   1  21        313.69        321.72        52.30 o                         
  -1   1  21       1383.33       1389.75        84.57 o                         
   0   1  21        377.56        428.28        44.36 o                         
   1   1  21         29.71         53.35        41.99 o                         
   2   1  21        229.27        246.88        57.91 o                         
   3   1  21        434.75        417.38        59.19 o                         
   4   1  21         72.70          3.32        57.95 o                         
   5   1  21          8.48         -3.56        47.49 o                         
   6   1  21         60.44         62.23        75.86 o                         
   7   1  21         48.41         14.56        69.89 o                         
   8   1  21         68.50        121.10        77.35 o                         
   9   1  21          0.02         84.24        83.67 o                         
  10   1  21         20.47        -20.51        83.48 o                         
 -10   2  21          0.45         66.31       107.71 o                         
  -9   2  21        177.77        165.30        81.11 o                         
  -8   2  21        279.85        370.56        87.62 o                         
  -7   2  21        838.29        849.82       105.57 o                         
  -6   2  21        513.65        528.68        76.16 o                         
  -5   2  21         53.73        -40.59        72.73 o                         
  -4   2  21       1332.18       1219.05        65.88 o                         
  -3   2  21        220.29        297.60        52.37 o                         
  -2   2  21        877.42       1038.34        58.45 o                         
  -1   2  21         92.85         44.20        44.30 o                         
   0   2  21         94.34         53.93        43.53 o                         
   1   2  21       1260.80       1339.64        57.25 o                         
   2   2  21       1466.54       1576.24        91.12 o                         
   3   2  21         26.29         21.50        51.81 o                         
   4   2  21          1.39         34.99        49.08 o                         
   5   2  21        980.28       1016.28        73.62 o                         
   6   2  21          6.22         25.59        72.06 o                         
   7   2  21        177.77        167.81        78.04 o                         
   8   2  21         12.65        -39.39        76.42 o                         
   9   2  21          1.02         65.88        85.37 o                         
  10   2  21        677.93        674.52       101.15 o                         
 -10   3  21         72.59         84.89       114.61 o                         
  -9   3  21          1.29        -37.58       116.66 o                         
  -8   3  21         22.68         32.17        76.15 o                         
  -7   3  21        211.31        154.32        75.26 o                         
  -6   3  21          9.82        -44.15        74.31 o                         
  -5   3  21        414.53        520.19        60.15 o                         
  -4   3  21        393.19        433.30        79.87 o                         
  -3   3  21        126.04        118.69        56.11 o                         
  -2   3  21        247.18        189.34        57.06 o                         
  -1   3  21       1366.62       1399.56        80.09 o                         
   0   3  21        108.56         65.14        40.43 o                         
   1   3  21        878.46       1056.30       147.02 o                         
   2   3  21        369.37        325.04        53.94 o                         
   3   3  21        204.47        183.78        54.14 o                         
   4   3  21       2078.90       2199.25       106.12 o                         
   5   3  21        837.02        759.10        66.25 o                         
   6   3  21         59.86         79.01        68.13 o                         
   7   3  21       1184.39       1219.68        85.14 o                         
   8   3  21        623.51        639.91        92.27 o                         
   9   3  21        164.51        168.64       115.46 o                         
  -9   4  21         41.73        -30.19       109.73 o                         
  -8   4  21        152.20        246.39        94.21 o                         
  -7   4  21         28.32         37.54        78.90 o                         
  -6   4  21         26.37          9.88        76.08 o                         
  -5   4  21         82.08         69.22        83.50 o                         
  -4   4  21        198.77        144.57        56.83 o                         
  -3   4  21        261.33        191.76        60.74 o                         
  -2   4  21        436.74        425.18        98.23 o                         
  -1   4  21         85.08        208.74        94.60 o                         
   0   4  21         14.93         86.25        71.02 o                         
   1   4  21       1561.54       1628.22       116.24 o                         
   2   4  21        955.29        788.23        75.06 o                         
   3   4  21         47.45        101.16        70.45 o                         
   4   4  21         95.85         63.92        62.32 o                         
   5   4  21        202.41        220.17        70.22 o                         
   6   4  21          0.19         91.47        84.94 o                         
   7   4  21         56.65         20.81       101.93 o                         
   8   4  21         15.37          9.32        81.22 o                         
   9   4  21          9.11        -36.71        84.98 o                         
  -8   5  21         16.36         89.65        92.51 o                         
  -7   5  21        143.31         71.62       127.65 o                         
  -6   5  21         12.45         70.77        86.28 o                         
  -5   5  21        228.86        253.27        94.00 o                         
  -4   5  21          4.56        104.62       129.68 o                         
  -3   5  21         96.03        169.42        80.34 o                         
  -2   5  21       1221.92       1175.10       176.88 o                         
  -1   5  21          5.20        102.08        89.42 o                         
   0   5  21         67.97         72.99       100.18 o                         
   1   5  21        216.94        180.85        71.48 o                         
   2   5  21          4.08         35.98       121.83 o                         
   3   5  21        162.74        153.03       145.48 o                         
   4   5  21         12.13        -46.24        93.46 o                         
   5   5  21        352.80        343.11        74.35 o                         
   6   5  21        586.46        507.38        83.80 o                         
   7   5  21        163.66        136.17        79.70 o                         
   8   5  21         16.56         78.55        78.58 o                         
  -7   6  21         20.01         26.72        82.40 o                         
  -6   6  21         31.39         40.79       152.64 o                         
  -5   6  21         84.24        -23.00       151.25 o                         
  -4   6  21         14.05        -19.93       156.50 o                         
  -3   6  21          0.12          4.77       129.49 o                         
  -2   6  21        237.27        180.39       103.19 o                         
  -1   6  21          0.58       -174.13       135.87 o                         
   0   6  21        395.74        283.73       138.13 o                         
   1   6  21         27.80         27.21       123.14 o                         
   2   6  21          1.16        105.63        89.67 o                         
   3   6  21        337.02        439.41       131.64 o                         
   4   6  21        141.89         70.61       133.20 o                         
   5   6  21         15.35        -87.60       152.60 o                         
   6   6  21         14.92        -19.89        62.07 o                         
  -5   7  21        483.01        175.79       160.48 o                         
  -4   7  21         46.38        -23.01       129.00 o                         
  -3   7  21        656.89        513.75       147.44 o                         
  -2   7  21        127.26         80.30       133.15 o                         
  -1   7  21         33.52          7.22       125.13 o                         
   0   7  21        512.29        586.24       170.25 o                         
   1   7  21         15.28        134.79       132.03 o                         
   2   7  21        185.07        369.58       148.69 o                         
   3   7  21         18.26        200.67       163.55 o                         
   4   7  21         11.93         43.19       133.11 o                         
 -10   0  22         11.09         -2.19       122.63 o                         
  -9   0  22         52.21        -14.27       100.24 o                         
  -8   0  22          7.82        153.03       100.15 o                         
  -7   0  22         55.72         48.83        96.08 o                         
  -6   0  22        283.39        370.87       109.37 o                         
  -5   0  22        189.90        113.63        74.09 o                         
  -4   0  22        860.55        905.72       203.86 o                         
  -3   0  22       1855.92       1677.78       124.26 o                         
  -2   0  22        437.55        563.84        80.92 o                         
  -1   0  22          3.28         59.69        57.53 o                         
   0   0  22        594.01        580.90        70.01 o                         
   1   0  22        152.30        198.58        86.04 o                         
   2   0  22        239.14        336.87        66.75 o                         
   3   0  22        156.71        221.40        81.58 o                         
   4   0  22         46.45         53.71        66.59 o                         
   5   0  22       1810.04       2022.25       148.37 o                         
   6   0  22        708.89        631.36       126.91 o                         
   7   0  22        295.44        249.99        99.44 o                         
   8   0  22         13.64        119.44       133.87 o                         
   9   0  22        270.92        185.46       115.87 o                         
  10   0  22        246.62        201.14       106.37 o                         
 -10   1  22        420.49        418.86       114.58 o                         
  -9   1  22         47.91         31.43        95.91 o                         
  -8   1  22        115.50        134.34        83.01 o                         
  -7   1  22        358.26        357.55        78.75 o                         
  -6   1  22        182.35         63.73        61.01 o                         
  -5   1  22         23.51         72.78        67.68 o                         
  -4   1  22         71.36        118.69        58.27 o                         
  -3   1  22         62.64          9.83        64.96 o                         
  -2   1  22         32.89        125.62        54.48 o                         
  -1   1  22       1362.39       1430.12        58.73 o                         
   0   1  22        222.84        245.41        47.88 o                         
   1   1  22        108.72         30.33        46.28 o                         
   2   1  22        452.29        486.75        55.03 o                         
   3   1  22        650.80        679.54        64.31 o                         
   4   1  22        724.29        781.03       112.09 o                         
   5   1  22         38.73        -38.65        69.55 o                         
   6   1  22         12.11         45.10        69.34 o                         
   7   1  22        149.08        113.84        70.65 o                         
   8   1  22        546.09        510.56        82.72 o                         
   9   1  22        246.96        219.56       115.36 o                         
  10   1  22         43.61         14.29        86.33 o                         
 -10   2  22         57.39         79.60        70.08 o                         
  -9   2  22        494.06        389.01        91.31 o                         
  -8   2  22         84.75         37.66        81.34 o                         
  -7   2  22        179.76        160.82        81.92 o                         
  -6   2  22        130.96         75.52        89.41 o                         
  -5   2  22        145.77        277.72        81.34 o                         
  -4   2  22        555.34        535.34        60.55 o                         
  -3   2  22          8.61         66.47        60.56 o                         
  -2   2  22         49.23        111.07        79.05 o                         
  -1   2  22        201.44        159.26        56.80 o                         
   0   2  22         11.07         63.71        50.60 o                         
   1   2  22         54.53        100.02        54.26 o                         
   2   2  22         38.81        109.08        57.60 o                         
   3   2  22          6.96          8.12        59.74 o                         
   4   2  22         89.80        129.24        63.57 o                         
   5   2  22        464.99        479.39        67.23 o                         
   6   2  22         22.65         29.16        67.79 o                         
   7   2  22        107.38         -0.58        82.89 o                         
   8   2  22          5.92        -17.04       100.95 o                         
   9   2  22         28.93         13.71        87.54 o                         
  -9   3  22         33.78         56.55       112.24 o                         
  -8   3  22        206.37         69.28        87.68 o                         
  -7   3  22          4.66        116.73       101.96 o                         
  -6   3  22        109.82        112.48        88.84 o                         
  -5   3  22         93.06         91.35        66.00 o                         
  -4   3  22         12.37         -3.47        95.69 o                         
  -3   3  22         10.23         30.21        68.03 o                         
  -2   3  22         30.86         52.44        55.03 o                         
  -1   3  22         19.98         17.87        54.66 o                         
   0   3  22          2.36          8.10        57.14 o                         
   1   3  22        593.82        546.54        58.67 o                         
   2   3  22          5.06         42.18        43.81 o                         
   3   3  22          7.99         -2.91        76.74 o                         
   4   3  22        200.44        179.11        57.91 o                         
   5   3  22          3.20        -37.70        71.56 o                         
   6   3  22        100.54        114.70        70.42 o                         
   7   3  22         13.08          9.74        92.32 o                         
   8   3  22         45.56         25.63        84.50 o                         
   9   3  22        181.24        181.64        99.42 o                         
  -9   4  22        215.31        220.44        91.49 o                         
  -8   4  22        110.76        103.88        97.67 o                         
  -7   4  22        572.00        460.83        95.44 o                         
  -6   4  22        334.47        364.26        87.57 o                         
  -5   4  22        101.84         47.69        77.68 o                         
  -4   4  22        692.65        606.29        87.96 o                         
  -3   4  22         25.41        -49.45        60.69 o                         
  -2   4  22        127.48        129.14        57.64 o                         
  -1   4  22          2.59          3.84        97.12 o                         
   0   4  22         52.70         71.55        93.09 o                         
   1   4  22        140.76        158.22        94.51 o                         
   2   4  22          6.41          6.04        62.95 o                         
   3   4  22         27.26         65.28        55.66 o                         
   4   4  22         72.26        134.92        77.53 o                         
   5   4  22          3.15        -31.26        81.00 o                         
   6   4  22          2.04        -15.68        83.38 o                         
   7   4  22         12.71         39.68        83.34 o                         
   8   4  22          0.64          4.63        96.32 o                         
  -8   5  22          0.29        -23.77        76.54 o                         
  -7   5  22         28.91         77.60        98.55 o                         
  -6   5  22        263.97        159.47        77.51 o                         
  -5   5  22         59.74         57.99        91.17 o                         
  -4   5  22         95.09        150.75       108.31 o                         
  -3   5  22        138.65        117.38       116.10 o                         
  -2   5  22          1.62       -107.09       136.40 o                         
  -1   5  22        284.99        436.64       120.06 o                         
   0   5  22          0.78          7.59       112.00 o                         
   1   5  22         31.41        -53.21       113.48 o                         
   2   5  22         32.70         71.02        84.93 o                         
   3   5  22        120.53         90.79       123.45 o                         
   4   5  22         11.93         50.66       120.57 o                         
   5   5  22        168.71         83.40        74.94 o                         
   6   5  22         12.26         74.77        80.93 o                         
   7   5  22          3.78         40.83        81.44 o                         
  -6   6  22         25.98        -64.75       189.51 o                         
  -5   6  22         31.36        -61.33       179.77 o                         
  -4   6  22        143.75        159.23       108.57 o                         
  -3   6  22        278.95        244.56       150.32 o                         
  -2   6  22         11.67        -48.21       111.71 o                         
  -1   6  22         49.33         23.83       129.13 o                         
   0   6  22        455.30        473.26        94.81 o                         
   1   6  22        195.62        167.31       132.12 o                         
   2   6  22        952.96        850.92        99.47 o                         
   3   6  22          2.59         53.52       139.37 o                         
   4   6  22          0.89         82.32       112.67 o                         
   5   6  22        725.22        649.81       117.30 o                         
  -3   7  22         16.90        376.83       350.29 o                         
  -2   7  22         27.09         67.79       134.40 o                         
  -1   7  22        242.95        258.96       163.39 o                         
   0   7  22         47.54       -155.71       182.38 o                         
   1   7  22          2.03         34.20       132.07 o                         
   2   7  22        235.67        234.04       127.70 o                         
   3   7  22         56.46       -193.76       139.89 o                         
 -10   1  23         89.77        102.35        96.36 o                         
  -9   1  23         50.99         40.55       101.38 o                         
  -8   1  23        108.63        104.82        90.38 o                         
  -7   1  23          1.21         38.87        81.63 o                         
  -6   1  23        433.57        560.00        88.93 o                         
  -5   1  23         58.78         76.60        63.50 o                         
  -4   1  23          6.97          6.81        65.57 o                         
  -3   1  23        230.80        150.81        73.77 o                         
  -2   1  23          0.18         15.77        64.11 o                         
  -1   1  23          5.99        -61.61        72.64 o                         
   0   1  23          4.61        -41.27        63.81 o                         
   1   1  23        220.28        261.90        62.13 o                         
   2   1  23         17.76         16.91        64.80 o                         
   3   1  23         36.08         67.43        58.49 o                         
   4   1  23        433.91        467.73        64.02 o                         
   5   1  23        170.24        192.13        68.07 o                         
   6   1  23          5.07         36.28        64.35 o                         
   7   1  23        261.57        279.50        72.76 o                         
   8   1  23        217.99        247.49        87.43 o                         
   9   1  23        136.17        126.74        91.50 o                         
  -9   2  23        276.37        238.45        84.49 o                         
  -8   2  23        187.95        124.99        87.79 o                         
  -7   2  23        338.55        429.04        85.69 o                         
  -6   2  23        231.80        246.95        85.17 o                         
  -5   2  23        336.71        235.69        78.67 o                         
  -4   2  23         13.00          6.46        68.47 o                         
  -3   2  23       1830.82       1887.01        87.00 o                         
  -2   2  23          1.46         11.37        68.99 o                         
  -1   2  23        129.90        198.66        57.33 o                         
   0   2  23       1149.43       1320.58        81.36 o                         
   1   2  23        317.21        230.83        58.30 o                         
   2   2  23        981.75       1085.34        70.84 o                         
   3   2  23        121.78        113.74        58.18 o                         
   4   2  23        282.16        250.08        64.04 o                         
   5   2  23        519.91        488.66        74.79 o                         
   6   2  23        727.74        600.49        74.80 o                         
   7   2  23         11.93        -47.76       102.43 o                         
   8   2  23          1.15        -26.92        90.89 o                         
   9   2  23        304.28        128.29        66.50 o                         
  -9   3  23        242.56        407.10        96.63 o                         
  -8   3  23        142.51        102.91       104.11 o                         
  -7   3  23         35.42        -34.69       102.04 o                         
  -6   3  23       1475.12       1305.68       100.27 o                         
  -5   3  23        208.07        137.97        74.86 o                         
  -4   3  23        254.39        203.95        71.89 o                         
  -3   3  23         39.94         12.73        78.66 o                         
  -2   3  23       1287.39       1173.86        71.43 o                         
  -1   3  23        573.78        720.23        65.09 o                         
   0   3  23       1059.72       1048.17        70.98 o                         
   1   3  23        466.22        379.34        59.73 o                         
   2   3  23        219.90        225.27        65.58 o                         
   3   3  23       1974.91       1894.38       101.83 o                         
   4   3  23          5.43         42.84        87.33 o                         
   5   3  23         79.53        -27.17        92.74 o                         
   6   3  23        595.33        530.20        75.21 o                         
   7   3  23         14.77        -63.76       103.83 o                         
   8   3  23        441.06        301.02        79.99 o                         
  -8   4  23         37.87         11.68       111.01 o                         
  -7   4  23        157.92        176.81       104.90 o                         
  -6   4  23         13.32        -33.63       108.18 o                         
  -5   4  23         94.03         54.04        92.80 o                         
  -4   4  23        224.65        274.72        80.77 o                         
  -3   4  23        349.50        285.97        81.32 o                         
  -2   4  23          2.37        -31.50        52.46 o                         
  -1   4  23        296.70        393.12       126.43 o                         
   0   4  23        240.55        224.60       103.58 o                         
   1   4  23        324.50        254.66       102.80 o                         
   2   4  23          3.05         22.96        58.17 o                         
   3   4  23        111.66        109.95        81.33 o                         
   4   4  23          7.25        -37.34        67.92 o                         
   5   4  23         45.61         58.93        66.74 o                         
   6   4  23        492.43        392.62        93.94 o                         
   7   4  23          2.84          2.14        79.45 o                         
  -7   5  23        114.11        211.89       149.29 o                         
  -6   5  23         46.30        -56.62        82.30 o                         
  -5   5  23         28.19        -30.49       104.20 o                         
  -4   5  23        145.58        248.52       116.26 o                         
  -3   5  23          6.68        -10.42       161.08 o                         
  -2   5  23         22.36        -98.79       108.84 o                         
  -1   5  23          5.33         37.37       119.50 o                         
   0   5  23          5.34        -14.29        81.45 o                         
   1   5  23        194.54        265.98       121.67 o                         
   2   5  23        121.78        231.17        87.93 o                         
   3   5  23         33.12         44.18       104.27 o                         
   4   5  23        430.46        437.21       114.10 o                         
   5   5  23        148.88         83.95        96.63 o                         
   6   5  23          0.27         17.95        76.04 o                         
  -5   6  23        167.24         40.45       126.52 o                         
  -4   6  23          0.19         50.45       117.82 o                         
  -3   6  23         11.37         55.89       148.93 o                         
  -2   6  23        185.17        192.79       125.42 o                         
  -1   6  23         53.51        -46.67       105.65 o                         
   0   6  23          6.65        -66.43       188.39 o                         
   1   6  23         35.64         39.09       131.95 o                         
   2   6  23         67.36          2.95       152.35 o                         
   3   6  23          5.35         12.02       150.03 o                         
   4   6  23        212.88        130.48       127.04 o                         
   5   6  23          2.71        -81.82       144.50 o                         
  -1   7  23         44.54        133.13       118.83 o                         
   0   7  23          4.76        178.34       165.57 o                         
   1   7  23        236.34        238.31       126.18 o                         
  -9   0  24          5.74         67.95       118.67 o                         
  -8   0  24        567.63        539.72       148.56 o                         
  -7   0  24         11.27          2.10       131.03 o                         
  -6   0  24          5.07         -4.98       104.26 o                         
  -5   0  24        115.60         71.11       112.64 o                         
  -4   0  24         20.36          6.70       103.06 o                         
  -3   0  24        491.81        630.10       108.80 o                         
  -2   0  24        116.42        191.32        97.93 o                         
  -1   0  24        261.89        210.99        77.53 o                         
   0   0  24        714.20        689.29        93.23 o                         
   1   0  24        923.26        976.48       104.88 o                         
   2   0  24          7.19         17.54        83.29 o                         
   3   0  24         10.58        -48.68       123.67 o                         
   4   0  24       1090.32       1026.74       252.94 o                         
   5   0  24          0.17         49.29       147.56 o                         
   6   0  24        164.04        152.94       113.26 o                         
   7   0  24         19.83        -89.28       120.35 o                         
   8   0  24        114.58        304.05       125.29 o                         
   9   0  24        143.61         41.59       103.20 o                         
  -9   1  24        121.67         31.05       101.28 o                         
  -8   1  24          1.30        108.88       104.03 o                         
  -7   1  24         47.06          3.69        89.37 o                         
  -6   1  24         72.94         46.34        91.12 o                         
  -5   1  24        452.36        530.54        77.84 o                         
  -4   1  24         10.13        -18.06        77.94 o                         
  -3   1  24         66.19        169.84        63.95 o                         
  -2   1  24        950.99        946.90        69.20 o                         
  -1   1  24         46.32         51.24        63.02 o                         
   0   1  24         34.46         38.02        52.48 o                         
   1   1  24        112.81         96.24        66.98 o                         
   2   1  24          5.60         16.27        61.47 o                         
   3   1  24        362.16        370.35        55.19 o                         
   4   1  24        755.05        789.74        72.39 o                         
   5   1  24          4.07        -11.02        67.99 o                         
   6   1  24         39.82         75.18        83.18 o                         
   7   1  24        379.98        387.59        92.34 o                         
   8   1  24        136.78        158.24        97.78 o                         
  -9   2  24          7.95         15.81        94.03 o                         
  -8   2  24          4.58         23.53       115.18 o                         
  -7   2  24          6.56         77.42        92.37 o                         
  -6   2  24         58.71         53.73        97.83 o                         
  -5   2  24         12.14         33.89        74.56 o                         
  -4   2  24         29.32         29.36        84.49 o                         
  -3   2  24          1.82          5.29        62.08 o                         
  -2   2  24         84.51        151.33        64.35 o                         
  -1   2  24         18.60         12.08        62.58 o                         
   0   2  24         25.69         34.09        74.71 o                         
   1   2  24        106.19        101.64        59.89 o                         
   2   2  24        399.91        444.28        61.32 o                         
   3   2  24         44.33         40.79        59.82 o                         
   4   2  24         71.09         38.65        76.57 o                         
   5   2  24        187.12        239.28        93.20 o                         
   6   2  24        127.74        171.57        71.94 o                         
   7   2  24        180.93        234.13        94.33 o                         
   8   2  24         18.65         -2.43        92.65 o                         
  -8   3  24         15.45         45.74       102.26 o                         
  -7   3  24        357.85        356.76        99.65 o                         
  -6   3  24         15.43         60.44        90.80 o                         
  -5   3  24        133.61        121.73        80.12 o                         
  -4   3  24        185.55        100.86        75.04 o                         
  -3   3  24         11.31        -26.76        71.55 o                         
  -2   3  24          0.22         12.05        91.49 o                         
  -1   3  24         58.12         74.71        73.44 o                         
   0   3  24          7.11         89.29        51.62 o                         
   1   3  24          8.44          9.68        64.31 o                         
   2   3  24          0.11        -34.78        74.11 o                         
   3   3  24          1.25         -2.92        79.06 o                         
   4   3  24         24.71         14.63        60.99 o                         
   5   3  24         67.96         92.90        99.23 o                         
   6   3  24        186.64        157.55        81.99 o                         
   7   3  24         12.05        103.83       105.26 o                         
   8   3  24          2.00        -44.42        71.95 o                         
  -7   4  24          8.00         77.84        91.86 o                         
  -6   4  24         23.18       -106.38        95.49 o                         
  -5   4  24         10.20         83.69        87.73 o                         
  -4   4  24          0.31         63.94       110.34 o                         
  -3   4  24         12.88         -6.73        86.85 o                         
  -2   4  24         92.24         94.69        64.05 o                         
  -1   4  24         19.46        106.36       118.25 o                         
   0   4  24         54.45         92.01        79.83 o                         
   1   4  24        546.25        399.84       139.58 o                         
   2   4  24          0.11         16.24        49.32 o                         
   3   4  24        246.86        200.88        70.92 o                         
   4   4  24         76.45         22.93        78.84 o                         
   5   4  24        162.46         53.86        90.52 o                         
   6   4  24        194.50        123.55       113.34 o                         
   7   4  24         84.82         74.76        80.92 o                         
  -6   5  24         27.05         28.22        84.38 o                         
  -5   5  24        174.44        143.29        90.79 o                         
  -4   5  24         39.07         86.46        99.05 o                         
  -3   5  24         10.73        -41.48       118.10 o                         
  -2   5  24         46.16        141.71       114.45 o                         
  -1   5  24         13.84        -85.36       132.74 o                         
   0   5  24        272.63        390.95       127.47 o                         
   1   5  24         65.49        196.11       129.70 o                         
   2   5  24        227.51        218.40       101.55 o                         
   3   5  24        235.19        374.95       155.83 o                         
   4   5  24        178.85        348.36       234.70 o                         
   5   5  24         91.98        127.14        60.61 o                         
  -4   6  24         80.42         78.99       124.61 o                         
  -3   6  24        592.45        874.21       142.62 o                         
  -2   6  24          2.03         13.85       117.02 o                         
  -1   6  24         37.79         -7.06       152.11 o                         
   0   6  24        676.50       1019.60       151.52 o                         
   1   6  24        290.75        141.74       133.63 o                         
   2   6  24         60.02         -3.45       101.52 o                         
   3   6  24         46.29         43.51       142.28 o                         
  -8   1  25          0.79         31.39        97.28 o                         
  -7   1  25          3.19         57.99       102.20 o                         
  -6   1  25        284.64        264.99        85.62 o                         
  -5   1  25          2.84          3.40        87.92 o                         
  -4   1  25        148.01        175.42        73.07 o                         
  -3   1  25        267.96        290.88        70.61 o                         
  -2   1  25        271.15        345.01        67.31 o                         
  -1   1  25        651.68        743.78        68.36 o                         
   0   1  25        362.65        404.39        61.03 o                         
   1   1  25          2.56         47.21        64.01 o                         
   2   1  25        994.36        999.77        74.93 o                         
   3   1  25         89.76         80.57        65.96 o                         
   4   1  25        423.22        417.69        67.07 o                         
   5   1  25         49.86         26.32        94.04 o                         
   6   1  25         39.39         -6.45        77.60 o                         
   7   1  25        273.24        249.31        97.30 o                         
   8   1  25          3.67         31.79        92.96 o                         
  -8   2  25        459.99        430.84       113.28 o                         
  -7   2  25         68.64         46.86        94.72 o
[truncated: 22,600 more chars]
